# Supplementary material for: Evolutionary Quantitative Genomics of Populus trichocarpa
Source: PLoS One. 2015 Nov 23;10(11):e0142864. doi: 10.1371/journal.pone.0142864 (PMC4658102; doi:10.1371/journal.pone.0142864)
Supplement: S1 Table — (XLS) [file pone.0142864.s003.xls]

## Sheet: Table S1
Table S1: Comprehensive population differentiation estimates and h2 corrected PST for P. trichocarpa: broad-sense and narrow-sense QST for 58 distinct field traits; Qst1 and narrow-sense QST (Qst2) estimates for 16 wood traits.
type	unit	trait name	alternative trait name	broad-sense heritability	s.e.	narrow-sense heritability	s.e	broad-sense Qst/Qst1	s.e.	narrow-sense Qst/Qst2	s.e.	h2 corrected Pst	s.e.	p-value (Lind et al 2011)	trait mean	Va
Biomass			* Vol_11	0.6033	0.0218	0.5091	0.0243	0.2489	0.1556	0.09	0.0751	0.0915	0.076	0	8419	21300000
Biomass	Volume (cm3)	Volume _2011	Vol_11	0.373	0.0253	0.2901	0.0245	0.2782	0.1664	0.1289	0.1012	0.0793	0.0653	0	8149	13700000
Biomass			* Vol_gain_11	0.5414	0.0236	0.4396	0.0253	0.2519	0.1572	0.0923	0.0771	0.0822	0.0691	0	5344	8060000
Biomass	Volume gain (cm3)	Volume gain _2011	Vol_gain_11	0.351	0.0255	0.269	0.0243	0.2762	0.1664	0.1226	0.0979	0.0702	0.0588	0	5134	5250000
Biomass			* Vol_10	0.531	0.0238	0.4519	0.0253	0.2382	0.1517	0.0945	0.0783	0.0862	0.0718	0	3055	3050000
Biomass			* Vol_gain_10	0.5224	0.024	0.4441	0.0254	0.2355	0.1506	0.0913	0.0763	0.082	0.0689	0	2618	2320000
Biomass	Volume (cm3)	Volume _2010	Vol_10	0.309	0.0252	0.2448	0.0239	0.2781	0.1681	0.1425	0.1098	0.0755	0.062	0	2972	2060000
Biomass	Volume gain (cm3)	Volume gain _2010	Vol_gain_10	0.3074	0.0252	0.244	0.0239	0.2743	0.1668	0.138	0.1072	0.0727	0.0601	0	2542	1570000
Biomass			* Vol_09	0.435	0.0252	0.3663	0.0256	0.2422	0.1538	0.1159	0.0925	0.0877	0.0718	0	447.1	56527.6
Biomass	Volume (cm3)	Volume _2009	Vol_09	0.257	0.0246	0.209	0.023	0.2876	0.1723	0.1655	0.1232	0.0768	0.0625	0	432.9	39658.3
Biomass			* Ht_11	0.843	0.0109	0.7092	0.0178	0.2362	0.1503	0.0792	0.0673	0.1087	0.0892	0	571.3	18455.3
Biomass			* Ht_10	0.8554	0.0101	0.7378	0.0165	0.2409	0.1522	0.09	0.0743	0.1274	0.1006	0	371	9520.78
Biomass	Bole density (kg m-3)	Bole density_2012	Bole_density	0.4262	0.0403	0.404	0.0402	0.1736	0.1247	0.0482	0.0522	0.0397	0.0429	0.0017	785.1	13267.9
Biomass			* Ht_gain_10	0.7626	0.0153	0.6217	0.0212	0.1971	0.1321	0.0477	0.0455	0.0586	0.0551	0.0019	163.9	2680.21
Biomass	Height (cm)	Height _2011	Ht_11	0.5919	0.0218	0.407	0.0244	0.2584	0.1592	0.108	0.0874	0.0899	0.0738	0	563.1	9017.39
Biomass	Height (cm)	Height _2010	Ht_10	0.5379	0.0232	0.365	0.0244	0.2664	0.1626	0.1241	0.0974	0.0939	0.0758	0	365.9	4711.32
Biomass			* Ht_09	0.7765	0.0146	0.6543	0.02	0.2569	0.1588	0.1132	0.0893	0.1432	0.1088	0	208.2	2498.46
Biomass			* Ht_gain_09	0.8527	0.0105	0.7504	0.0163	0.2337	0.1492	0.0952	0.0777	0.1364	0.1061	0	150.1	1453.1
Biomass	Height gain (cm)	Height gain _2010	Ht_gain_10	0.4831	0.0243	0.3307	0.0243	0.2185	0.1432	0.0719	0.0643	0.0489	0.0445	0.0001	161.5	1498.07
Biomass			* Ht_gain_11	0.4697	0.025	0.3372	0.025	0.2012	0.1353	0.049	0.0483	0.0337	0.0335	0.0016	199.1	1789.48
Wood	microfibril angle at last growth ring (・	MFA1	MFA1	NA	NA	0.4074	0.2383	0.0649	0.0608	0.0403	0.0539	0.0355	0.0419	0.0054	320.432	2730.34
Stomata	AD_density			n.d	n.d	0.4132	0.0254	n.d	n.d	0	0	n.d	n.d	0.997	3.21046	26.781
Biomass	Height (cm)	Height _2009	Ht_09	0.4882	0.0242	0.3452	0.0244	0.2881	0.1706	0.1519	0.1136	0.1102	0.0859	0	204.9	1307.78
Biomass	Height gain (cm)	Height gain _2011	Ht_gain_11	0.3777	0.0254	0.2639	0.0236	0.2148	0.142	0.0582	0.0558	0.0317	0.031	0.0007	196.4	1128.73
Biomass	Height gain (cm)	Height gain _2009	Ht_gain_09	0.4575	0.0253	0.3136	0.0247	0.2636	0.1623	0.1283	0.1006	0.0847	0.0692	0	150.7	796.303
Phenology			* Max_growth_period_10	0.8471	0.0106	0.7095	0.0176	0.2588	0.1594	0.1365	0.1032	0.1833	0.1308	0	157.9	794.548
Wood	density (kg m-3)	Average wood density	Average wood density	NA	NA	0.5943	0.2486	0.0448	0.0444	0.0187	0.0326	0.0237	0.0389	0.1014	406.805	1828.9
Biomass			* Ht_08	0.5237	0.0245	0.454	0.026	0.2388	0.1521	0.1133	0.0905	0.104	0.0835	0	58.78	232.589
Leaf rust resistance	area under disease progress curve	AUDPC-2	AUDPC-2	0.5825	0.0236	0.3937	0.026	0.2073	0.138	0.0723	0.0646	0.0579	0.0523	0.0002	6.687	23.2882
Stomata	AB_density			n.d	n.d	0.3472	0.026	n.d	n.d	0	0	n.d	n.d	0.997	183.769	543.97
Stomata	DENS			n.d	n.d	0.3371	0.0261	n.d	n.d	0	0	n.d	n.d	0.9976	187	542.09
Biomass	Height (cm)	Height _2008	Ht_08	0.4697	0.0252	0.3996	0.0261	0.2534	0.1582	0.1269	0.099	0.1042	0.0829	0	58.68	168.52
Phenology			* Max_postBS_period_10	0.6594	0.0199	0.523	0.0237	0.2672	0.1614	0.1432	0.1075	0.1489	0.1106	0	90.04	252.64
Phenology			* BS_10	0.8176	0.0124	0.6483	0.02	0.3049	0.1751	0.1708	0.1224	0.2108	0.1434	0	224.2	577.564
Phenology			* Leaf_lifespan_10	0.7737	0.0147	0.6278	0.0208	0.172	0.1196	0.0432	0.0419	0.0537	0.0514	0.0039	190.7	474.519
Biomass			* Branches_fall_09	0.5813	0.0224	0.4898	0.0245	0.2953	0.1717	0.1567	0.1151	0.1541	0.1131	0	10.77	26.4589
Leaf rust resistance	area under disease progress curve	AUDPC-3	AUDPC-3	0.4975	0.0258	0.3132	0.0251	0.2579	0.16	0.0848	0.074	0.0551	0.0492	0.0001	9.111	22.1245
Phenology	Growth period (days)	Growth period _2010	Max_growth_period_10	0.747	0.0158	0.5705	0.022	0.2622	0.1609	0.1385	0.1046	0.1551	0.1146	0	157.5	375.214
Biomass			* HD_11	0.5432	0.0235	0.4647	0.0252	0.1467	0.1063	0.0237	0.028	0.0221	0.0261	0.0589	99.75	228.88
Stomata	Ad_STM_presence			n.d	n.d	0.3089	0.0297	n.d	n.d	0.088	0.0777	n.d	n.d	0.0762	0.709321	1.4748
Phenology			* Yellowing_25	0.6725	0.0193	0.5319	0.0235	0.0893	0.0704	0.0048	0.0117	0.0051	0.0124	0.5507	223.8	448.397
Phenology			* Yellowing_50	0.7214	0.0173	0.5706	0.0226	0.1297	0.0958	0.018	0.0222	0.0205	0.0252	0.1145	250.2	463.709
Phenology			* Bud_break_10	0.8582	0.0099	0.8307	0.0116	0.0339	0.031	0.0018	0.0091	0.0031	0.0152	0.7442	65.85	115.584
Biomass			* HD_09	0.5119	0.024	0.4517	0.025	0.0111	0.0135	0.0078	0.0132	0.007	0.0119	0.3999	90.15	150.479
Biomass	H:D2 (cm:cm)	H:D2+_2011	HD_11	0.454	0.0248	0.3753	0.0254	0.158	0.1129	0.0321	0.0352	0.0243	0.0268	0.0178	101	167.398
Phenology	Post-bud set period (days)	Post-bud set period _2010	Max_postBS_period_10	0.5058	0.0239	0.3708	0.0245	0.2759	0.1663	0.1534	0.114	0.1186	0.0913	0	90.63	144.999
Biomass	Branch #	Branches_2009	Branches_fall_09	0.4442	0.0247	0.352	0.0249	0.3219	0.1812	0.1888	0.1328	0.1409	0.1043	0	10.81	16.6386
Phenology	Growth period (days)	Growth period _2009	Max_growth_period_09	0.4061	0.0259	0.3176	0.0255	0.2425	0.1533	0.1046	0.0862	0.0693	0.0589	0	197.6	291.471
Phenology	Bud break (day)	Bud break _2010	Bud_break_10	0.8467	0.0105	0.8185	0.0121	0.0348	0.0316	0.0027	0.0096	0.0044	0.0156	0.6873	66.32	96.4704
Biomass	H:D2 (cm:cm)	H:D2+_2009	HD_09	0.4571	0.0245	0.3985	0.0249	0.011	0.0135	0.0091	0.0144	0.0072	0.0115	0.3396	90.62	125.974
Biomass			* HD_10	0.3993	0.0256	0.3507	0.0257	0.0426	0.0385	0.0127	0.0193	0.0089	0.0136	0.2188	86.06	118.937
Phenology	Leaf lifespan (days)	Leaf lifespan_2010	Leaf_lifespan_10	0.6787	0.0188	0.5098	0.0234	0.1776	0.1227	0.0469	0.0449	0.0478	0.0456	0.0022	190.1	260.452
Phenology			* Yellowing_75	0.7391	0.0164	0.564	0.0227	0.2081	0.1374	0.0638	0.0571	0.0714	0.0632	0.0002	272.2	362.843
Phenology			* Max_postBS_period_09	0.5047	0.0249	0.4222	0.026	0.1108	0.0849	0.0332	0.0352	0.0282	0.0299	0.0187	79.85	106.369
Ecophysiology	Chlsummer (CCI)	Chlsummer _2009	Chl_summer_09	0.2831	0.0294	0.2692	0.0292	0.2158	0.1453	0.116	0.0968	0.0663	0.0577	0	36.74	46.8235
Phenology			* HGC_09	0.8214	0.0122	0.7114	0.0178	0.2977	0.173	0.1434	0.1072	0.1923	0.1354	0	228.1	273.146
Biomass	H:D2 (cm:cm)	H:D2+_2010	HD_10	0.3762	0.0253	0.3301	0.0252	0.0443	0.0398	0.0153	0.0214	0.0102	0.0143	0.1671	86.76	102.85
Phenology	Yellowing, 25% (day)	25% Yellowing _2010	Yellowing_25	0.5967	0.0216	0.4497	0.0243	0.0922	0.0724	0.0081	0.0145	0.0073	0.013	0.386	222.9	262.664
Phenology			* BS_09	0.8472	0.0107	0.739	0.0165	0.3081	0.1758	0.179	0.1262	0.2438	0.158	0	244.1	283.211
Leaf rust resistance	area under disease progress curve	AUDPC-1	AUDPC-1	0.6661	0.0205	0.5322	0.0245	0.1863	0.1275	0.049	0.047	0.0521	0.0495	0.0017	19	21.758
Phenology	Bud set (day)	Bud set_2010	BS_10	0.6934	0.0182	0.4877	0.0234	0.3112	0.1777	0.178	0.1266	0.1745	0.1242	0	223.8	255.262
Biomass	Whole tree mass (kg)	Whole tree mass_2012	Tree_wt	0.224	0.0463	0.2279	0.0434	0.3156	0.1894	0.2323	0.1634	0.1225	0.0953	0	10.73	11.8879
Phenology			* Max_canopy_10	0.8886	0.008	0.8119	0.0126	0.1633	0.1149	0.0462	0.0438	0.0729	0.0671	0.0024	248	261.066
Phenology			* BS_08	0.7232	0.0175	0.597	0.0224	0.2861	0.1697	0.139	0.1051	0.1617	0.1186	0	263.8	277.512
Phenology			* Leaf_flush_10	0.8231	0.012	0.7929	0.0137	0.0287	0.0271	0	0	0	0	0.8735	80.86	82.0584
Phenology	Yellowing, 50% (day)	50% Yellowing _2010	Yellowing_50	0.5732	0.0223	0.4048	0.0245	0.1398	0.1021	0.0238	0.0276	0.0194	0.0225	0.0517	249.3	248.923
Phenology			* Yellowing_100	0.801	0.0134	0.5886	0.022	0.2857	0.1693	0.1498	0.1113	0.1718	0.124	0	293	286.589
Phenology	Post-bud set period (days)	Post-bud set period _2009	Max_postBS_period_09	0.3907	0.026	0.32	0.0256	0.1212	0.0919	0.0463	0.0455	0.0302	0.03	0.0028	79.99	77.981
Phenology	Leaf flush (day)	Leaf flush _2010	Leaf_flush_10	0.8117	0.0125	0.7801	0.0142	0.0292	0.0275	0.0003	0.0077	0.0005	0.012	0.8545	81.56	69.9313
Phenology			* Bud_break_11	0.8911	0.0078	0.8743	0.0089	0.0185	0.0192	0	0	0	0	0.8752	85.09	67.8276
Ecophysiology	Chlspring (CCI)	Chlspring _2009	Chl_spring_09	0.3348	0.1145	0.3154	0.1123	0.0245	0.0445	0.0001	0.0308	0	0.0197	0.8655	25.54	19.6104
Ecophysiology	Chlsummer (CCI)	Chlsummer _2011	Chl_summer_11	0.315	0.0285	0.3078	0.0288	0.247	0.1589	0.1438	0.1135	0.0939	0.0777	0	21.76	15.9668
Phenology	Bud break (day)	Bud break _2011	Bud_break_11	0.8466	0.0105	0.8248	0.0118	0.0195	0.0198	0	0	0	0	0.8725	85.04	58.0397
Phenology	Yellowing, 75% (day)	75% Yellowing _2010	Yellowing_75	0.6352	0.0204	0.4412	0.0242	0.2152	0.1412	0.0682	0.0607	0.0607	0.0542	0.0002	271.7	184.869
Phenology	Canopy duration (days)	Canopy duration _2009	Max_canopy_09	0.2841	0.026	0.2409	0.0253	0.2204	0.1456	0.0944	0.0809	0.048	0.0428	0	277.6	185.712
Phenology	Height growth cessation (day)	Height growth cessation _2009	HGC_09	0.6736	0.0191	0.5266	0.0233	0.3104	0.1775	0.1615	0.1179	0.1687	0.1216	0	228.6	143.456
Phenology	Canopy duration (days)	Canopy duration _2010	Max_canopy_10	0.8491	0.0104	0.7536	0.0154	0.1672	0.117	0.0491	0.046	0.0722	0.0659	0.0012	248.1	153.605
Phenology	Bud set (day)	Bud set _2008	BS_08	0.6627	0.0198	0.5242	0.0239	0.2983	0.1739	0.1545	0.1141	0.1609	0.1174	0	263.9	154.609
Phenology	Bud set (day)	Bud set _2009	BS_09	0.7007	0.018	0.548	0.0227	0.3163	0.1792	0.1922	0.1334	0.2069	0.1406	0	244.4	141.615
Phenology	Bud set (day), bud set dates considered only after solstice	Bud set186_2010	BSpost186-10	0.5066	0.0263	0.4041	0.0268	0.2803	0.1684	0.2125	0.1444	0.1792	0.1261	0	237.2	131.617
Biomass	Bole mass (kg)	Bole mass_2012	Bole_wt	0.1668	0.0467	0.1758	0.043	0.3433	0.2017	0.2584	0.1788	0.1109	0.0877	0	6.523	3.41346
Phenology			* Leaf_flush_11	0.8713	0.0091	0.8491	0.0105	0.0267	0.0255	0	0	0	0	0.8755	104.1	50.5936
Phenology	Bud set (day), bud set dates considered only after solstice	Bud set186_2009	BSpost186-09	0.6742	0.0193	0.5247	0.0234	0.3182	0.1799	0.1988	0.1368	0.2067	0.1403	0	250.5	121.666
Phenology	Leaf flush (day)	Leaf flush _2011	Leaf_flush_11	0.8342	0.0112	0.8075	0.0127	0.0274	0.026	0	0	0	0	0.8711	104	43.0609
Phenology	Yellowing, 100% (day)	100% Yellowing _2010	Yellowing_100	0.7365	0.0165	0.4972	0.0234	0.2916	0.1714	0.16	0.1173	0.1593	0.1164	0	293	116.648
Phenology			* Leaf_drop_10	0.7944	0.0136	0.5965	0.0214	0.2843	0.1688	0.1453	0.1088	0.1687	0.1225	0	314.7	113.669
Phenology			* Leaf_drop_08	0.6499	0.0206	0.5175	0.0244	0.3377	0.1853	0.1533	0.1137	0.1579	0.116	0	332.2	109.912
Phenology			* Leaf_drop_09	0.6646	0.0196	0.5168	0.0237	0.3716	0.1926	0.2335	0.1525	0.2396	0.1547	0	324.2	103.793
Wood	microfibril angle at first growth ring (・	MFA2	MFA2	NA	NA	0.7568	0.2541	0.032	0.0317	0.0202	0.028	0.0303	0.0399	0.0824	19.6179	6.20736
Wood	syringyl lignin in dry wood (%)	Syringyl	Syringyl	NA	NA	0.5877	0.2355	0.007	0.0145	0	0	0	0	0.8771	71.4947	21.1562
Stomata	AD_pore_length			n.d	n.d	0.4018	0.0682	n.d	n.d	0.0216	0.0436	n.d	n.d	0.9267	30.8205	7.2345
Phenology	Leaf drop (day)	Leaf drop _2008	Leaf_drop_08	0.6451	0.0205	0.5171	0.024	0.3383	0.1854	0.1556	0.1149	0.1601	0.1171	0	332.2	67.7857
Phenology	Leaf drop (day)	Leaf drop _2009	Leaf_drop_09	0.6564	0.0196	0.5036	0.0236	0.3692	0.1922	0.2347	0.1531	0.2361	0.1531	0	323	56.7829
Phenology	Leaf drop (day)	Leaf drop _2010	Leaf_drop_10	0.7913	0.0136	0.5896	0.0213	0.2872	0.1697	0.1483	0.1105	0.1704	0.1233	0	314.4	49.4662
Stomata	Ad_STM_distribution			n.d	n.d	0.1779	0.0351	n.d	n.d	0.105	0.1041	n.d	n.d	0.0357	0.832095	0.1233
Phenology	Leaf flush (day)	Leaf flush _2012	Leaf_flush_12	0.8261	0.0135	0.8004	0.0152	0.0375	0.0339	0.0041	0.0118	0.0065	0.0187	0.5944	98.57	13.6897
Ecophysiology	C:N (mg mg?1)	C:N_2009	CN_09	0.1716	0.0273	0.1631	0.027	0.1838	0.1321	0.1423	0.1156	0.0518	0.0454	0	20.95	2.73249
Stomata	AB_pore_length			n.d	n.d	0.3279	0.0255	n.d	n.d	0.0095	0.0159	n.d	n.d	0.9864	34.3967	4.476
Ecophysiology	Amax (詢ol CO2 m?2 s?1)	Amax_2009	Amax_09	0.2136	0.0279	0.1916	0.0261	0.1793	0.1279	0.0596	0.0604	0.024	0.0248	0.0007	19.76	2.50429
Ecophysiology	Leaves per bud (#)	Leaves per bud _2012	leaf_count	0.5375	0.0281	0.4786	0.0297	0.2012	0.1354	0.091	0.0765	0.0875	0.0735	0	5.43704	0.664203
Wood	glucose in dry wood (%)	Glucose	Glucose	NA	NA	0.5531	0.2305	0.0176	0.0231	0.0141	0.0263	0.0156	0.0277	0.1875	50.7529	6.12138
Wood	total lignin in dry wood (%)	Total lignin	Total lignin	NA	NA	0.6936	0.2225	0.0289	0.0308	0.02	0.0299	0.0282	0.0403	0.0883	20.852	2.43595
Stomata	Ad_StomataNUM1			n.d	n.d	0.3165	0.0266	n.d	n.d	0.1229	0.0984	n.d	n.d	0.0129	1.75829	0.2048
Wood	xylose in dry wood (%)	Xylose	Xylose	NA	NA	0.8003	0.2002	0.0233	0.026	0.0032	0.0142	0.0052	0.023	0.6523	18.5275	1.93105
Wood	galactose in dry wood (%)	Galactose	Galactose	NA	NA	0.9327	0.2089	0.0861	0.0693	0.0663	0.0621	0.1167	0.1002	0	0.418871	0.0434321
Wood	Klason lignin in dry wood (%)	insoluble lignin	insoluble lignin	NA	NA	0.6068	0.2378	0.0481	0.0467	0.0204	0.0332	0.0266	0.0407	0.0883	18.2998	1.42607
Stomata	SPI			n.d	n.d	0.3513	0.0263	n.d	n.d	0	0	n.d	n.d	0.998	6.33166	0.45278
Ecophysiology	d15N (?)	d15N_2009	del15N_09	0.0811	0.0251	0.0882	0.0232	0.0551	0.0604	0.0257	0.0395	0.0047	0.0072	0.0446	1.651	0.109404
tannins	T-prunedLN			n.d	n.d	0.5237	0.024	n.d	n.d	0.0949	0.0778	n.d	n.d	0.0563	1.27761	0.0829
Phenology			* Active_growth_10	0.715	0.0176	0.597	0.0222	0.1174	0.0884	0	0	0	0	0.8768	0.9848	0.0638
Wood	alpha cellulose in dry wood (%)	Alpha cellulose	Alpha cellulose	NA	NA	0.6169	0.2231	0	0	0	0	0	0	0.8745	40.8278	2.64031
Wood	hemicellulose in dry wood (%)	hemicellulose	hemicellulose	NA	NA	0.5542	0.2227	0.0229	0.0277	0.011	0.0236	0.012	0.0249	0.2673	28.3314	1.74995
Ecophysiology	NUE (詢ol CO2 mol?1 N s?1)	NUE_2009	NUE_09	0.188	0.0282	0.1732	0.0269	0.0583	0.054	0.012	0.0238	0.0042	0.0084	0.2384	10.46	0.613896
Stomata	ADAB			n.d	n.d	0.4388	0.0253	n.d	n.d	0	0	n.d	n.d	0.998	0.0197679	0.00113
Ecophysiology	Leaves per bud (#)	Leaves per bud _2011	Leaf_bundles_11	0.4208	0.031	0.3307	0.031	0.2285	0.1484	0.0767	0.0695	0.0523	0.0482	0.0001	4.733	0.268469
Wood	arabinose in dry wood (%)	Arabinose	Arabinose	NA	NA	0.8786	0.2227	0.1155	0.0888	0.0749	0.0707	0.1276	0.1079	0.0002	1.74642	0.0895294
Wood	mannose in dry wood (%)	Mannose	Mannose	NA	NA	0.6148	0.2442	0.0112	0.0176	0	0	0	0	0.8746	2.97366	0.12653
Phenology	Active growth rate (cm day-1)	Active growth rate _2010	Active_growth_10	0.3819	0.026	0.2707	0.0244	0.1319	0.0979	0	0	0	0	0.8739	0.9736	0.0405
Ecophysiology	Dleaf (?)	D_2009	Dobs_09	0.5287	0.0259	0.4872	0.0272	0.0345	0.0321	0.0269	0.0299	0.0263	0.0291	0.0371	19.59	0.738102
Phenology			* Active_growth_09	0.7287	0.0173	0.6094	0.0222	0.1708	0.1192	0.039	0.0393	0.0471	0.0469	0.0083	0.749	0.0273
Ecophysiology	WUE (詢ol CO2 mmol?1 H2O)	WUE_2009	WUE_09	0.2676	0.0285	0.2457	0.0274	0.0754	0.0639	0.0731	0.0667	0.0373	0.035	0	3.917	0.137059
Ecophysiology	d13Cwood (?)	d13Cwood_2012	delwood	0.515	0.0384	0.5038	0.0392	0.0189	0.0227	0.007	0.0178	0.007	0.0178	0.4412	-26.4568	0.910042
Ecophysiology	Leaf shape (length:width)	Leaf shape_2009	Leaf_shape_09	0.3634	0.0259	0.3536	0.0262	0.0118	0.0153	0.0027	0.0107	0.0019	0.0076	0.6823	2.637	0.079
Wood	fiber length Lw (mm)	Fiber	Fiber	NA	NA	0.3027	0.2423	0.0677	0.0724	0.0825	0.1135	0.0446	0.0515	0	0.814301	0.0235986
Phenology	Active growth rate (cm day-1)	Active growth rate _2009	Active_growth_09	0.3819	0.026	0.2707	0.0244	0.2016	0.136	0.0604	0.0574	0.0337	0.0327	0.0006	0.7517	0.017
Ecophysiology	gs (mol H2O m?2 s?1)	gs_2009	gs_09	0.5044	0.0265	0.4243	0.0279	0.1159	0.0882	0.0402	0.0401	0.0344	0.0343	0.0055	0.389	0.00338
Wood	holocellulose in dry wood (%)	holocellulose	holocellulose	NA	NA	0.1276	0.1922	0.0334	0.0631	0.0195	0.0636	0.0056	0.016	0.0958	69.1592	0.597928
Stomata	AB_SPI			n.d	n.d	0.3306	0.026	n.d	n.d	0.01	0.0159	n.d	n.d	0.96	0.21434	0.000624
Stomata	AD_SPI			n.d	n.d	0.2491	0.0594	n.d	n.d	0	0	n.d	n.d	0.9975	0.0172806	4.11e-05
Stomata	ADAB_PL			n.d	n.d	0.1655	0.0756	n.d	n.d	0.0066	0.0495	n.d	n.d	0.9917	0.878345	0.00183
Ecophysiology	Amax/mass (詢ol CO2 mg?1 s?1)	Amax/mass_2009	Amass_09	0.1423	0.0277	0.1349	0.0264	0.3028	0.1834	0.1822	0.1396	0.0579	0.0493	0	0.2425	0.000332
Ecophysiology			* LMA_spring_10	0.8186	0.0123	0.786	0.0141	0.0355	0.0322	0.0073	0.0137	0.0115	0.0214	0.4167	0.0649	8.34e-05
Ecophysiology			* LMA_spring_11	0.7991	0.0134	0.7698	0.0149	0.0297	0.0279	0	0	0	0	0.8694	0.0611	6.85e-05
Ecophysiology	LMAspring (mg mm?2)	LMAspring _2010	LMA_spring_10	0.6039	0.0213	0.5588	0.0225	0.0329	0.0306	0.0055	0.0127	0.0061	0.0142	0.5109	0.065	7.19e-05
Ecophysiology	LMAspring (mg mm?2)	LMAspring _2011	LMA_spring_11	0.5369	0.0231	0.4971	0.0239	0.0286	0.0275	0	0	0	0	0.8762	0.061	5.98e-05
Ecophysiology			* LMA_summer_10	0.2481	0.0279	0.236	0.0281	0.0747	0.0668	0.0628	0.0644	0.0307	0.0322	0	0.0958	5.84e-05
Ecophysiology	LMAsummer (mg mm?2)	LMAsummer _2010	LMA_summer_10	0.2131	0.0267	0.2017	0.0268	0.066	0.0617	0.0559	0.0606	0.0233	0.0259	0.0012	0.0969	5.48e-05
Wood	cell wall crystallinity (%)	Crystallinity	Crystallinity	NA	NA	0.5556	0.239	0.0034	0.0121	0	0	0	0	0.8698	0.0203525	1.09e-05
Ecophysiology			* LMA_summer_11	0.3288	0.0289	0.3137	0.029	0.0029	0.0091	0	0	0	0	0.8715	0.0747	3.82e-05
Ecophysiology	LMAsummer (mg mm?2)	LMAsummer _2011	LMA_summer_11	0.2538	0.0278	0.2403	0.0275	0	0	0	0	0	0	0.868	0.0742	3.52e-05
Ecophysiology	LMAsummer (mg mm?2)	LMAsummer _2009	LMA_summer_09	0.17	0.0273	0.1602	0.0264	0.0088	0.0171	0.0101	0.0248	0.0033	0.0081	0.3007	0.0827	2.73e-05
Biomass			* Log_vol_grwth	0.3033	0.0257	0.2818	0.0258	0.0303	0.0301	0	0	0	0	0.8766	0.0125	3.65e-06
Biomass	Log volume growth (log cm3 day-1)	Log volume growth rate_2009	Log_vol_grwth	0.2076	0.0241	0.1905	0.0235	0.0426	0.0405	0	0	0	0	0.88	0.0124	3.15e-06
Biomass			* Log_ht_grwth	0.5467	0.0239	0.4925	0.0254	0.1176	0.089	0.0085	0.0166	0.0084	0.0164	0.3609	0.00489	1.05e-06
Biomass	Log height growth (log cm day-1)	Log height growth rate_2009	Log_ht_grwth	0.466	0.0252	0.4095	0.0262	0.1324	0.0982	0.0159	0.0229	0.0131	0.0188	0.1552	0.0049	7.88e-07
Ecophysiology	Nmass (mg mg?1)	Nmass_2009	Nmass_09	0.1681	0.0276	0.1592	0.0271	0.1642	0.1221	0.1409	0.115	0.05	0.0441	0	0.0219	2.97e-06
Ecophysiology	Narea (mg mm?2)	Narea_2009	Narea_09	0.199	0.028	0.1907	0.0278	0.0898	0.0758	0.0479	0.0525	0.0189	0.0211	0.0028	0.00191	2.45e-08
*spatially corrected trait
Va...additive genetic variance
REFERENCE:
Lind MI, Ingvarsson PK, Johansson H, Hall D, Johansson F. 2011. GENE FLOW AND SELECTION ON PHENOTYPIC PLASTICITY IN AN ISLAND SYSTEM OF RANA TEMPORARIA. Evolution 65: 684-697.
