# Supplementary material for: Evolutionary Quantitative Genomics of Populus trichocarpa
Source: PLoS One. 2015 Nov 23;10(11):e0142864. doi: 10.1371/journal.pone.0142864 (PMC4658102; doi:10.1371/journal.pone.0142864)
Supplement: S2 Table — In red and dark blue are 1% cutoffs (spa = 2.78025 and spa = 1.50795), in orange and light blue are 5% cutoffs (spa = 2.12467 and spa = 1.08868) in unsupervised SPA and climate SPA analyses, respectively. (XLSX) [file pone.0142864.s004.xlsx]

## Sheet: Sheet1
Table S2: Comprehensive summary table of all SNP detection results from GWAS [ecology (McKown et al., 2014b); rust (LaMantia et al., 2013); stomata (McKown et al., 2014c); wood (Porth et al., 2013a)] and outlier analysis (geographic FST (Geraldes et al., 2014)), this study: climate FST, unsupervised SPA, climate SPA) for the black cottonwood population (presented in Fig. 1) and using the 34k SNP …
Rust resistance	Ecology	Wood	Stomata	All SNPs	unsupervised SPA					SPA-PC1_PC2-climate				Landscape FST	424_All							269_SBC							259_SBC_no22						Climate cluster based FST	Het	Fst	P(Simul Fst<sample Fst), 99% CI	bayescan (priors 500; 1000), q<0.05	MAT_1971-2002		NFFD_1971-2002		MAP_1971-2002		MAT_1971-2002	NFFD_1971-2002	MAP_1971-2002
LaMantia et al. 2013	McKown et al. 2014a	Porth et al. 2013	McKown et al. 2014b		a1	a2	b	spa	maf	a1	a2	b	spa	Geraldes et al. 2014	Heterozygosityg	FSTh	Fdisti	Bayescani	alphaj	Bayenv2k		Heterozygosityg	FSTh	Fdisti	Bayescani	alphaj	Bayenv2k		Heterozygosityg	FSTh	Fdisti	Bayescani	alphaj	Bayenv2k						freq1 (R2), arcsine transformed freq1	p-value	freq1 (R2), arcsine transformed freq1	p-value	freq1 (R2), arcsine transformed freq1	p-value	SAM (alpha=0.05)			Candidate gene
				scaffold_1_10003096	0.68605	-0.372017	-1.41931	1.15349	0.198614	-0.105605	-0.00349117	-1.40275	0.531963																																				POPTR_0001s12890.1
				scaffold_1_10003352	-1.12182	0.629546	-2.48909	1.00831	0.0889145	0.167749	-0.0326999	-2.35367	0.440583																																				POPTR_0001s12890.1
				scaffold_1_10003834	-0.0238382	-0.0427424	-0.535848	0.116728	0.369515	0.0227499	-0.248151	-0.538521	0.929524																																				POPTR_0001s12890.1
				scaffold_1_10004403	0.20604	-0.0368174	-1.12376	0.347885	0.244804	-0.023951	-0.28656	-1.1379	0.878153																																				POPTR_0001s12890.1
				scaffold_1_10004622	0.20604	-0.0368174	-1.12376	0.347885	0.244804	-0.023951	-0.28656	-1.1379	0.878153																																				POPTR_0001s12890.1
				scaffold_1_10005234	-0.708033	0.217064	-2.16284	0.676735	0.108545	-0.0129116	-0.090282	-2.1075	0.148522																																				POPTR_0001s12890.1
				scaffold_1_10005477	0.360839	-0.053128	-1.14282	0.595425	0.241339	-0.0441456	-0.283149	-1.1573	0.899194																																				POPTR_0001s12890.1
				scaffold_1_10005634	-0.708033	0.217064	-2.16284	0.676735	0.108545	-0.0129116	-0.090282	-2.1075	0.148522																																				POPTR_0001s12890.1
				scaffold_1_10006302	-0.68021	0.213675	-2.17127	0.645171	0.10739	-0.00459914	-0.0796533	-2.11899	0.124467																																				POPTR_0001s12890.1
		totlignin		scaffold_1_10006783	-0.0717397	-0.659658	-0.148048	1.69384	0.467667	0.0235391	0.20936	-0.13055	0.848185																																				POPTR_0001s12890.1
				scaffold_1_10007243	-0.275812	0.114604	-2.84846	0.147137	0.0554273	-0.17916	-0.462133	-2.93222	0.585932																																				POPTR_0001s12890.1
				scaffold_1_10007787	-0.734481	-0.559227	-2.99896	0.366058	0.051963	0.0920177	0.41596	-2.95294	0.325596																																				POPTR_0001s12890.1
				scaffold_1_10031557	-0.192002	0.072168	-0.76027	0.413441	0.319861	0.122357	-0.0560001	-0.76088	0.86878																																				POPTR_0001s12940.1
				scaffold_1_10031866	-0.261215	0.539296	-0.0460688	1.55353	0.488453	-0.0548824	0.0616584	-0.0461894	0.502292																																				POPTR_0001s12940.1
				scaffold_1_10032210	0.150092	0.189449	-0.0069662	0.6024	0.496536	-0.107845	-0.0959794	-0.0138568	0.937315																																				POPTR_0001s12940.1
				scaffold_1_10032499	0.380622	-0.344994	-1.31456	0.845878	0.213626	-0.0145644	-0.0940716	-1.3046	0.26917																																				POPTR_0001s12940.1
				scaffold_1_10032849	0.342627	0.229278	-0.108336	0.964011	0.469977	-0.0359023	0.00976468	-0.120092	0.28818																																				POPTR_0001s12940.1
				scaffold_1_10033260	0.578322	0.279659	-0.365489	1.42035	0.406467	-0.0619064	-0.0717215	-0.379609	0.553011																																				POPTR_0001s12940.1
				scaffold_1_10033289	-0.184873	-0.416718	-1.86463	0.490169	0.137413	-0.108594	0.369209	-1.87647	0.875749																																				POPTR_0001s12940.1
				scaffold_1_10033876	-0.368035	0.233577	-2.24191	0.371016	0.0981524	-0.0684713	-0.0679006	-2.2226	0.219613																																				POPTR_0001s12940.1
				scaffold_1_10034175	0.291501	0.265271	-0.0483435	0.947139	0.484988	-0.0263567	-0.0403607	-0.0600462	0.265332																																				POPTR_0001s12940.1
				scaffold_1_10035328	0.211801	-0.176935	-1.01193	0.528397	0.266744	0.116718	-0.0348804	-1.01829	0.737405																																				POPTR_0001s12940.1
				scaffold_1_10035769	0.3116	-0.178208	-1.02939	0.657677	0.263279	0.109365	-0.0203664	-1.0352	0.681559																																				POPTR_0001s12940.1
				scaffold_1_10036132	-0.246076	0.0598384	-2.31073	0.193082	0.091224	-0.0371273	-0.121304	-2.30285	0.196719																																				POPTR_0001s12940.1
				scaffold_1_10036491	0.307676	0.24524	-0.0482642	0.934345	0.484988	-0.0393274	-0.0632473	-0.0600462	0.403173																																				POPTR_0001s12940.1
				scaffold_1_10036853	-0.107449	0.60599	-2.0262	0.755805	0.120092	-0.0867503	-0.215201	-2.00757	0.500654																																				POPTR_0001s12940.1
				scaffold_1_10037526	-0.0488264	-0.386946	-0.472582	0.952303	0.386836	-0.0435679	-0.0496904	-0.461222	0.381391																																				POPTR_0001s12940.1
				scaffold_1_10037602	0.00722189	-0.437839	-1.13921	0.814121	0.245958	-0.0516603	-0.0955828	-1.12297	0.425535																																				POPTR_0001s12940.1
				scaffold_1_10038232	-0.184545	0.422271	-2.21398	0.452506	0.100462	-0.0232813	0.0513386	-2.19307	0.101792																																				POPTR_0001s12940.1
				scaffold_1_10038677	-0.157717	0.255967	-0.669782	0.700457	0.339492	-0.0172457	-0.145694	-0.667188	0.542725																																				POPTR_0001s12940.1
				scaffold_1_10191681	-0.0036764	0.0985577	-0.225897	0.262698	0.443418	-0.0650553	0.242331	-0.229253	1.08606																																				POPTR_0001s13110.1
				scaffold_1_10194537	-0.302929	0.522931	-2.06077	0.658942	0.116628	-0.11954	0.211731	-2.04795	0.554807																																				POPTR_0001s13110.1
				scaffold_1_10195092	0.199723	-0.111675	-1.49935	0.322888	0.182448	-0.071604	0.08445	-1.5038	0.402044																																				POPTR_0001s13110.1
				scaffold_1_10196729	-0.345104	0.520045	-2.05223	0.675519	0.117783	-0.113943	0.214918	-2.03588	0.549701																																				POPTR_0001s13110.1
				scaffold_1_10197728	0.157802	-0.0302251	-1.32136	0.240415	0.210162	-0.0657968	0.20956	-1.33431	0.68125																																				POPTR_0001s13110.1
				scaffold_1_10198633	0.312944	0.329059	-1.73773	0.638017	0.150115	-0.121486	0.0745945	-1.74631	0.51843																																				POPTR_0001s13110.1
				scaffold_1_10200741	-0.56592	-0.435517	-2.53939	0.422496	0.0773672	0.192984	0.455735	-2.55878	0.595447																																				POPTR_0001s13110.1
				scaffold_1_10200794	-0.85908	0.222863	-1.10845	1.54703	0.258661	-0.00636144	0.190762	-1.05775	0.587676																																				POPTR_0001s13110.1
				scaffold_1_1021998	-0.303715	-0.349028	-2.11305	0.39704	0.110855	0.142356	0.132201	-2.10389	0.482179																																				POPTR_0001s01380.1
				scaffold_1_1023224	0.396358	-0.429278	-0.80184	1.2413	0.311778	0.00705797	0.0593551	-0.791853	0.208987																																				POPTR_0001s01380.1
				scaffold_1_1023414	0.384959	-0.422626	-0.795992	1.21889	0.312933	0.00838604	0.0576505	-0.786479	0.205939																																				POPTR_0001s01380.1
				scaffold_1_1023469	-0.00217721	-0.232039	-0.412123	0.589043	0.399538	0.0571189	0.0453987	-0.408216	0.469832																																				POPTR_0001s01380.1
				scaffold_1_1025109	0.384387	-0.437027	-0.796822	1.24344	0.312933	0.00392123	0.0540855	-0.786428	0.187968																																				POPTR_0001s01380.1
				scaffold_1_1026590	-0.0187089	-0.231147	-0.407786	0.587169	0.400693	0.0567643	0.0474884	-0.4034	0.4707																																				POPTR_0001s01380.1
				scaffold_1_1026662	0.28912	-0.26553	-0.630754	0.875995	0.347575	0.0410255	-0.00541511	-0.630158	0.298091																																				POPTR_0001s01380.1
				scaffold_1_1027083	-1.31128	0.083341	-3.05803	0.662215	0.0531178	0.113128	0.242871	-2.90764	0.246418																																				POPTR_0001s01380.1
				scaffold_1_1027728	0.286803	0.32701	-0.2878	1.06185	0.426097	-0.0275854	-0.00233533	-0.297921	0.215562																																				POPTR_0001s01380.1
				scaffold_1_1029054	0.363027	-0.101795	-0.625458	0.773676	0.347575	0.127661	-0.383672	-0.649739	1.57511																																				POPTR_0001s01380.1
				scaffold_1_1029164	-0.595779	1.1741	-2.55471	1.10156	0.0854503	-0.0145887	-0.183101	-2.37723	0.239522																																				POPTR_0001s01380.1
				scaffold_1_10400315	-0.345941	0.62398	-1.27117	1.31095	0.225173	-0.0203218	0.232773	-1.24365	0.668101																																				POPTR_0001s13310.1
				scaffold_1_10401192	-0.194586	0.825401	-1.61115	1.39827	0.174365	-0.0150052	0.169967	-1.56063	0.402942																																				POPTR_0001s13310.1
				scaffold_1_10401720	-1.22155	-0.343643	-1.95752	1.3375	0.139723	0.195415	0.0791999	-1.85059	0.763568																																				POPTR_0001s13310.1
				scaffold_1_10401723	-1.35763	-0.983007	-2.20226	1.35853	0.122402	0.216313	0.10102	-2.01229	0.758206																																				POPTR_0001s13310.1
				scaffold_1_10402370	0.0194143	-0.185686	-1.14308	0.360125	0.242494	-0.0463965	0.0513574	-1.14059	0.313378																																				POPTR_0001s13310.1
				scaffold_1_10403275	-0.277649	-0.360598	-0.884782	0.876088	0.296767	0.0426686	0.0522085	-0.863902	0.331333																																				POPTR_0001s13310.1
				scaffold_1_10406841	0.475943	0.0233004	-1.94025	0.467763	0.125866	0.211135	-0.230698	-1.98625	0.809587																																				POPTR_0001s13310.1
				scaffold_1_10554843	-0.666333	0.22764	-1.8181	0.821653	0.145497	-0.0292986	0.152045	-1.77572	0.333026																																				POPTR_0001s13480.1
				scaffold_1_10555536	0.558596	-0.0171148	-0.681139	1.09509	0.334873	-0.0805217	-0.146273	-0.690565	0.786151																																				POPTR_0001s13480.1
				scaffold_1_10555965	-0.307047	-0.0551778	-0.826114	0.592415	0.307159	-0.0259679	0.00808206	-0.813336	0.178565																																				POPTR_0001s13480.1
				scaffold_1_10556409	0.431348	-0.214376	-0.259285	1.10049	0.43418	0.0182454	-0.0726436	-0.265076	0.319113																																				POPTR_0001s13480.1
				scaffold_1_10556505	-0.142	0.0664795	-0.348704	0.356502	0.41455	0.0123865	-0.00247518	-0.345217	0.0965435																																				POPTR_0001s13480.1
				scaffold_1_10557227	-0.0629095	0.0659039	-0.41819	0.218646	0.397229	-0.0164899	-0.00109978	-0.417083	0.126161																																				POPTR_0001s13480.1
				scaffold_1_10557457	-0.241663	-0.0369411	-0.513103	0.512872	0.376443	-0.0214353	0.0872691	-0.505261	0.367809																																				POPTR_0001s13480.1
				scaffold_1_10557703	-0.278107	-0.0501437	-0.490122	0.59602	0.382217	-0.0231302	0.0852535	-0.480715	0.369021																																				POPTR_0001s13480.1
				scaffold_1_10557811	0.744763	-0.0273947	-1.13325	1.20411	0.244804	-0.122185	-0.276872	-1.14629	1.14258																																				POPTR_0001s13480.1
				scaffold_1_10558255	-0.338055	0.0320512	-2.03093	0.321343	0.117783	-0.0110227	0.352366	-2.04123	0.59352																																				POPTR_0001s13480.1
				scaffold_1_10558283	0.590206	-0.192878	-0.323897	1.36032	0.418014	-0.0084309	-0.0772099	-0.331212	0.309051																																				POPTR_0001s13480.1
				scaffold_1_10558345	-0.383811	0.018729	-2.08019	0.350704	0.113164	0.132617	0.21876	-2.08435	0.517782																																				POPTR_0001s13480.1
				scaffold_1_10558551	-0.215246	0.249868	-1.77222	0.418186	0.146651	0.0841678	-0.265286	-1.77992	0.591366																																				POPTR_0001s13480.1
				scaffold_1_10558683	0.699301	-0.114811	-0.0825924	1.55662	0.475751	-0.0250656	-0.107703	-0.0969977	0.474869																																				POPTR_0001s13480.1
				scaffold_1_10559614	-0.350431	0.236541	-1.43402	0.639489	0.19515	-0.0598543	-0.0374958	-1.41913	0.315431																																				POPTR_0001s13480.1
				scaffold_1_10573726	0.771078	0.230308	-0.32108	1.72298	0.416859	-0.0753021	-0.250014	-0.338927	1.13908																																				POPTR_0001s13500.1
				scaffold_1_10574444	0.658444	0.154913	-0.23597	1.46729	0.437644	-0.0471701	-0.1496	-0.251682	0.699091																																				POPTR_0001s13500.1
				scaffold_1_10574838	0.575481	0.151655	-1.00308	1.06183	0.267898	-0.0465395	-0.220134	-1.0125	0.772342																																				POPTR_0001s13500.1
				scaffold_1_10575735	0.188312	0.607668	-2.19848	0.74112	0.102771	0.0131209	0.195951	-2.17452	0.287126																																				POPTR_0001s13500.1
				scaffold_1_10576684	0.0485343	-0.0942701	-0.803004	0.236471	0.309469	-0.0623815	-0.0572202	-0.804642	0.470555																																				POPTR_0001s13500.1
				scaffold_1_10578376	-0.0530801	0.0286495	-2.07196	0.0568263	0.112009	-0.00406886	0.0329794	-2.07061	0.0544306																																				POPTR_0001s13500.1
				scaffold_1_10798862	0.449683	-0.127556	-1.7383	0.537625	0.150115	-0.0804149	0.101615	-1.74086	0.395678																																				POPTR_0001s13730.1
				scaffold_1_10799208	-0.373012	-0.417953	-0.833107	1.07567	0.309469	0.189706	-0.165255	-0.82104	1.37775																																				POPTR_0001s13730.1
				scaffold_1_10799952	-0.411727	-0.487851	-0.850695	1.20369	0.307159	0.20002	-0.158617	-0.833486	1.42846																																				POPTR_0001s13730.1
				scaffold_1_10801046	-0.164543	-0.423377	-1.18219	0.778839	0.23903	0.138974	-0.209377	-1.17642	0.969771																																				POPTR_0001s13730.1
				scaffold_1_10802439	-0.395849	-0.373473	-0.92083	0.999003	0.290993	0.25002	-0.336727	-0.934966	1.8533	geo-Fst	0.395745	0.113643						0.396533	0.126864						0.414229	0.110126	*			0															POPTR_0001s13740.1
				scaffold_1_10802498	-0.185079	-0.612306	-1.31205	0.989233	0.2194	0.191393	-0.37365	-1.31535	1.33991																																				POPTR_0001s13740.1
				scaffold_1_10802861	-0.302289	-0.604437	-1.44465	0.927564	0.198614	0.292861	-0.591407	-1.51084	1.81841																																				POPTR_0001s13740.1
				scaffold_1_10803073	-0.247184	-0.48173	-1.13354	0.92344	0.249423	0.139754	-0.216462	-1.12003	1.01298																																				POPTR_0001s13740.1
				scaffold_1_10804711	-1.04478	-0.27836	-2.38964	0.821926	0.0935335	0.21205	-0.0468214	-2.31431	0.583458																																				POPTR_0001s13740.1
				scaffold_1_10807972	-0.404898	-0.469503	-1.08599	1.0423	0.259815	0.194467	-0.224075	-1.07503	1.32308																																				POPTR_0001s13740.1
	Bud set_2010 Bud set _2009 Bud set*_2010 Bud set*_2009 Growth period _2010 Height gain_2009 Height growth cessation _2009 Leaf flush _2011 Post-bud set period _2010			scaffold_1_10808074	-0.863725	-0.445062	-1.27495	1.44638	0.232102	0.220173	-0.335517	-1.24389	1.46232																																				POPTR_0001s13740.1
				scaffold_1_10809559	-0.226501	-0.473585	-1.78803	0.585938	0.147806	0.1905	-0.350229	-1.8039	0.95186																																				POPTR_0001s13740.1
				scaffold_1_10810851	0.598298	-0.30353	0.00708649	1.54852	0.498845	-0.0371189	-0.163649	-0.00461894	0.716493																																				POPTR_0001s13740.1
				scaffold_1_10829190	0.432966	-0.15271	-1.03524	0.808279	0.262125	0.0161098	0.014487	-1.03512	0.109057																																				POPTR_0001s13750.1
				scaffold_1_10829628	-0.603297	0.564462	-2.28775	0.721876	0.0981524	0.0500586	-0.0871828	-2.22135	0.183732																																				POPTR_0001s13750.1
				scaffold_1_10830048	0.609597	-0.00988751	-1.33474	0.888094	0.209007	-0.0280917	-0.0153319	-1.33139	0.153901																																				POPTR_0001s13750.1
				scaffold_1_10830299	0.577451	0.0218096	-1.32611	0.848803	0.210162	-0.0175547	-0.0283795	-1.32423	0.1207																																				POPTR_0001s13750.1
				scaffold_1_10830918	0.348236	0.0436521	-0.332227	0.759285	0.415704	-0.181853	0.00476545	-0.3466	1.38816																																				POPTR_0001s13750.1
				scaffold_1_10831276	0.0205463	-0.0922831	-2.25882	0.0856327	0.0946882	-0.249277	0.0448521	-2.31533	0.668287																																				POPTR_0001s13750.1
				scaffold_1_10831740	-0.338951	-0.461903	-0.131049	1.37785	0.472286	0.116475	0.106154	-0.112157	1.01059																																				POPTR_0001s13750.1
				scaffold_1_10832509	-0.322135	0.0786802	-1.66826	0.411288	0.160508	0.0114042	0.0548472	-1.65473	0.126886																																				POPTR_0001s13750.1
				scaffold_1_10832582	-0.253945	0.0760197	-2.30976	0.203584	0.091224	0.1676	0.132023	-2.32856	0.467993																																				POPTR_0001s13750.1
				scaffold_1_10834159	-0.134924	-0.990763	-1.59452	1.24572	0.182448	0.143622	-0.0710664	-1.51573	0.703178																																				POPTR_0001s13760.1
				scaffold_1_10834935	-0.447914	0.253282	-1.95549	0.545242	0.127021	-0.1597	0.0299677	-1.94964	0.55962																																				POPTR_0001s13760.1
				scaffold_1_10835179	0.855797	0.188123	-1.20771	1.41346	0.232102	-0.000358232	-0.103394	-1.19798	0.296405																																				POPTR_0001s13760.1
				scaffold_1_10836354	-0.494385	-0.930081	-1.78699	1.0573	0.157044	0.152554	-0.0294366	-1.69848	0.65173																																				POPTR_0001s13760.1
				scaffold_1_10837021	0.51085	0.673627	-0.0462184	2.00656	0.481524	-0.0544335	-0.117742	-0.073903	0.63969																																				POPTR_0001s13760.1
				scaffold_1_10837680	-0.301975	0.345164	-2.30743	0.389503	0.0923788	-0.12518	-0.0282069	-2.29974	0.334108																																				POPTR_0001s13760.1
				scaffold_1_10838124	-0.295838	-0.833967	-2.31781	0.611402	0.0969977	0.0952835	-0.155607	-2.24486	0.330714																																				POPTR_0001s13760.1
				scaffold_1_10839035	0.14082	0.590838	-1.87158	0.878612	0.136259	-0.0256651	-0.0530056	-1.84782	0.141307																																				POPTR_0001s13760.1
				scaffold_1_10839583	-0.118164	0.0275576	-0.453798	0.262535	0.389145	-0.0659028	0.039344	-0.452012	0.521663																																				POPTR_0001s13760.1
				scaffold_1_10840151	0.148528	0.61717	-1.89468	0.911102	0.133949	-0.0446629	-0.0920784	-1.86985	0.245038																																				POPTR_0001s13760.1
				scaffold_1_10913270	0.222756	0.478128	-0.780077	1.24882	0.314088	0.0552194	0.00214268	-0.781832	0.38064																																				POPTR_0001s13850.1
				scaffold_1_10959727	-0.332501	0.0334531	-2.18413	0.280969	0.102771	0.0515996	0.0511545	-2.16943	0.168064																																				POPTR_0001s13900.1
				scaffold_1_10960387	-0.133454	-0.431619	-0.622081	1.02096	0.353349	-0.0480691	0.0642148	-0.605272	0.424378																																				POPTR_0001s13900.1
				scaffold_1_10960541	-0.290291	-1.09956	-1.84937	1.1158	0.15127	0.00891609	-0.148807	-1.7291	0.307121																																				POPTR_0001s13900.1
				scaffold_1_10961057	0.884463	0.229735	-0.470017	1.88722	0.382217	0.0216834	-0.247884	-0.484061	0.940426																																				POPTR_0001s13900.1
				scaffold_1_10961820	0.211491	-0.0580167	-0.64154	0.450103	0.344111	0.022279	0.0403584	-0.645231	0.216037																																				POPTR_0001s13900.1
				scaffold_1_10962235	-0.191852	-0.346574	-0.919618	0.773976	0.288684	0.0345101	0.112907	-0.9039	0.426783																																				POPTR_0001s13900.1
				scaffold_1_10962441	-0.851918	0.00834226	-2.93933	0.414654	0.0542725	-0.145391	0.25847	-2.89846	0.34595																																				POPTR_0001s13900.1
				scaffold_1_10962577	-0.0873349	-0.249976	-1.08698	0.499758	0.254042	-0.00516387	0.113197	-1.0789	0.346097																																				POPTR_0001s13900.1
				scaffold_1_10963150	-0.210946	-0.401412	-0.527757	1.03066	0.375289	-0.000766683	0.10831	-0.510345	0.40669																																				POPTR_0001s13900.1
				scaffold_1_10963419	0.499048	0.724651	-0.706225	2.06234	0.330254	0.0366325	-0.226545	-0.712741	0.826946																																				POPTR_0001s13900.1
				scaffold_1_10964199	-0.0991215	-0.854407	-0.646535	1.85933	0.354503	-0.0157818	-0.069746	-0.599682	0.282673																																				POPTR_0001s13900.1
				scaffold_1_10964445	-0.0831743	-0.806681	-0.641516	1.77294	0.354503	-0.0330154	-0.0635811	-0.599863	0.33805																																				POPTR_0001s13900.1
				scaffold_1_10985623	-0.647177	-0.580523	-1.90472	0.835808	0.138568	0.0840661	0.310874	-1.85259	0.623676																																				POPTR_0001s13940.1
				scaffold_1_10986304	-1.17838	-1.14649	-3.10667	0.590532	0.0542725	0.0182207	-0.312322	-2.88339	0.258037																																				POPTR_0001s13940.1
				scaffold_1_10986765	0.448469	-0.267519	-1.82973	0.594265	0.139723	-0.0802924	-0.131715	-1.82634	0.414295																																				POPTR_0001s13940.1
				scaffold_1_10987820	0.68302	1.0627	-1.50689	2.41331	0.192841	-0.0996327	-0.247128	-1.44958	0.836569																																				POPTR_0001s13940.1
				scaffold_1_10996591	-0.563957	-0.361506	-0.512447	1.39475	0.382217	0.154837	-0.432653	-0.50213	1.88344																																				POPTR_0001s13960.1
				scaffold_1_10997339	-0.484154	-0.438879	-1.76393	0.710409	0.152425	0.149198	0.0804913	-1.73415	0.634095																																				POPTR_0001s13960.1
				scaffold_1_10997340	-0.484154	-0.438879	-1.76393	0.710409	0.152425	0.149198	0.0804913	-1.73415	0.634095																																				POPTR_0001s13960.1
				scaffold_1_10998634	-0.0857379	-0.69167	-2.3168	0.523866	0.0946882	0.0127036	0.173939	-2.26369	0.237461																																				POPTR_0001s13960.1
				scaffold_1_10998997	-0.0314985	0.250742	-2.17144	0.261717	0.102771	-0.0616515	0.107557	-2.17227	0.248691																																				POPTR_0001s13960.1
				scaffold_1_11000385	-0.398526	-0.842229	-0.863262	1.70767	0.310624	0.050145	-0.0922397	-0.799249	0.460634																																				POPTR_0001s13960.1
				scaffold_1_11001023	-0.564003	-0.410823	-1.56627	0.871152	0.180139	0.0798405	-0.0876859	-1.5215	0.423762																																				POPTR_0001s13960.1
				scaffold_1_11002523	-0.0411429	-0.118354	-0.0305952	0.32922	0.493072	0.123378	-0.394039	-0.0309228	1.80697																																				POPTR_0001s13960.1
				scaffold_1_11004199	-0.557988	-1.07034	-1.09873	1.85485	0.271363	0.236671	-0.402389	-1.03969	1.79464	geo-Fst	0.36843	0.197038	**			0		0.438211	0.177921	*			0		0.429822	0.195886	***			0															POPTR_0001s13960.1
				scaffold_1_11024323	0.141622	-0.486946	-1.56293	0.74107	0.176674	0.00277415	-0.0700647	-1.53966	0.163949																																				POPTR_0001s13990.1
				scaffold_1_11024353	0.108303	-0.412951	-1.54081	0.636267	0.178984	0.0224262	-0.117307	-1.52542	0.290886																																				POPTR_0001s13990.1
				scaffold_1_11024527	0.117344	-0.291797	-1.47766	0.493179	0.187067	-0.0502845	-0.00124513	-1.47058	0.243434																																				POPTR_0001s13990.1
				scaffold_1_11024556	0.112655	-0.264248	-1.49909	0.444764	0.183603	0.0110246	-0.109654	-1.49387	0.26688																																				POPTR_0001s13990.1
				scaffold_1_11024874	-0.0284991	-0.146703	-1.22667	0.271903	0.227483	0.0235752	-0.0948071	-1.22415	0.293843																																				POPTR_0001s13990.1
				scaffold_1_11025821	0.778134	-0.104575	-0.982616	1.36201	0.273672	0.00305696	-0.346192	-0.990852	1.09756																																				POPTR_0001s13990.1
				scaffold_1_11026102	0.760393	-0.124141	-0.952912	1.35762	0.279446	-0.00765244	-0.366356	-0.96334	1.18388																																				POPTR_0001s13990.1
				scaffold_1_11036800	-0.297603	-1.26832	-1.79828	1.30653	0.161663	0.008583	0.0750472	-1.64653	0.165684																																				POPTR_0001s14010.1
				scaffold_1_11037204	-0.312651	-1.4102	-1.85409	1.37039	0.158199	0.016769	0.0625204	-1.67214	0.149173																																				POPTR_0001s14010.1
				scaffold_1_11037223	0.608303	-0.506235	-0.41148	1.81695	0.399538	0.00939748	-0.0504443	-0.407548	0.206634																																				POPTR_0001s14010.1
				scaffold_1_11037621	0.117156	-0.477266	-1.67903	0.662489	0.160508	-0.0643115	0.0479548	-1.65809	0.296602																																				POPTR_0001s14010.1
				scaffold_1_11038247	0.22929	0.254482	-1.06786	0.681376	0.255196	-0.0888053	0.000795198	-1.07525	0.535539																																				POPTR_0001s14010.1
				scaffold_1_11038943	0.431712	0.22049	-0.647356	1.02644	0.341801	-0.0805676	-0.0831496	-0.657676	0.654855																																				POPTR_0001s14010.1
				scaffold_1_11040278	0.0581855	0.106357	-0.551563	0.293127	0.364896	0.0557279	-0.0671866	-0.555319	0.479164																																				POPTR_0001s14010.1
				scaffold_1_11040604	0.0942583	0.29184	-0.621393	0.756636	0.34873	0.00315606	-0.0819508	-0.625074	0.299239																																				POPTR_0001s14010.1
				scaffold_1_11041084	-0.0799144	0.17314	-0.345661	0.488051	0.41455	0.0479062	0.00430849	-0.345621	0.371814																																				POPTR_0001s14010.1
				scaffold_1_11041338	-0.114429	0.0976177	-0.233939	0.364773	0.442263	0.0950086	0.0180768	-0.233152	0.750049																																				POPTR_0001s14010.1
				scaffold_1_11041392	0.0899974	0.131422	-0.555652	0.379699	0.363741	0.0564426	-0.0696685	-0.560356	0.487577																																				POPTR_0001s14010.1
				scaffold_1_11041619	0.0914265	0.12517	-0.550658	0.36784	0.364896	0.0526268	-0.0623803	-0.555183	0.45076																																				POPTR_0001s14010.1
				scaffold_1_11042316	-0.142617	0.0672604	-0.207036	0.365566	0.449192	0.0780448	0.0456711	-0.204715	0.640951																																				POPTR_0001s14010.1
				scaffold_1_11048005	-0.0562439	-1.11301	-2.69817	0.583531	0.0715935	0.113578	0.0642221	-2.57589	0.249865																																				POPTR_0001s14040.1
				scaffold_1_11048495	-0.279202	0.448385	-1.33109	0.922156	0.212471	-0.00159722	0.182095	-1.31484	0.487424																																				POPTR_0001s14040.1
				scaffold_1_11048496	-0.324953	0.432061	-1.14715	1.02121	0.244804	-0.0271928	0.2221	-1.13362	0.68727																																				POPTR_0001s14040.1
				scaffold_1_11048851	0.0884679	-0.635446	-2.37574	0.490806	0.0889145	0.0550684	0.0370788	-2.32954	0.149934																																				POPTR_0001s14040.1
				scaffold_1_11049860	0.618122	0.315005	-1.86194	0.838388	0.136259	-0.159467	-0.233239	-1.88019	0.788044																																				POPTR_0001s14040.1
				scaffold_1_11050459	0.644959	0.457927	-1.99878	0.95359	0.122402	-0.191043	-0.110437	-2.00416	0.683245																																				POPTR_0001s14040.1
				scaffold_1_11050852	0.0439962	-0.612676	-2.38751	0.460547	0.0877598	0.0652199	0.0722668	-2.34549	0.187779																																				POPTR_0001s14040.1
				scaffold_1_11052396	0.607083	0.444566	-1.97354	0.919187	0.124711	-0.182461	-0.209852	-1.98736	0.768121																																				POPTR_0001s14040.1
				scaffold_1_11052745	0.735911	0.152111	-1.0256	1.31143	0.264434	0.0153317	-0.122419	-1.02512	0.389979																																				POPTR_0001s14040.1
				scaffold_1_11052985	-0.716917	-0.913779	-0.80327	2.06002	0.329099	0.0825699	0.065104	-0.715387	0.621989																																				POPTR_0001s14040.1
				scaffold_1_11053052	-0.607572	-0.769926	-1.91361	0.907041	0.139723	0.0511325	-0.0785247	-1.82089	0.243423																																				POPTR_0001s14040.1
				scaffold_1_11053180	-0.456299	-0.826108	-1.52481	1.16117	0.191686	0.108513	0.229776	-1.45654	0.736559																																				POPTR_0001s14040.1
				scaffold_1_11053870	-0.291599	-0.514502	-1.94066	0.574369	0.130485	0.12871	0.0457461	-1.91036	0.474966																																				POPTR_0001s14040.1
				scaffold_1_11054148	0.669905	0.142614	-1.71756	0.820961	0.15358	-0.164336	-0.214202	-1.73808	0.852692																																				POPTR_0001s14040.1
				scaffold_1_11054652	0.638283	-0.131027	-0.298334	1.40921	0.423788	0.0466246	-0.0892685	-0.307994	0.501274																																				POPTR_0001s14040.1
				scaffold_1_11160894	-0.125867	-0.327267	-0.390006	0.855431	0.406467	0.0876703	-0.0308331	-0.380195	0.684653																																				POPTR_0001s14220.1
				scaffold_1_11161656	0.935681	0.035939	-0.529469	1.87264	0.369515	-0.129552	-0.131916	-0.539708	1.08302																																				POPTR_0001s14220.1
				scaffold_1_11162758	0.54867	0.0058959	-0.44246	1.14778	0.389145	-0.0975245	-0.167586	-0.454509	0.983768																																				POPTR_0001s14220.1
				scaffold_1_11163532	-0.289354	-0.152899	-0.517243	0.698569	0.376443	0.0547411	0.0776979	-0.505832	0.499609																																				POPTR_0001s14220.1
				scaffold_1_11164018	0.189152	-0.0988083	-0.736538	0.439475	0.323326	-0.101915	0.0148473	-0.742787	0.708986																																				POPTR_0001s14220.1
				scaffold_1_11165720	-0.419677	-0.689943	-0.157161	1.90031	0.468822	0.0823222	-0.00186651	-0.124711	0.65355																																				POPTR_0001s14220.1
				scaffold_1_11166652	-0.175339	0.106425	-1.76689	0.245664	0.146651	-0.0158234	0.289172	-1.77785	0.590688																																				POPTR_0001s14220.1
				scaffold_1_11177288	-0.189085	-0.174858	-1.9393	0.261219	0.127021	-0.0486055	0.226588	-1.94013	0.457275																																				POPTR_0001s14240.1
				scaffold_1_11177393	0.0545798	0.197988	-0.000659489	0.542606	0.498845	-0.0262419	-0.0257176	-0.00461894	0.233539																																				POPTR_0001s14240.1
				scaffold_1_11177641	0.0559722	0.198113	-0.0145241	0.543817	0.495381	-0.019447	-0.0559325	-0.0184758	0.272779																																				POPTR_0001s14240.1
				scaffold_1_11178222	0.0905696	0.0456298	-0.108359	0.234551	0.472286	-0.0101863	-0.0961604	-0.110855	0.39294																																				POPTR_0001s14240.1
				scaffold_1_11178451	0.0826247	-0.105612	-0.691538	0.30331	0.333718	0.0162389	-0.0452828	-0.691548	0.197496																																				POPTR_0001s14240.1
				scaffold_1_11178585	0.0948568	0.0471968	-0.117501	0.244732	0.469977	-0.00722521	-0.0849463	-0.120092	0.344369																																				POPTR_0001s14240.1
				scaffold_1_11179671	0.102966	0.0425497	-0.112714	0.254749	0.471132	-0.011904	-0.0960191	-0.115473	0.395391																																				POPTR_0001s14240.1
				scaffold_1_11180414	0.15992	-0.133624	-0.225677	0.504124	0.443418	0.0122714	-0.163127	-0.228212	0.649861																																				POPTR_0001s14240.1
				scaffold_1_11181810	0.1886	0.100213	-0.188941	0.492588	0.451501	-0.00863657	-0.126161	-0.195035	0.505702																																				POPTR_0001s14240.1
				scaffold_1_11183288	-0.435819	0.193758	0.000672772	1.10209	0.502309	-0.0775447	0.297797	0.0102938	1.32485																																				POPTR_0001s14240.1
				scaffold_1_11209868	-0.646095	-0.651525	-0.957197	1.5694	0.290993	0.0723345	0.102563	-0.894302	0.574638																																				POPTR_0001s14260.1
				scaffold_1_11209871	0.379519	0.435077	-0.911647	1.25105	0.286374	0.00941839	-0.0247803	-0.912444	0.101582																																				POPTR_0001s14260.1
				scaffold_1_11209920	-0.709708	-1.10655	-0.902883	2.18362	0.312933	0.0831959	-0.0202763	-0.789435	0.575869																																				POPTR_0001s14260.1
				scaffold_1_11210720	-0.163355	-0.424771	-2.08718	0.414583	0.113164	-0.00171746	-0.0774797	-2.06005	0.125566																																				POPTR_0001s14260.1
				scaffold_1_11211522	0.135897	0.162704	-0.455985	0.508823	0.386836	-0.070901	0.00119207	-0.461835	0.535343																																				POPTR_0001s14260.1
				scaffold_1_11211855	-0.0228617	-1.11254	-1.47352	1.53022	0.203233	0.0177667	0.0441928	-1.36665	0.145509																																				POPTR_0001s14260.1
				scaffold_1_11212611	-0.422986	0.198767	-0.0881671	1.08315	0.48037	-0.044951	0.00423249	-0.0785219	0.358519																																				POPTR_0001s14260.1
				scaffold_1_11212653	-0.303694	0.528529	-1.86129	0.76973	0.138568	0.0258155	0.217408	-1.83705	0.414242																																				POPTR_0001s14260.1
				scaffold_1_11212768	0.379519	0.435077	-0.911647	1.25105	0.286374	0.00941839	-0.0247803	-0.912444	0.101582																																				POPTR_0001s14260.1
				scaffold_1_11213461	-0.405417	0.133951	-0.271498	0.959612	0.435335	-0.0433975	-0.00461298	-0.260398	0.340867																																				POPTR_0001s14260.1
				scaffold_1_112397	-0.830695	0.81045	-0.947097	2.31473	0.294457	0.0638125	0.200321	-0.880508	0.761063																																				POPTR_0001s00250.1
				scaffold_1_112833	-0.717452	0.826728	-0.998536	2.18197	0.28291	0.0703621	0.176088	-0.936313	0.706224																																				POPTR_0001s00250.1
				scaffold_1_113207	-0.729837	0.784166	-0.966284	2.14646	0.288684	0.069666	0.182383	-0.908138	0.727589																																				POPTR_0001s00250.1
				scaffold_1_113587	-0.0650874	-0.457724	-2.43147	0.328726	0.0831409	0.203904	-0.698758	-2.54242	0.833595																																				POPTR_0001s00250.1
				scaffold_1_11456369	0.131683	0.57387	-1.53367	1.04096	0.180139	0.0193207	0.0217667	-1.51561	0.104317																																				POPTR_0001s14610.1
				scaffold_1_11458258	-0.350105	0.198545	-1.13533	0.708612	0.245958	0.0528739	0.126492	-1.12396	0.475939																																				POPTR_0001s14610.1
				scaffold_1_11461283	0.0350035	-0.462394	-2.23171	0.403997	0.0993072	-0.0151298	-0.213291	-2.2144	0.318829																																				POPTR_0001s14610.1
				scaffold_1_11462737	0.24015	-0.00125686	-0.45536	0.507854	0.386836	-0.0659426	0.0125701	-0.46168	0.500425																																				POPTR_0001s14610.1
				scaffold_1_11465365	0.425744	0.392719	-1.6548	0.86461	0.161663	-0.0754837	-0.465442	-1.69333	1.14859																																				POPTR_0001s14610.1
				scaffold_1_114685	-0.729837	0.784166	-0.966284	2.14646	0.288684	0.069666	0.182383	-0.908138	0.727589																																				POPTR_0001s00250.1
				scaffold_1_11504396	0.158322	-0.270847	-1.74169	0.409354	0.150115	-0.150286	0.0873057	-1.75271	0.637134																																				POPTR_0001s14650.1
				scaffold_1_11505168	-0.670667	0.0328605	-2.34931	0.516427	0.091224	0.229155	0.242918	-2.35993	0.65253																																				POPTR_0001s14650.1
				scaffold_1_1151198	0.051579	-0.492079	-0.783074	1.09179	0.317552	0.0396996	0.0377468	-0.765457	0.303394																																				POPTR_0001s01540.1
				scaffold_1_11514219	1.12567	0.306855	-1.76904	1.4476	0.152425	-0.119786	-0.0904793	-1.72851	0.533253																																				POPTR_0001s14650.1
				scaffold_1_1151780	0.143263	0.575299	-1.04362	1.31909	0.262125	0.0942274	0.308856	-1.05339	1.04803																																				POPTR_0001s01540.1
				scaffold_1_1152426	0.261002	0.345451	-0.0852233	1.07487	0.475751	0.0125681	0.0576382	-0.0969977	0.251149																																				POPTR_0001s01540.1
		averwoodden		scaffold_1_1152637	-0.483602	0.724789	-1.04466	1.75515	0.269053	0.060933	0.217443	-1.00737	0.752651																																				POPTR_0001s01540.1
		averwoodden		scaffold_1_1152731	-0.497853	0.775582	-1.0011	1.89892	0.278291	0.0721775	0.21478	-0.961288	0.796717																																				POPTR_0001s01540.1
		averwoodden		scaffold_1_1152917	-0.524539	0.77875	-0.997234	1.92769	0.279446	0.0793957	0.221308	-0.956405	0.8387																																				POPTR_0001s01540.1
				scaffold_1_115339	-0.698085	0.755282	-1.02142	2.01845	0.277136	0.0900348	0.177223	-0.966663	0.779959																																				POPTR_0001s00250.1
				scaffold_1_1154663	0.330811	-0.490759	-1.95665	0.656895	0.127021	0.106579	-0.0128663	-1.93676	0.38082																																				POPTR_0001s01540.1
				scaffold_1_11564052	0.128681	0.847511	-1.53881	1.58114	0.183603	0.122591	-0.100088	-1.50481	0.626488																																				POPTR_0001s14680.1
				scaffold_1_11564077	-0.00531536	-1.56257	-2.69782	0.813867	0.0785219	-0.160417	0.104993	-2.48972	0.393199																																				POPTR_0001s14680.1
				scaffold_1_11564139	-0.14961	0.26326	-1.46889	0.486598	0.188222	0.125732	0.0994771	-1.47466	0.650448																																				POPTR_0001s14680.1
				scaffold_1_11564226	-0.00739998	-1.64504	-2.62409	0.910254	0.0854503	-0.125885	0.0811212	-2.38712	0.331849																																				POPTR_0001s14680.1
				scaffold_1_11564340	-0.133119	0.169817	-1.3993	0.350827	0.198614	0.116641	0.0612066	-1.40511	0.610493																																				POPTR_0001s14680.1
				scaffold_1_11565064	-0.00716854	0.0376121	-1.50713	0.0613012	0.181293	0.0876917	0.0822357	-1.51447	0.453029																																				POPTR_0001s14680.1
				scaffold_1_11565500	-0.0612984	0.164131	-1.44818	0.290282	0.190531	0.103291	0.055768	-1.45474	0.525169																																				POPTR_0001s14680.1
				scaffold_1_11566005	0.0498768	-0.053528	-1.75156	0.092503	0.147806	0.0512233	0.0562051	-1.7546	0.232578																																				POPTR_0001s14680.1
				scaffold_1_11566205	0.0613055	-0.039769	-1.76024	0.0877835	0.146651	0.0523055	0.0332395	-1.76349	0.218898																																				POPTR_0001s14680.1
				scaffold_1_11567350	-0.590437	-0.725028	-2.67607	0.466267	0.0704388	0.0141163	-0.0966863	-2.58157	0.104398																																				POPTR_0001s14680.1
				scaffold_1_11567387	-0.57094	-0.311832	-2.49884	0.408967	0.0796767	0.0553242	-0.142251	-2.45442	0.203092																																				POPTR_0001s14680.1
				scaffold_1_11568092	0.199622	0.0921519	-1.88354	0.238656	0.13164	0.0643704	0.0720098	-1.89088	0.265361																																				POPTR_0001s14680.1
				scaffold_1_115776	-0.729837	0.784166	-0.966284	2.14646	0.288684	0.069666	0.182383	-0.908138	0.727589																																				POPTR_0001s00250.1
				scaffold_1_1162823	0.456382	0.192305	-1.23391	0.820898	0.225173	0.0367422	0.102153	-1.23799	0.343546																																				POPTR_0001s01550.1
				scaffold_1_1163265	0.44719	0.142693	-1.21356	0.766559	0.228637	0.0134593	0.244478	-1.22444	0.682834																																				POPTR_0001s01550.1
				scaffold_1_11632938	0.388804	-0.266753	-1.23533	0.79044	0.226328	0.0226326	0.178326	-1.2339	0.504646																																				POPTR_0001s14780.1
				scaffold_1_11634359	-0.532982	-0.394088	-2.25821	0.497683	0.0993072	0.0546567	-0.106531	-2.20947	0.212237																																				POPTR_0001s14780.1
				scaffold_1_11634610	-0.836992	-0.544913	-2.26948	0.751406	0.102771	0.055615	0.104288	-2.17133	0.217853																																				POPTR_0001s14780.1
				scaffold_1_1163598	-0.881627	-0.320384	-0.442829	1.92109	0.401848	0.158408	0.254663	-0.408434	1.50114																																				POPTR_0001s01550.1
				scaffold_1_1164128	-0.40477	-0.271285	-1.04408	0.841404	0.265589	0.116801	0.0685355	-1.02469	0.753539																																				POPTR_0001s01550.1
				scaffold_1_1164259	0.648729	-0.113584	-0.0834651	1.45285	0.475751	-0.137408	-0.0741218	-0.0981744	1.1246																																				POPTR_0001s01550.1
				scaffold_1_1165016	-0.415823	-0.261041	-1.07438	0.833942	0.259815	0.117607	0.0370495	-1.05429	0.730838																																				POPTR_0001s01550.1
				scaffold_1_1165127	0.399101	0.520199	-2.00289	0.843234	0.121247	0.0300243	-0.135485	-1.98506	0.24656																																				POPTR_0001s01550.1
				scaffold_1_116564	-0.0916142	-0.481877	-2.41989	0.347095	0.0842956	0.186341	-0.62393	-2.50159	0.768614																																				POPTR_0001s00250.1
				scaffold_1_1165663	0.515836	0.0124822	-0.369237	1.09744	0.406467	-0.177337	-0.129751	-0.385441	1.43945																																				POPTR_0001s01550.1
				scaffold_1_116804	-0.141208	0.367818	-0.313802	1.02017	0.422633	0.0218628	0.101048	-0.31253	0.427844																																				POPTR_0001s00250.1
				scaffold_1_117059	-0.516401	0.617993	-0.473201	1.90472	0.389145	0.073998	0.220866	-0.455236	0.983																																				POPTR_0001s00250.1
				scaffold_1_11707158	-0.14864	0.364893	-1.9626	0.467701	0.124711	-0.0330393	-0.078185	-1.95071	0.183445																																				POPTR_0001s14890.1
				scaffold_1_11707708	0.172186	-0.258365	-2.53728	0.215973	0.073903	-0.0434457	-0.370656	-2.56558	0.453257																																				POPTR_0001s14890.1
				scaffold_1_117380	-0.474974	-0.738611	-2.53708	0.49337	0.0796767	0.183707	-0.58387	-2.55221	0.696302																																				POPTR_0001s00250.1
				scaffold_1_11792726	0.743574	-0.183406	-1.75506	0.868378	0.150115	-0.0828608	-0.0275684	-1.73922	0.340971																																				POPTR_0001s14950.1
				scaffold_1_11801727	0.0779897	0.106025	-0.399418	0.321609	0.400693	-0.00606021	0.0156087	-0.402597	0.0761184																																				POPTR_0001s14970.1
				scaffold_1_11822369	-0.445675	-0.498188	-2.21028	0.512366	0.103926	0.0583491	-0.120669	-2.15985	0.242094																																				POPTR_0001s14990.1
				scaffold_1_11822456	0.368612	0.252498	-0.0839816	1.04451	0.475751	0.0415663	0.0315586	-0.0969977	0.35409																																				POPTR_0001s14990.1
				scaffold_1_11823920	-0.0279144	-0.173737	-0.608448	0.42151	0.353349	-0.06047	0.0566831	-0.605594	0.488653																																				POPTR_0001s14990.1
				scaffold_1_11824771	-0.190564	0.00230573	-0.765842	0.371037	0.318707	-0.0917837	0.245715	-0.769029	1.08811																																				POPTR_0001s14990.1
				scaffold_1_11825082	-0.270943	0.0465275	-0.463705	0.589994	0.387991	-0.0573046	0.0699341	-0.456815	0.511074																																				POPTR_0001s14990.1
				scaffold_1_11887676	-0.44445	-0.148547	-0.410903	1.00334	0.403002	-0.0387079	0.00557607	-0.393289	0.297912																																				NA
				scaffold_1_11890397	-0.508641	-0.363449	-2.0958	0.536081	0.114319	-0.0462288	0.0990457	-2.05115	0.225664																																				POPTR_0001s15050.1
				scaffold_1_11891410	-0.935764	0.290151	-2.49914	0.719248	0.0831409	-0.0672382	0.0508674	-2.4043	0.17629																																				POPTR_0001s15050.1
				scaffold_1_11891721	-0.508276	-0.0998577	-0.0478204	1.14556	0.491917	-0.0264943	0.0336137	-0.0323326	0.250806																																				POPTR_0001s15050.1
				scaffold_1_11891876	-0.32795	-0.702885	-2.84422	0.340635	0.0588915	-0.0999496	0.233082	-2.79519	0.293094																																				POPTR_0001s15050.1
				scaffold_1_11892716	-0.624155	0.17106	-1.65316	0.833176	0.166282	-0.113656	0.229799	-1.63225	0.752372																																				POPTR_0001s15050.1
				scaffold_1_11893226	-0.82263	0.721026	-2.33736	0.944064	0.0981524	-0.0832567	-0.0167601	-2.22343	0.235289																																				POPTR_0001s15050.1
				scaffold_1_11893554	-0.010105	-0.882883	-1.87918	0.941503	0.142032	0.00316917	-0.0530776	-1.79833	0.104397																																				POPTR_0001s15050.1
				scaffold_1_12059034	-0.0768318	-0.254828	-0.82235	0.573064	0.307159	-0.0100308	-0.0653367	-0.813501	0.234856																																				POPTR_0001s15220.1
				scaffold_1_12059279	0.114619	0.0301754	-1.48938	0.16137	0.183603	-0.0933516	-0.0655127	-1.49927	0.475872																																				POPTR_0001s15220.1
				scaffold_1_12059668	-0.0543425	-0.223864	-0.303139	0.588969	0.426097	-0.0557695	0.0179673	-0.298327	0.440541																																				POPTR_0001s15220.1
				scaffold_1_12060028	0.584581	1.05777	-2.13308	1.73209	0.117783	-0.231942	-0.12896	-2.06493	0.797592																																				POPTR_0001s15220.1
				scaffold_1_12061153	-0.0619152	-0.28835	-1.19487	0.530148	0.234411	-0.0174864	0.100652	-1.18515	0.310063																																				POPTR_0001s15220.1
				scaffold_1_12061212	0.32146	0.0757323	-1.48141	0.453417	0.184758	-0.096937	-0.0764996	-1.49234	0.505181																																				POPTR_0001s15220.1
				scaffold_1_12062127	0.0686708	0.107822	-1.21372	0.236363	0.228637	0.103947	0.00470897	-1.22205	0.587711																																				POPTR_0001s15220.1
				scaffold_1_12110745	-0.399701	-0.31774	-0.52199	1.08978	0.377598	-0.100923	0.079561	-0.502694	0.8131																																				POPTR_0001s15280.1
				scaffold_1_12111046	0.157329	-0.349336	-0.921477	0.807488	0.286374	-0.120728	0.0658505	-0.920512	0.813009																																				POPTR_0001s15280.1
				scaffold_1_12111764	0.327182	-0.599979	-0.715889	1.53193	0.332564	-0.148982	0.0661606	-0.705573	1.0709																																				POPTR_0001s15280.1
				scaffold_1_12112013	-0.304015	0.0496959	-0.655383	0.62865	0.344111	0.0677703	-0.105093	-0.647171	0.611069																																				POPTR_0001s15280.1
				scaffold_1_12112510	0.384741	-0.501404	-0.543279	1.47415	0.369515	-0.138815	0.0654883	-0.539627	1.0522																																				POPTR_0001s15280.1
				scaffold_1_12112917	0.321878	-0.47874	-0.512661	1.3704	0.376443	-0.131131	0.0518206	-0.509192	0.993787																																				POPTR_0001s15280.1
				scaffold_1_12113785	-0.0960877	0.350363	-2.49191	0.289786	0.0773672	0.242242	0.441703	-2.57502	0.660075																																				POPTR_0001s15280.1
				scaffold_1_12114126	0.0430602	-0.349593	-0.0363465	0.939375	0.491917	-0.0262402	0.201013	-0.0323326	0.828411																																				POPTR_0001s15280.1
				scaffold_1_12114425	-0.0784857	0.535012	-1.00597	1.19276	0.270208	0.0424089	0.213535	-1.0003	0.701497																																				POPTR_0001s15280.1
				scaffold_1_12115144	0.474239	-0.108542	-0.528963	1.01454	0.369515	-0.00875784	-0.270226	-0.539018	1.00878																																				POPTR_0001s15280.1
				scaffold_1_12213104	0.490694	0.65895	-0.143328	1.97516	0.45843	-0.00770696	-0.0306353	-0.166282	0.136643																																				POPTR_0001s15390.1
				scaffold_1_12213518	-0.800012	0.275091	-2.89527	0.435226	0.056582	0.232446	-0.193679	-2.87786	0.419634																																				POPTR_0001s15390.1
				scaffold_1_12304438	-1.01973	0.138245	-0.984796	1.86273	0.285219	0.00939391	0.0416659	-0.91817	0.148569																																				POPTR_0001s15490.1
				scaffold_1_12305627	-0.45699	-0.155505	-1.39311	0.690735	0.203233	0.0438007	0.00539564	-1.3673	0.227535																																				POPTR_0001s15490.1
				scaffold_1_12305827	0.118322	-0.329624	-0.455891	0.870946	0.389145	0.0512194	0.0950874	-0.452085	0.525975																																				POPTR_0001s15490.1
		Mannose		scaffold_1_12306032	0.49097	-0.81219	-0.935248	1.92471	0.290993	-0.0166738	-0.214807	-0.896071	0.726634																																				POPTR_0001s15490.1
				scaffold_1_12309170	0.00420086	0.629006	-1.19557	1.3109	0.235566	0.0456136	0.0779645	-1.17913	0.339967																																				POPTR_0001s15490.1
				scaffold_1_12309376	0.00130681	1.00956	-2.42104	1.07147	0.0900693	0.054378	0.0011184	-2.31507	0.143082																																				POPTR_0001s15490.1
				scaffold_1_12310063	-0.218445	-0.944707	-2.0684	0.830623	0.122402	-0.151442	0.097498	-1.99202	0.547601																																				POPTR_0001s15490.1
				scaffold_1_12333752	0.043996	0.0717134	-1.52177	0.129243	0.178984	-0.0845999	0.0757841	-1.52961	0.438726																																				NA
				scaffold_1_12345256	-0.241155	-0.324154	-0.703711	0.849523	0.334873	0.0332825	0.153567	-0.688293	0.585955																																				POPTR_0001s15510.1
				scaffold_1_12345908	-0.363106	0.135286	-0.955522	0.724763	0.2806	0.0197802	0.176292	-0.945523	0.574042																																				POPTR_0001s15510.1
				scaffold_1_12346506	-0.217763	0.870147	-2.42779	0.842601	0.0877598	0.0694315	-0.225904	-2.35746	0.320565																																				POPTR_0001s15510.1
				scaffold_1_12348174	0.0663293	-0.337259	-1.52784	0.519226	0.180139	-0.0307395	0.060262	-1.51641	0.206321																																				POPTR_0001s15510.1
				scaffold_1_12349839	-0.0010718	-0.254885	-1.49305	0.393426	0.184758	-0.0172426	0.0923002	-1.4858	0.241202																																				POPTR_0001s15510.1
				scaffold_1_12350936	-0.237773	-0.202897	-2.13403	0.268903	0.10739	0.165776	0.104512	-2.14476	0.526821																																				POPTR_0001s15510.1
				scaffold_1_12365328	0.236785	0.0971706	-0.12689	0.582957	0.466513	0.0199683	0.0985977	-0.133949	0.422977																																				POPTR_0001s15530.1
				scaffold_1_12366508	0.573826	0.0764871	0.0305523	1.27313	0.503464	-0.0479246	-0.0805894	0.0138568	0.499802																																				POPTR_0001s15530.1
				scaffold_1_12367928	-0.87507	-0.937102	-2.13076	0.996756	0.121247	0.146606	-0.227871	-2.00998	0.597537																																				POPTR_0001s15530.1
				scaffold_1_12369047	0.522106	-0.06826	-0.563333	1.07554	0.361432	-0.0501571	-0.0414764	-0.569944	0.400954																																				POPTR_0001s15530.1
				scaffold_1_12369292	0.549676	-0.0645159	-0.563203	1.12786	0.361432	-0.0506316	-0.0648527	-0.570126	0.445938																																				POPTR_0001s15530.1
	Bud set*_2009 Leaf drop _2009			scaffold_1_12370132	-1.24883	0.474692	-1.47821	2.00251	0.205543	0.043259	0.0961293	-1.35437	0.330158																																				POPTR_0001s15530.1
				scaffold_1_12370401	0.679317	-0.366228	-1.71824	0.946182	0.155889	-0.0648512	0.137402	-1.69619	0.410945																																				POPTR_0001s15530.1
	Bud set*_2009			scaffold_1_12370911	-1.2312	0.452353	-1.45935	1.98085	0.207852	0.0306237	0.116525	-1.34037	0.338783																																				POPTR_0001s15530.1
				scaffold_1_12371046	0.716038	-0.476295	-1.72145	1.07802	0.157044	-0.0226832	0.090444	-1.68159	0.218666																																				POPTR_0001s15530.1
				scaffold_1_12371369	0.575113	-0.214993	-1.55006	0.812354	0.176674	-0.0323354	-0.0161156	-1.53959	0.154929																																				POPTR_0001s15530.1
				scaffold_1_12372139	-0.861402	0.296716	-0.0855641	2.02098	0.483834	0.0585514	0.0239626	-0.0646651	0.476255																																				POPTR_0001s15530.1
				scaffold_1_12372520	-0.864769	0.286353	-0.071341	2.01749	0.487298	0.062821	0.0201204	-0.0508083	0.507079																																				POPTR_0001s15530.1
				scaffold_1_12374088	-0.161495	0.254903	-0.733037	0.687233	0.325635	-0.00720606	0.0181226	-0.727879	0.0816485																																				POPTR_0001s15530.1
				scaffold_1_12374366	0.679956	-0.390028	-1.40535	1.17434	0.200924	-0.14078	0.191164	-1.40049	0.897496																																				POPTR_0001s15530.1
				scaffold_1_12374583	0.0287919	0.582156	-2.56142	0.492218	0.073903	-0.185215	0.0993008	-2.56436	0.419384																																				POPTR_0001s15530.1
				scaffold_1_12374938	-0.635914	0.140212	-0.261004	1.43367	0.439954	0.0933497	-0.0309109	-0.24255	0.742672																																				POPTR_0001s15530.1
				scaffold_1_12375434	-1.14669	0.321983	-2.30102	1.05803	0.102771	0.112777	0.243703	-2.191	0.454066																																				POPTR_0001s15530.1
				scaffold_1_12375485	0.541026	0.296866	-0.841946	1.24379	0.300231	-0.0318664	-0.0560519	-0.846389	0.287867																																				POPTR_0001s15530.1
				scaffold_1_12375491	0.183311	0.2848	-0.513562	0.826753	0.372979	0.00968726	0.0434812	-0.519592	0.177837																																				POPTR_0001s15530.1
				scaffold_1_12436258	-0.175216	-0.405984	-0.59199	0.996291	0.360277	-0.00689553	0.0189417	-0.574168	0.0866926																																				POPTR_0001s15580.1
				scaffold_1_12436837	-0.650948	0.00399577	-2.84559	0.328686	0.0577367	0.00939757	0.11532	-2.7957	0.10048																																				POPTR_0001s15580.1
				scaffold_1_12437093	0.552841	-0.142771	-0.0437158	1.27996	0.486143	-0.0739651	-0.0943086	-0.0554273	0.698748																																				POPTR_0001s15580.1
				scaffold_1_12437229	0.552841	-0.142771	-0.0437158	1.27996	0.486143	-0.0739651	-0.0943086	-0.0554273	0.698748																																				POPTR_0001s15580.1
				scaffold_1_12437833	-0.417368	0.0837136	-0.603795	0.884175	0.356813	0.0595688	0.0693411	-0.590546	0.501806																																				POPTR_0001s15580.1
				scaffold_1_12437861	0.431396	0.124799	-1.47578	0.629064	0.185912	-0.0841567	0.0587575	-1.48256	0.432066																																				POPTR_0001s15580.1
				scaffold_1_12438322	0.0912399	0.152549	-1.71415	0.24723	0.152425	0.0324692	-0.0483025	-1.71627	0.165585																																				POPTR_0001s15580.1
				scaffold_1_12438899	0.669391	-0.105392	-2.24819	0.526333	0.0969977	-0.0564088	0.0801012	-2.23488	0.197903																																				POPTR_0001s15580.1
				scaffold_1_12439669	-0.413957	0.0776433	-0.598607	0.875019	0.357968	0.0599924	0.0667495	-0.585502	0.50078																																				POPTR_0001s15580.1
				scaffold_1_12440514	0.144935	-0.0908078	-1.89641	0.185491	0.130485	0.0282107	0.023633	-1.89743	0.110545																																				POPTR_0001s15580.1
				scaffold_1_12442268	-0.825637	0.759531	-1.80567	1.42511	0.154734	-0.0194869	-0.0718073	-1.69859	0.174585																																				POPTR_0001s15580.1
				scaffold_1_12442384	-0.413957	0.0776433	-0.598607	0.875019	0.357968	0.0599924	0.0667495	-0.585502	0.50078																																				POPTR_0001s15580.1
				scaffold_1_12444795	-0.594646	0.146633	-0.511797	1.30167	0.379908	0.0820989	0.028795	-0.491664	0.626316																																				POPTR_0001s15580.1
				scaffold_1_12445464	-0.297039	0.0350981	-0.840183	0.57089	0.303695	0.0930836	-0.0425686	-0.833819	0.643915																																				POPTR_0001s15580.1
				scaffold_1_12445829	-0.15552	-0.0689678	-0.93055	0.314655	0.284065	0.0566852	-0.0099053	-0.925951	0.370224																																				POPTR_0001s15580.1
				scaffold_1_12713907	-0.43185	-1.03225	-1.50591	1.37006	0.198614	-0.0138432	0.206925	-1.40265	0.536928																																				POPTR_0001s15870.1
				scaffold_1_12714169	-0.611302	0.140888	-1.33861	0.967624	0.213626	0.0254389	0.166483	-1.30749	0.457098																																				POPTR_0001s15870.1
				scaffold_1_12714460	0.888156	0.670602	-1.3537	1.98995	0.211316	-0.048894	-0.212474	-1.32495	0.649626																																				POPTR_0001s15870.1
				scaffold_1_12715345	0.0394881	-0.621983	-2.33086	0.488567	0.0923788	0.00321237	-0.042738	-2.28528	0.0580104																																				POPTR_0001s15870.1
				scaffold_1_12715508	-0.0912699	-0.478972	-2.22352	0.406898	0.100462	-0.00450041	0.100246	-2.19413	0.146509																																				POPTR_0001s15870.1
				scaffold_1_12715802	0.741731	0.52808	-1.13339	1.73365	0.245958	-0.0231276	-0.0983296	-1.12189	0.328513																																				POPTR_0001s15870.1
				scaffold_1_12716182	-1.21293	-1.00154	-0.707558	2.75388	0.359122	0.0118728	0.328173	-0.588211	1.18773																																				POPTR_0001s15870.1
				scaffold_1_12716262	0.732006	0.439958	-0.239617	1.9043	0.435335	-0.0140326	-0.122325	-0.260664	0.495467																																				POPTR_0001s15870.1
				scaffold_1_12717325	0.122183	0.272339	-2.23359	0.299925	0.0969977	0.00869503	-0.00589018	-2.23109	0.0256935																																				POPTR_0001s15870.1
				scaffold_1_12717478	0.99713	0.316065	-1.54848	1.47718	0.180139	-0.012844	-0.0878447	-1.51656	0.220054																																				POPTR_0001s15870.1
				scaffold_1_12802593	0.158319	-0.0785576	-1.88578	0.189506	0.13164	0.115689	-0.248944	-1.91056	0.581338																																				POPTR_0001s15980.1
				scaffold_1_12803029	-0.345022	0.183167	-1.38274	0.598829	0.203233	-0.0677417	0.100482	-1.37032	0.444797																																				POPTR_0001s15980.1
				scaffold_1_12803469	-0.702296	-1.40716	-2.08903	1.17519	0.132794	-0.0253778	-0.0825242	-1.8784	0.183138																																				POPTR_0001s15980.1
				scaffold_1_12804246	-0.0538619	-0.864712	-2.68434	0.470341	0.0692841	-0.0663533	-0.0911593	-2.60418	0.170957																																				POPTR_0001s15980.1
				scaffold_1_12804494	-0.64647	-0.618465	-1.73326	0.966786	0.160508	-0.0346657	0.294115	-1.67215	0.670834																																				POPTR_0001s15980.1
				scaffold_1_12805136	-0.21579	-0.801449	-2.55858	0.479097	0.0773672	-0.033805	-0.00130411	-2.47942	0.0768937																																				POPTR_0001s15980.1
				scaffold_1_12805487	0.4624	-0.162778	-1.98787	0.475993	0.121247	0.116573	-0.342573	-2.01655	0.646822																																				POPTR_0001s15980.1
				scaffold_1_12805495	-0.407656	-0.607233	-2.24198	0.540066	0.101617	-0.11246	0.352425	-2.22084	0.665767																																				POPTR_0001s15980.1
				scaffold_1_12805994	-0.190164	-0.639829	-1.05865	1.19141	0.265589	0.0628364	-0.190499	-1.02385	0.68964																																				POPTR_0001s15980.1
				scaffold_1_12806585	0.82581	-0.349197	-2.19831	0.766424	0.103926	0.0908923	-0.4031	-2.19762	0.60777																																				POPTR_0001s15980.1
				scaffold_1_12807774	-0.451935	0.484032	-1.43798	1.04757	0.19746	-0.127686	0.252356	-1.42475	0.951425																																				POPTR_0001s15980.1
				scaffold_1_12807977	0.571588	-0.164954	-1.73511	0.686518	0.15127	0.0244923	-0.210651	-1.73379	0.436528																																				POPTR_0001s15980.1
				scaffold_1_12884473	-0.0156725	0.161749	-0.878981	0.367963	0.293303	0.0571034	0.0538956	-0.881267	0.415619																																				POPTR_0001s16080.1
				scaffold_1_12885164	0.00599562	0.164926	-0.87285	0.375759	0.294457	0.049917	0.0887478	-0.875932	0.43698																																				POPTR_0001s16080.1
				scaffold_1_12885282	0.328927	0.433202	-2.35751	0.522012	0.0877598	0.0748286	-0.695977	-2.45688	0.875369																																				POPTR_0001s16080.1
				scaffold_1_12886614	-0.268559	0.332655	-0.361088	1.0482	0.41224	0.0495732	0.0266912	-0.355223	0.397034																																				POPTR_0001s16080.1
				scaffold_1_12886853	0.377844	0.419076	-2.4017	0.515454	0.0842956	0.134378	-0.883422	-2.57396	1.03966																																				POPTR_0001s16080.1
				scaffold_1_12887178	-0.208407	-0.0689287	-1.36775	0.320526	0.204388	0.0792415	0.435387	-1.39542	1.11274																																				POPTR_0001s16080.1
				scaffold_1_12887561	-0.208407	-0.0689287	-1.36775	0.320526	0.204388	0.0792415	0.435387	-1.39542	1.11274																																				POPTR_0001s16080.1
				scaffold_1_12888603	-0.26629	0.330702	-0.361002	1.0413	0.41224	0.047557	0.0326678	-0.355205	0.38873																																				POPTR_0001s16080.1
				scaffold_1_12889612	0.153995	0.159487	-0.750016	0.486939	0.319861	-0.0859559	-0.0316721	-0.757571	0.605139																																				POPTR_0001s16080.1
				scaffold_1_12889864	-0.656361	-0.630015	-0.728771	1.72111	0.338337	0.123234	0.168468	-0.679296	1.03854																																				POPTR_0001s16080.1
				scaffold_1_12890653	0.682895	-0.480159	-2.10378	0.802413	0.113164	-0.0027223	-0.306509	-2.08009	0.502667																																				POPTR_0001s16080.1
				scaffold_1_12939170	0.621612	-0.607798	-2.50941	0.625119	0.0796767	-0.107414	-0.285642	-2.4788	0.464807																																				POPTR_0001s16120.1
				scaffold_1_12941214	0.323418	0.0120906	-0.200782	0.711895	0.448037	-0.0820262	-0.245202	-0.2104	1.16376																																				POPTR_0001s16120.1
				scaffold_1_12941766	0.303641	-0.596734	-2.8623	0.352573	0.056582	0.055293	0.235324	-2.82937	0.20881																																				POPTR_0001s16120.1
				scaffold_1_12942263	-0.108411	-1.23196	-1.62042	1.48635	0.184758	0.0100896	0.385507	-1.51101	0.913367																																				POPTR_0001s16120.1
				scaffold_1_12942415	-0.244282	0.690396	-1.72547	1.07732	0.157044	-0.00478893	0.0484427	-1.68047	0.105345																																				POPTR_0001s16120.1
				scaffold_1_12943565	-0.353438	0.0223141	-0.0693685	0.789051	0.484988	0.0482966	0.306043	-0.0616917	1.26036																																				POPTR_0001s16120.1
				scaffold_1_12943708	-0.184255	-1.4659	-2.53485	0.83823	0.0889145	-0.112173	0.37493	-2.37478	0.621379																																				POPTR_0001s16120.1
				scaffold_1_12945484	-0.334379	0.674398	-0.713967	1.75737	0.333718	0.0647653	0.0340576	-0.692702	0.474955																																				POPTR_0001s16120.1
				scaffold_1_12986727	0.58081	-0.0616233	-1.62667	0.711226	0.165127	0.0535446	-0.0280813	-1.62213	0.24394																																				POPTR_0001s16170.1
				scaffold_1_12987210	0.288664	-0.0567679	-1.01406	0.515372	0.265589	-0.00222308	-0.249025	-1.02506	0.780751																																				POPTR_0001s16170.1
				scaffold_1_12988250	0.168152	-0.659716	-0.207175	1.7466	0.451501	-0.0559422	0.131017	-0.195315	0.683845																																				POPTR_0001s16170.1
				scaffold_1_12988351	0.101802	-0.645427	-0.208598	1.6789	0.451501	-0.0314657	0.0812616	-0.193995	0.408412																																				POPTR_0001s16170.1
				scaffold_1_12988984	0.439508	-0.0208643	-2.1078	0.377956	0.108545	-0.0752724	0.0613173	-2.11102	0.253323																																				POPTR_0001s16170.1
				scaffold_1_12989043	-0.474333	-0.826004	-1.1178	1.50642	0.26097	-0.0283338	0.0341975	-1.0415	0.205024																																				POPTR_0001s16170.1
				scaffold_1_12989682	-0.504036	-0.836415	-1.09635	1.5535	0.265589	-0.0267992	0.0477319	-1.01778	0.225741																																				POPTR_0001s16170.1
				scaffold_1_12990301	-0.0362778	0.370874	-0.314941	0.984091	0.421478	0.0689707	-0.00279401	-0.317533	0.536998																																				POPTR_0001s16170.1
				scaffold_1_12990502	-0.12952	-0.0581093	-2.37694	0.100397	0.0854503	0.122146	-0.0106715	-2.38477	0.308011																																				POPTR_0001s16170.1
				scaffold_1_12990675	0.00815782	0.0545139	-2.29852	0.0496616	0.091224	0.067348	-0.178787	-2.31033	0.282588																																				POPTR_0001s16170.1
				scaffold_1_12990925	-0.474333	-0.826004	-1.1178	1.50642	0.26097	-0.0283338	0.0341975	-1.0415	0.205024																																				POPTR_0001s16170.1
				scaffold_1_12991653	-0.474333	-0.826004	-1.1178	1.50642	0.26097	-0.0283338	0.0341975	-1.0415	0.205024																																				POPTR_0001s16170.1
				scaffold_1_12991757	0.562252	0.0106245	-2.149	0.471166	0.105081	-0.0674654	0.0349835	-2.14589	0.209395																																				POPTR_0001s16170.1
				scaffold_1_12992042	-0.474333	-0.826004	-1.1178	1.50642	0.26097	-0.0283338	0.0341975	-1.0415	0.205024																																				POPTR_0001s16170.1
				scaffold_1_12993784	0.187691	0.138179	-0.343879	0.543182	0.413395	-0.0192695	0.145139	-0.350995	0.584918																																				POPTR_0001s16170.1
				scaffold_1_12993809	0.439833	0.150442	-0.769343	0.920507	0.315242	-0.0594178	-0.0149858	-0.776659	0.411958																																				POPTR_0001s16170.1
				scaffold_1_12994556	0.220094	-0.251812	-1.89367	0.383354	0.13164	-0.0445247	0.0650447	-1.88901	0.204731																																				POPTR_0001s16170.1
				scaffold_1_12995190	-0.474333	-0.826004	-1.1178	1.50642	0.26097	-0.0283338	0.0341975	-1.0415	0.205024																																				POPTR_0001s16170.1
				scaffold_1_12995985	-0.266904	-0.704849	-1.2514	1.16915	0.232102	-0.0406143	0.0760715	-1.19821	0.321815																																				POPTR_0001s16170.1
				scaffold_1_12996362	-0.443586	-0.746463	-1.0645	1.43392	0.269053	-0.0332739	0.0523609	-1.00034	0.268474																																				POPTR_0001s16170.1
				scaffold_1_12996603	-0.47895	-0.830499	-1.11864	1.51357	0.26097	-0.0248654	0.0316391	-1.04139	0.182591																																				POPTR_0001s16170.1
				scaffold_1_12997121	-0.483475	-0.787367	-1.13868	1.44751	0.256351	-0.00259071	-0.0344346	-1.06518	0.106825																																				POPTR_0001s16170.1
				scaffold_1_12997609	0.762774	-0.0341428	-2.35047	0.548555	0.0889145	-0.0294336	-0.0617817	-2.32838	0.113126																																				POPTR_0001s16170.1
				scaffold_1_12997934	-0.489545	-0.819366	-1.1118	1.51165	0.262125	-0.0232765	0.029762	-1.03535	0.171615																																				POPTR_0001s16170.1
				scaffold_1_13167734	0.187514	-0.290676	-1.23624	0.617754	0.226328	-0.0180646	-0.109173	-1.23104	0.328238																																				POPTR_0001s16390.1
				scaffold_1_13168261	-0.586652	0.571407	-0.351541	1.93783	0.418014	0.0742426	0.0791993	-0.33226	0.650023																																				POPTR_0001s16390.1
				scaffold_1_13169461	-0.2993	0.408272	-1.28958	0.889242	0.2194	0.0412829	-0.0545412	-1.27055	0.268555																																				POPTR_0001s16390.1
				scaffold_1_13171076	0.456736	0.178179	-2.36147	0.378717	0.0866051	0.00849963	0.210699	-2.36642	0.264655																																				POPTR_0001s16390.1
				scaffold_1_13172238	0.09113	0.261714	-1.49259	0.466967	0.183603	0.0156334	-0.0200779	-1.49226	0.0887778																																				POPTR_0001s16390.1
				scaffold_1_13172328	0.439935	0.0172219	-0.835632	0.821209	0.301386	0.104457	0.0512705	-0.845906	0.720698																																				POPTR_0001s16390.1
				scaffold_1_13173363	0.571885	-0.175322	-0.242459	1.32451	0.437644	0.0276731	-0.235155	-0.252921	0.942356																																				POPTR_0001s16390.1
				scaffold_1_13185673	-0.288569	-0.587575	-0.0485913	1.62392	0.493072	0.0502677	-0.00690353	-0.0277136	0.401981																																				POPTR_0001s16400.1
				scaffold_1_13186352	0.0448688	0.326195	-1.58317	0.534931	0.170901	-0.0551338	-0.0151907	-1.58089	0.251295																																				POPTR_0001s16400.1
				scaffold_1_13188066	-0.0444089	-0.310465	-0.154674	0.822244	0.463048	0.0514742	0.0333458	-0.147806	0.429343																																				POPTR_0001s16400.1
				scaffold_1_13188089	-0.0490102	-0.303465	-0.163992	0.804209	0.460739	0.0401266	0.0208576	-0.157044	0.328966																																				POPTR_0001s16400.1
				scaffold_1_13188740	-0.0866602	0.562469	-1.11148	1.20177	0.250577	0.0102218	-0.150375	-1.09864	0.454359																																				POPTR_0001s16400.1
				scaffold_1_13189259	0.242735	0.168565	-1.43601	0.456144	0.191686	-0.0361149	0.0710341	-1.44055	0.255129																																				POPTR_0001s16400.1
				scaffold_1_13513859	1.05115	0.049905	-1.19357	1.65148	0.236721	-0.128008	-0.368112	-1.20046	1.37245																																				POPTR_0001s16730.1
				scaffold_1_13514702	-0.541935	0.0303776	-2.58164	0.338312	0.0727483	0.00134266	0.384507	-2.58171	0.416251																																				POPTR_0001s16730.1
				scaffold_1_13515538	0.882502	0.0679362	-1.35432	1.28677	0.207852	-0.0785537	-0.315636	-1.35885	0.983532																																				POPTR_0001s16730.1
				scaffold_1_13516554	0.870889	0.094879	-1.35347	1.28128	0.207852	-0.0810931	-0.285046	-1.35608	0.913443																																				POPTR_0001s16730.1
				scaffold_1_13518127	-1.01428	0.615261	-2.13111	1.19214	0.118938	0.0522478	0.284556	-2.02233	0.479684																																				POPTR_0001s16730.1
				scaffold_1_13519347	-0.0579293	-0.147127	-0.533529	0.379603	0.37067	0.0501666	0.0344059	-0.530075	0.39454																																				POPTR_0001s16730.1
				scaffold_1_13520344	-0.527984	-0.979364	-0.880726	1.94427	0.311778	0.0097684	0.105745	-0.792503	0.36721																																				POPTR_0001s16730.1
				scaffold_1_13523082	-0.503562	-0.11845	-2.2011	0.425835	0.102771	0.0887132	0.197568	-2.18253	0.368127																																				POPTR_0001s16740.1
				scaffold_1_13523995	-0.44882	-0.120318	-2.22122	0.373975	0.100462	0.0962228	0.210401	-2.21023	0.38582																																				POPTR_0001s16740.1
				scaffold_1_13527505	0.145562	-0.745769	-0.982373	1.50409	0.2806	0.0577744	0.0573406	-0.943529	0.413017																																				POPTR_0001s16750.1
				scaffold_1_13529342	1.16548	-0.317721	-2.80256	0.635757	0.0623557	-0.0970882	-0.172484	-2.72752	0.259038																																				POPTR_0001s16750.1
				scaffold_1_13529461	0.170404	-0.622225	-1.24962	1.12976	0.228637	-0.0492636	-0.0312572	-1.21751	0.291687																																				POPTR_0001s16750.1
				scaffold_1_13529571	-0.443188	-1.65954	-2.39824	1.01812	0.105081	-0.0295485	0.0885779	-2.14432	0.164258																																				POPTR_0001s16750.1
				scaffold_1_13529996	-0.674455	-0.301914	-2.20293	0.600499	0.105081	0.196812	0.427215	-2.21327	0.770199																																				POPTR_0001s16750.1
				scaffold_1_13530090	-0.56429	-0.32812	-2.05196	0.584796	0.118938	0.177802	0.478731	-2.0752	0.872423																																				POPTR_0001s16750.1
				scaffold_1_13530584	-0.263988	-1.42009	-2.83871	0.615277	0.0669746	-0.023918	-0.0764178	-2.63531	0.0928047																																				POPTR_0001s16750.1
				scaffold_1_13530689	-0.209326	-0.967187	-0.436192	2.22235	0.405312	0.0701466	0.136837	-0.385469	0.744242																																				POPTR_0001s16750.1
				scaffold_1_13531554	-0.541388	-0.396815	-2.11146	0.566332	0.113164	0.206419	0.434863	-2.13341	0.847339																																				POPTR_0001s16750.1
				scaffold_1_13532702	-0.292003	-1.21526	-0.266804	2.82201	0.450346	0.0468732	0.0493979	-0.199606	0.418284																																				POPTR_0001s16750.1
				scaffold_1_1356086	0.501693	0.0292356	-0.103419	1.10524	0.471132	-0.0216896	0.337213	-0.117235	1.33798																																				POPTR_0001s01870.1
				scaffold_1_1356218	0.478718	-0.148581	-0.56017	1.04664	0.362587	0.0861127	0.0384245	-0.566274	0.649922																																				POPTR_0001s01870.1
				scaffold_1_1356227	0.492601	0.171051	-0.565583	1.09449	0.360277	0.096594	-0.0768712	-0.577146	0.760384																																				POPTR_0001s01870.1
				scaffold_1_1357072	0.57843	-0.1817	-1.16325	0.992044	0.23903	-0.000247799	0.00460047	-1.15801	0.0135111																																				POPTR_0001s01870.1
				scaffold_1_1357187	-0.0353478	0.701528	-0.838738	1.67384	0.30485	0.0811617	0.00491052	-0.827224	0.550312																																				POPTR_0001s01870.1
				scaffold_1_1357654	0.0601369	0.453175	-1.39673	0.848527	0.199769	0.123607	0.13658	-1.4015	0.701755																																				POPTR_0001s01870.1
				scaffold_1_1358999	-0.0412383	0.476474	-0.526321	1.22328	0.371824	0.0242933	-0.0164588	-0.524555	0.191385																																				POPTR_0001s01870.1
				scaffold_1_1360277	0.727649	-0.308965	-1.58735	1.03296	0.17321	0.095575	-0.0996283	-1.57169	0.485392																																				POPTR_0001s01870.1
				scaffold_1_1361247	0.340985	-0.131469	-0.417401	0.803368	0.396074	0.0154669	-0.203666	-0.424242	0.78361																																				POPTR_0001s01870.1
				scaffold_1_1362246	-0.0232408	-0.958326	-2.30511	0.720182	0.0993072	0.247506	0.211732	-2.27025	0.74195																																				POPTR_0001s01880.1
				scaffold_1_1362559	-0.276223	-1.46775	-3.0537	0.521868	0.0554273	0.342233	0.131429	-2.95971	0.586059																																				POPTR_0001s01880.1
				scaffold_1_1363285	0.354404	-0.311416	-0.694477	1.02547	0.333718	-0.0155387	-0.224845	-0.696264	0.813577																																				POPTR_0001s01880.1
				scaffold_1_1363922	0.053405	0.535056	-2.73833	0.389094	0.0623557	0.100924	0.0923791	-2.72231	0.203872	geo-Fst	0.127467	0.067089						0.107002	0.211933	*			0		NA	NA																			POPTR_0001s01880.1
				scaffold_1_1365931	-0.202659	-0.383398	-1.27944	0.693426	0.221709	0.017847	-0.194433	-1.26125	0.540385																																				POPTR_0001s01880.1
				scaffold_1_1366062	-0.763018	-0.6348	-2.01459	0.879778	0.128176	0.0456764	0.169038	-1.92445	0.328982																																				POPTR_0001s01880.1
				scaffold_1_1366635	0.0216534	-0.148693	-1.09257	0.298956	0.251732	0.159602	-0.252104	-1.11337	1.16253																																				POPTR_0001s01880.1
				scaffold_1_13674082	-0.607839	0.280567	-1.2272	1.11919	0.233256	-0.0246972	-0.137009	-1.19298	0.426332																																				POPTR_0001s16870.1
				scaffold_1_13675244	-0.581751	0.432532	-2.5215	0.510465	0.0785219	0.134033	0.173311	-2.48617	0.352822																																				POPTR_0001s16870.1
				scaffold_1_13675954	0.637305	-0.231812	-0.0524218	1.53068	0.483834	0.000473155	-0.15655	-0.0646651	0.625234																																				POPTR_0001s16870.1
				scaffold_1_13676526	0.37064	0.260605	-1.78215	0.581141	0.144342	-0.0324798	0.0418681	-1.77999	0.154088																																				POPTR_0001s16870.1
				scaffold_1_13677188	-0.166643	0.136743	-1.09445	0.397885	0.251732	-0.0191719	-0.0683109	-1.09022	0.239491																																				POPTR_0001s16870.1
				scaffold_1_13677343	-0.166643	0.136743	-1.09445	0.397885	0.251732	-0.0191719	-0.0683109	-1.09022	0.239491																																				POPTR_0001s16870.1
				scaffold_1_13677443	0.260824	0.2464	-0.260543	0.863397	0.433025	-0.0256427	-0.0589531	-0.269739	0.308018																																				POPTR_0001s16870.1
				scaffold_1_13678040	-0.315053	-1.0004	-1.67511	1.17393	0.172055	-0.0149672	0.197048	-1.57865	0.460171																																				POPTR_0001s16870.1
				scaffold_1_13678044	-0.536222	0.122963	-0.305	1.21195	0.428406	0.0157309	0.0405045	-0.288466	0.200669																																				POPTR_0001s16870.1
				scaffold_1_13678398	-0.621697	0.142982	-0.303543	1.40024	0.429561	0.0192471	0.0718671	-0.283921	0.31878																																				POPTR_0001s16870.1
				scaffold_1_13678947	-0.137687	-0.58757	-1.36262	0.920815	0.210162	0.0307395	0.100648	-1.32592	0.306608																																				POPTR_0001s16870.1
				scaffold_1_1367961	0.488385	-0.00675333	-0.915333	0.879369	0.285219	-0.0946635	0.0785355	-0.923738	0.669063																																				POPTR_0001s01880.1
				scaffold_1_14032887	-0.0968804	0.65447	-0.366188	1.72572	0.409931	-0.00802765	0.00262475	-0.364264	0.0628637																																				NA
				scaffold_1_14171971	0.226824	-1.43433	-1.46071	2.06268	0.214781	-0.00140559	-0.103035	-1.29787	0.279966	geo-Fst	0.317626	0.170593	***			MAP,		0.438272	0.097761						0.421859	0.089731																			POPTR_0001s17370.1
				scaffold_1_14173601	-0.30955	0.919533	-0.48952	2.42481	0.384527	0.0152966	0.212987	-0.473224	0.805801																																				POPTR_0001s17370.1
				scaffold_1_14173769	-0.421977	1.10555	-0.389927	2.94857	0.408776	-0.00965456	0.209478	-0.371205	0.811968																																				POPTR_0001s17370.1
				scaffold_1_14174802	-0.312074	0.65643	-0.782333	1.66683	0.318707	0.0332981	0.208871	-0.764859	0.743894																																				POPTR_0001s17370.1
				scaffold_1_14175395	-0.426771	0.846582	-0.693928	2.21674	0.340647	0.00107521	0.199715	-0.664136	0.714345																																				POPTR_0001s17370.1
				scaffold_1_14178212	-0.208557	0.804924	-1.33516	1.58245	0.215935	-0.00531455	0.169573	-1.29364	0.461793																																				POPTR_0001s17370.1
				scaffold_1_14239697	0.206542	-0.364715	-1.90202	0.486385	0.13164	0.0986817	0.164926	-1.89942	0.448868																																				POPTR_0001s17450.1
				scaffold_1_14240653	0.371444	0.142649	-1.64435	0.511135	0.161663	0.0608781	0.0491887	-1.64922	0.282478																																				POPTR_0001s17450.1
				scaffold_1_14240752	-0.444008	0.275103	-0.450471	1.18017	0.39261	0.0697503	0.156409	-0.438979	0.784425																																				POPTR_0001s17450.1
				scaffold_1_14240850	-0.444511	0.287444	-0.460365	1.1974	0.3903	0.0697053	0.175168	-0.449095	0.833944																																				POPTR_0001s17450.1
				scaffold_1_14241483	0.13602	0.385074	-1.19228	0.828441	0.233256	0.071503	0.00997425	-1.19286	0.41052																																				POPTR_0001s17450.1
				scaffold_1_14241638	0.241753	-1.74068	-1.7562	2.0228	0.181293	-0.16534	-0.0220898	-1.52746	0.772982																																				POPTR_0001s17450.1
				scaffold_1_14241924	0.394181	-1.7769	-1.57095	2.42637	0.210162	-0.182675	-0.141861	-1.34945	1.04501																																				POPTR_0001s17450.1
				scaffold_1_14242378	0.168891	-0.354111	-0.19235	1.01237	0.452656	-0.0901195	-0.182764	-0.191273	1.01504																																				POPTR_0001s17450.1
				scaffold_1_14242511	0.100758	0.545864	-1.42414	1.03431	0.196305	0.0340337	-0.1764	-1.41586	0.46585																																				POPTR_0001s17450.1
				scaffold_1_14242880	0.195347	-0.384855	-0.220798	1.1055	0.445727	-0.062991	-0.226883	-0.219514	1.0253																																				POPTR_0001s17450.1
				scaffold_1_14243104	0.132179	0.546125	-1.431	1.04483	0.19515	0.0314768	-0.17985	-1.42332	0.468204																																				POPTR_0001s17450.1
				scaffold_1_14243250	-0.323397	0.624634	-1.17098	1.36763	0.242494	0.0426861	-0.101984	-1.14147	0.383694																																				POPTR_0001s17450.1
				scaffold_1_14244734	0.23828	-0.032044	-2.10392	0.207984	0.108545	-0.0646914	-0.229249	-2.12199	0.437171																																				POPTR_0001s17450.1
				scaffold_1_14263461	0.737365	-1.82516	-1.64409	2.65101	0.203233	-0.221285	-0.111371	-1.40125	1.16708																																				POPTR_0001s17480.1
				scaffold_1_14264608	0.26941	0.363656	-0.980047	0.965201	0.272517	0.028525	0.142037	-0.984867	0.475885																																				POPTR_0001s17480.1
				scaffold_1_14265401	-0.459284	-3.07658	-3.58561	0.708755	0.051963	-0.213073	0.0760645	-2.95105	0.337424																																				POPTR_0001s17480.1
				scaffold_1_14265839	-0.387356	-0.453215	-2.55754	0.344909	0.0750577	-0.135446	0.141299	-2.53418	0.349142																																				POPTR_0001s17480.1
				scaffold_1_14266042	-0.0336237	0.253585	-2.18428	0.262222	0.101617	-0.0589802	0.0156127	-2.1822	0.172869																																				POPTR_0001s17480.1
				scaffold_1_14266866	0.30659	1.01858	-0.964596	2.47769	0.281755	0.0377814	-0.195104	-0.941168	0.663165	geo-Fst	0.44684	0.18859	**			0		0.319571	0.023521						0.340172	-0.000736																			POPTR_0001s17480.1
				scaffold_1_14269038	-0.224649	-0.478179	-2.08496	0.468812	0.114319	0.125962	0.220151	-2.0715	0.507549																																				POPTR_0001s17480.1
				scaffold_1_14288936	-0.186208	0.226928	-0.45036	0.708109	0.3903	0.0404489	-0.00130369	-0.446427	0.307666																																				POPTR_0001s17500.1
				scaffold_1_14289749	-0.309586	0.105855	-0.0626774	0.749546	0.486143	0.028484	-0.0457281	-0.0554273	0.291748																																				POPTR_0001s17500.1
				scaffold_1_14290101	0.135358	-0.220679	-2.0194	0.27532	0.117783	-0.0128193	-0.0255172	-2.01386	0.0606777																																				POPTR_0001s17500.1
				scaffold_1_14290589	-0.0922999	-0.0139429	-1.97262	0.0899235	0.122402	-0.0124316	0.0738763	-1.97113	0.135905																																				POPTR_0001s17500.1
				scaffold_1_14291617	-0.388504	-0.253447	-1.43608	0.643981	0.196305	0.0752657	-0.224829	-1.42232	0.65092																																				POPTR_0001s17500.1
				scaffold_1_14291872	-0.101384	0.585592	-1.08816	1.26689	0.255196	0.0713811	-0.241564	-1.08147	0.818776																																				POPTR_0001s17500.1
				scaffold_1_14293678	-0.256797	0.271153	-0.844643	0.788362	0.30254	0.0538675	-0.0352301	-0.836674	0.381439																																				POPTR_0001s17500.1
				scaffold_1_14328424	0.265201	-1.7217	-0.584326	3.61596	0.389145	-0.0582703	-0.146719	-0.452851	0.719287	geo-Fst	0.445278	0.226984	***	***	1.4206	TD,		0.500905	0.035022						0.501085	0.043163																			NA
				scaffold_1_14508121	0.0746525	0.68283	-0.556172	1.75392	0.364896	0.0235433	-0.320268	-0.562566	1.18019	geo-Fst	0.491001	0.147284	***			0		0.441354	0.068248						0.454599	0.051049																			POPTR_0001s17680.1
				scaffold_1_14508183	0.0248535	0.994837	-0.882223	2.37	0.299076	0.0117016	-0.333749	-0.864318	1.11057	geo-Fst	0.463736	0.200989	**			MAT,DD_18,		0.354735	0.052877						0.367303	0.049023																			POPTR_0001s17680.1
				scaffold_1_14508263	-0.540213	-2.0164	-2.9225	0.77504	0.0715935	0.0583845	0.22973	-2.5779	0.257435																																				POPTR_0001s17680.1
				scaffold_1_14508526	1.14448	-0.835404	-0.520628	2.99785	0.379908	-0.0927382	0.133264	-0.493082	0.864111																																				POPTR_0001s17680.1
				scaffold_1_14509315	-0.615491	0.144675	-1.98133	0.648258	0.125866	0.0836192	-0.0264634	-1.9438	0.298731																																				POPTR_0001s17680.1
				scaffold_1_14509553	-0.618444	0.135283	-1.97091	0.653279	0.127021	0.0748592	-0.00802402	-1.9321	0.266948																																				POPTR_0001s17680.1
				scaffold_1_14510572	-0.699561	-1.9248	-2.96355	0.71789	0.0681293	-0.00329116	0.222632	-2.6279	0.22753																																				POPTR_0001s17680.1
				scaffold_1_14513030	0.438654	-0.224817	-1.03194	0.891109	0.263279	-0.0164912	0.15908	-1.03242	0.509302																																				POPTR_0001s17680.1
				scaffold_1_14513114	0.433095	-0.243675	-1.03875	0.902684	0.262125	-0.0153997	0.169954	-1.03884	0.539373																																				POPTR_0001s17680.1
				scaffold_1_14556303	0.347877	-0.476012	-1.25573	1.03053	0.225173	0.000880469	0.132858	-1.23826	0.370477																																				POPTR_0001s17710.1
				scaffold_1_14556775	-0.425118	0.717308	-0.803722	1.86327	0.316397	0.00417	-0.19377	-0.77435	0.67076																																				POPTR_0001s17710.1
				scaffold_1_14557176	-0.398064	0.721547	-0.813436	1.8476	0.314088	0.00102799	-0.199669	-0.785321	0.689042																																				POPTR_0001s17710.1
				scaffold_1_14557537	-0.852134	0.237085	-1.68204	1.14205	0.166282	0.134491	-0.198758	-1.63293	0.708711																																				POPTR_0001s17710.1
				scaffold_1_14557594	-0.391323	0.227871	-1.60127	0.611676	0.170901	0.0621095	-0.0980725	-1.58396	0.350987																																				POPTR_0001s17710.1
				scaffold_1_14558301	-0.693627	0.244889	-1.82391	0.858307	0.145497	0.126701	-0.108534	-1.78519	0.539957																																				POPTR_0001s17710.1
				scaffold_1_14559397	-0.812848	0.530698	-2.04909	1.00967	0.123557	0.0615589	-0.170608	-1.96788	0.349227																																				POPTR_0001s17710.1
				scaffold_1_14559620	-0.852134	0.237085	-1.68204	1.14205	0.166282	0.134491	-0.198758	-1.63293	0.708711																																				POPTR_0001s17710.1
				scaffold_1_14560201	0.0920524	0.909998	-1.85743	1.41915	0.143187	-0.104814	-0.200906	-1.80613	0.603263																																				POPTR_0001s17710.1
				scaffold_1_14560391	1.22451	-0.602684	-1.43468	1.99203	0.205543	-0.0722948	-0.0260141	-1.35508	0.382167																																				POPTR_0001s17710.1
				scaffold_1_14622863	-0.285038	1.43837	-0.65393	3.53552	0.353349	0.0107738	-0.157159	-0.606136	0.578139	geo-Fst	0.501848	0.221236	**			0		0.375062	0.000738						0.365685	0.001011																			POPTR_0001s17770.1
				scaffold_1_14623630	-0.4373	-0.585855	-1.08477	1.21257	0.262125	-0.00533129	-0.0463077	-1.03525	0.148177																																				POPTR_0001s17770.1
				scaffold_1_14623966	-0.290473	-0.108521	-1.68748	0.368274	0.158199	-0.0121465	-0.0304625	-1.67166	0.0838718																																				POPTR_0001s17770.1
				scaffold_1_14624161	-0.0633964	-0.0828104	-1.53453	0.149249	0.177829	0.0261738	0.0231912	-1.53151	0.133379																																				POPTR_0001s17770.1
				scaffold_1_14624404	0.476079	1.3901	-1.6507	2.79269	0.180139	-0.0346533	-0.268559	-1.52967	0.682484	geo-Fst	0.403149	0.203667	**			Lat,Long,		0.248647	0.038803						0.260844	0.035303																			POPTR_0001s17770.1
				scaffold_1_14624842	-0.0740785	0.861392	-0.3664	2.24253	0.409931	0.0198561	-0.157414	-0.365597	0.625185																																				POPTR_0001s17770.1
				scaffold_1_14624870	-0.462721	0.0196812	-1.60399	0.595236	0.170901	0.0978008	0.226497	-1.59565	0.637085																																				POPTR_0001s17770.1
				scaffold_1_14625494	0.0859854	0.973448	-1.09838	2.19004	0.257506	-0.0512318	0.0203029	-1.06041	0.318452																																				POPTR_0001s17770.1
				scaffold_1_14626231	-0.114531	0.931701	-1.03417	2.09916	0.270208	-0.00694968	-0.137449	-0.995996	0.439893																																				POPTR_0001s17770.1
				scaffold_1_14629473	-0.895125	0.023921	-1.41707	1.32009	0.205543	0.0150192	0.30871	-1.36836	0.793427																																				POPTR_0001s17780.1
				scaffold_1_14630625	0.20664	0.661268	-0.297289	1.78527	0.423788	0.0682797	-0.0773763	-0.308327	0.609352																																				POPTR_0001s17780.1
				scaffold_1_14631415	-0.828508	0.0863544	-2.95895	0.400358	0.0531178	-0.117476	0.216055	-2.90805	0.274811																																				POPTR_0001s17780.1
				scaffold_1_14631792	-0.0881052	1.05991	-0.0504012	2.71195	0.482679	0.0471143	0.111843	-0.0692841	0.582007																																				POPTR_0001s17780.1
				scaffold_1_14632752	-0.0066993	-0.940438	-0.95441	1.78924	0.290993	-0.0513052	0.00397638	-0.891809	0.337377																																				POPTR_0001s17780.1
				scaffold_1_14632871	-0.00122315	0.119361	-0.151376	0.319882	0.461894	-0.0625461	0.39795	-0.155188	1.63276																																				POPTR_0001s17780.1
				scaffold_1_14632919	0.0513084	0.0820427	-0.517395	0.233277	0.372979	0.0899515	-0.0313869	-0.521608	0.681097																																				POPTR_0001s17780.1
				scaffold_1_14633094	0.383073	-0.908711	-1.09626	1.85047	0.262125	-0.0934813	0.0317949	-1.03961	0.582743																																				POPTR_0001s17780.1
				scaffold_1_14633179	-0.387276	0.108554	-1.28715	0.634098	0.2194	0.119069	-0.0416863	-1.27741	0.662113																																				POPTR_0001s17780.1
				scaffold_1_14868348	0.643453	0.310849	-1.31649	1.17332	0.212471	0.0171969	-0.243477	-1.32024	0.651862																																				POPTR_0001s17930.1
				scaffold_1_14868393	0.552327	0.939712	-2.0483	1.58416	0.123557	-0.0263477	-0.305079	-1.98055	0.561793																																				POPTR_0001s17930.1
				scaffold_1_14868624	0.765099	-0.27211	-1.33018	1.21977	0.212471	0.0466461	-0.0314605	-1.31147	0.262783																																				POPTR_0001s17930.1
				scaffold_1_14869534	-0.234887	-0.191905	-1.87135	0.319603	0.135104	-0.0237432	0.151284	-1.8617	0.303637																																				POPTR_0001s17930.1
				scaffold_1_14869665	-0.345146	2.16972	-2.67037	2.48775	0.103926	-0.0779452	-0.312854	-2.1834	0.570909	geo-Fst	0.288346	0.247668	**	**	1.5152	Lat,		NA	NA						NA	NA																			POPTR_0001s17930.1
				scaffold_1_14870400	-0.234887	-0.191905	-1.87135	0.319603	0.135104	-0.0237432	0.151284	-1.8617	0.303637																																				POPTR_0001s17930.1
				scaffold_1_14870916	-0.696159	-0.0472347	-1.47668	0.975491	0.192841	0.0301895	0.132584	-1.43464	0.353647																																				POPTR_0001s17930.1
				scaffold_1_14871965	-0.447915	1.84731	-2.29079	2.42993	0.125866	-0.0448138	-0.320606	-1.9627	0.624666	geo-Fst	0.314779	0.211342	**	**	1.3475	0		0.10083	0.10423						0.109513	0.100281																			POPTR_0001s17930.1
				scaffold_1_14872410	-0.111329	0.840312	-1.13318	1.81459	0.250577	-0.0274637	-0.153595	-1.09911	0.501412																																				POPTR_0001s17930.1
				scaffold_1_14873128	0.375095	0.570449	0.0124886	1.6616	0.497691	-0.0232977	-0.145495	-0.00923788	0.610374																																				POPTR_0001s17930.1
				scaffold_1_1548613	0.150694	-0.036167	-1.61861	0.193508	0.165127	0.00819295	-0.0771058	-1.62127	0.173317																																				NA
				scaffold_1_1548694	0.0643891	0.51155	-0.873215	1.21215	0.295612	-0.0579897	-0.101558	-0.870994	0.521067																																				NA
				scaffold_1_1548890	0.117529	0.491949	-0.905224	1.17288	0.288684	-0.0692643	-0.0956179	-0.905117	0.559457																																				NA
				scaffold_1_1548922	0.108773	0.498575	-0.91138	1.18228	0.287529	-0.0660871	-0.0812502	-0.910267	0.513012																																				NA
				scaffold_1_15555969	0.00440298	0.216914	-0.895856	0.49213	0.289838	-0.0600441	0.142595	-0.900224	0.625486																																				POPTR_0001s18500.1
				scaffold_1_15559157	-0.0935631	0.201888	-1.08634	0.446265	0.252887	0.000891218	0.138286	-1.08584	0.417454																																				POPTR_0001s18500.1
				scaffold_1_15559234	-0.108632	-0.319101	-1.58794	0.461536	0.172055	0.0517958	0.0117669	-1.57256	0.237865																																				POPTR_0001s18500.1
				scaffold_1_15559508	0.116087	0.608973	-2.13665	0.747959	0.108545	0.0562417	-0.613173	-2.19071	0.935729																																				POPTR_0001s18500.1
				scaffold_1_15560537	-0.417773	0.324824	-0.832326	1.08994	0.307159	0.0459234	-0.145022	-0.816746	0.573272																																				POPTR_0001s18500.1
				scaffold_1_15692682	-0.662326	0.0275723	-2.20413	0.569707	0.103926	0.116511	-0.150385	-2.17166	0.399115																																				POPTR_0001s18640.1
				scaffold_1_15692953	-0.698954	0.990998	-1.1552	2.31995	0.256351	0.0961615	0.00721768	-1.06989	0.587306																																				POPTR_0001s18640.1
				scaffold_1_15693880	0.0431391	-1.03114	-2.7536	0.536367	0.0669746	0.135354	-0.176074	-2.65846	0.309788																																				POPTR_0001s18640.1
				scaffold_1_15694532	-0.851879	0.271726	-0.49133	1.89943	0.387991	0.0682848	-0.0736215	-0.457206	0.585246																																				POPTR_0001s18640.1
				scaffold_1_15694837	-0.417519	0.487034	-1.12474	1.21064	0.250577	0.0730703	-0.137421	-1.10092	0.587102																																				POPTR_0001s18640.1
				scaffold_1_15694885	-0.152221	0.681506	-1.822	0.991287	0.144342	0.0255379	-0.116013	-1.78286	0.245689																																				POPTR_0001s18640.1
				scaffold_1_15694945	-0.152221	0.681506	-1.822	0.991287	0.144342	0.0255379	-0.116013	-1.78286	0.245689																																				POPTR_0001s18640.1
				scaffold_1_15696464	-0.677253	0.114273	-0.582467	1.42217	0.364896	0.0697098	-0.045729	-0.555624	0.541791																																				POPTR_0001s18640.1
				scaffold_1_15697803	-0.212282	0.17512	-1.29132	0.45825	0.21709	0.028788	-0.00289321	-1.28317	0.156764																																				POPTR_0001s18640.1
				scaffold_1_15698219	-0.431802	0.380937	-1.15253	1.04256	0.244804	0.0381777	-0.00189858	-1.12731	0.225954																																				POPTR_0001s18640.1
				scaffold_1_15699098	0.0117971	0.167946	-0.48796	0.430781	0.379908	0.0363196	0.315461	-0.497774	1.18604																																				POPTR_0001s18640.1
				scaffold_1_15822522	0.294194	0.0026535	-1.40662	0.413022	0.196305	0.0118987	0.221471	-1.4183	0.553952																																				POPTR_0001s18690.1
				scaffold_1_15822731	-0.0078553	0.0581898	-1.93812	0.0701343	0.125866	0.0346505	0.280485	-1.95589	0.488215																																				POPTR_0001s18690.1
				scaffold_1_15822846	0.388785	-0.00155571	-1.42276	0.539462	0.193995	-0.00212519	0.228385	-1.43353	0.570587																																				POPTR_0001s18690.1
				scaffold_1_15823290	0.658216	0.596069	-1.46479	1.5397	0.191686	-0.148116	-0.17734	-1.4602	0.879867																																				POPTR_0001s18690.1
				scaffold_1_15824335	0.203273	0.00737203	-1.39167	0.288846	0.198614	0.0125002	0.220628	-1.40361	0.556799																																				POPTR_0001s18690.1
				scaffold_1_15824605	0.137227	-0.362962	-1.7037	0.521132	0.155889	0.010273	-0.124525	-1.69226	0.264485																																				POPTR_0001s18690.1
				scaffold_1_15825180	0.0501661	-0.142039	-0.616044	0.362143	0.351039	0.0328818	0.130835	-0.616005	0.525999																																				POPTR_0001s18690.1
				scaffold_1_15825802	0.351866	-0.45222	-1.89164	0.664002	0.133949	-0.221075	-0.0357956	-1.90736	0.803062																																				POPTR_0001s18690.1
				scaffold_1_15825870	-0.193876	0.327142	-0.465586	0.937314	0.386836	-0.0649018	-0.051855	-0.461785	0.530048																																				POPTR_0001s18690.1
				scaffold_1_15825939	0.00758668	-0.0834419	-0.389041	0.216234	0.404157	0.0203081	0.222129	-0.390915	0.859252																																				POPTR_0001s18690.1
				scaffold_1_1584096	0.243537	0.253564	-0.908757	0.740432	0.286374	-0.0328319	0.173904	-0.917171	0.617703																																				POPTR_0001s02130.1
				scaffold_1_1584244	-0.105253	0.144488	-0.209803	0.452833	0.448037	0.0118426	0.262063	-0.210786	1.02983																																				POPTR_0001s02130.1
				scaffold_1_1584401	-0.122661	0.167361	-0.224138	0.524464	0.444573	0.0184036	0.25723	-0.224927	1.01422																																				POPTR_0001s02130.1
				scaffold_1_1585558	0.163967	-0.343354	-1.93077	0.433619	0.128176	0.0372712	0.514421	-1.97403	0.889855																																				POPTR_0001s02130.1
				scaffold_1_1586323	-0.414291	-0.292465	-1.36051	0.734361	0.209007	0.00772186	0.286336	-1.3448	0.748303																																				POPTR_0001s02130.1
				scaffold_1_1586473	-0.278963	-0.215574	-1.14974	0.588089	0.243649	0.00693337	0.180156	-1.13723	0.528482																																				POPTR_0001s02130.1
				scaffold_1_15867069	0.569974	8.46896e-05	-1.25055	0.870934	0.222864	0.0287962	-0.0340268	-1.24968	0.184336																																				POPTR_0001s18730.1
				scaffold_1_15867459	0.796751	-0.638796	-2.0093	1.07968	0.125866	-0.111053	0.163133	-1.95358	0.503443																																				POPTR_0001s18730.1
				scaffold_1_15868277	0.65146	0.690603	-0.677496	2.14819	0.336028	0.0284966	-0.0896961	-0.681825	0.376008																																				POPTR_0001s18730.1
				scaffold_1_15869606	-0.764206	-0.324474	-0.639301	1.63341	0.355658	-0.0123072	0.0756858	-0.594675	0.293696																																				POPTR_0001s18730.1
				scaffold_1_15870302	0.115448	-0.00311208	-0.257356	0.254069	0.435335	-0.0193541	0.17141	-0.261192	0.692229																																				POPTR_0001s18730.1
				scaffold_1_15960749	0.00765618	-0.423845	-1.22092	0.754571	0.230947	0.0974507	-0.0686533	-1.2089	0.583014																																				POPTR_0001s18800.1
				scaffold_1_15961328	-0.21727	-0.986785	-2.22518	0.759509	0.10739	-0.107486	0.0879246	-2.12855	0.359831																																				POPTR_0001s18800.1
				scaffold_1_15961702	0.199955	-0.492283	-1.25001	0.942784	0.226328	-0.00414587	-0.0417903	-1.22942	0.120256																																				POPTR_0001s18800.1
				scaffold_1_15962289	-0.237378	-0.125601	-2.70434	0.14273	0.0635104	-0.0453739	0.386746	-2.73192	0.401008																																				POPTR_0001s18800.1
				scaffold_1_15963541	0.118036	-0.5861	-1.26618	1.03486	0.225173	-0.0631367	0.000790301	-1.238	0.3503																																				POPTR_0001s18800.1
				scaffold_1_16011361	-0.298471	0.088496	-0.670512	0.640872	0.340647	0.0491967	-0.0613594	-0.661358	0.413799																																				POPTR_0001s18830.1
				scaffold_1_16078989	0.814754	0.667915	-1.16894	2.0357	0.241339	-0.0758367	-0.0109015	-1.1485	0.442432																																				POPTR_0001s18900.1
				scaffold_1_16080624	0.655213	0.0110431	-1.4763	0.880074	0.187067	-0.0232079	-0.0961526	-1.47081	0.265878																																				POPTR_0001s18900.1
				scaffold_1_16117957	0.371383	0.656802	-2.4625	0.744839	0.0819861	0.0323746	0.0155792	-2.41644	0.0801092																																				POPTR_0001s18930.1
				scaffold_1_16118277	-0.2607	-0.0820869	-0.297254	0.602737	0.428406	0.00608129	-0.0255315	-0.288388	0.110942																																				POPTR_0001s18930.1
				scaffold_1_16118677	-0.0322447	0.0454917	-0.417243	0.137156	0.397229	0.0134707	0.029336	-0.417112	0.152332																																				POPTR_0001s18930.1
				scaffold_1_16119252	0.663196	-0.6518	-2.19759	0.861516	0.106236	-0.0901842	0.0164879	-2.13631	0.272781																																				POPTR_0001s18930.1
				scaffold_1_16120911	0.0602933	-0.704387	-1.00263	1.37481	0.275982	0.00438094	0.00569239	-0.963497	0.033386																																				POPTR_0001s18930.1
				scaffold_1_16121558	0.658667	-0.663879	-2.18671	0.875185	0.10739	-0.0983768	0.0318805	-2.1256	0.30357																																				POPTR_0001s18930.1
				scaffold_1_16121757	0.506604	0.752262	-1.81841	1.41837	0.145497	-0.0619135	-0.175599	-1.77972	0.44973																																				POPTR_0001s18930.1
				scaffold_1_16122462	-0.257584	-0.277344	-0.193147	0.903457	0.454965	0.0355475	0.1763	-0.181734	0.747668																																				POPTR_0001s18930.1
				scaffold_1_16122521	-0.202788	-0.0797798	-0.333225	0.482018	0.419169	0.00264878	-0.0408744	-0.326264	0.16096																																				POPTR_0001s18930.1
				scaffold_1_16122963	0.268345	0.764739	-2.55768	0.768659	0.0762125	-0.0195278	-0.210178	-2.50629	0.250764																																				POPTR_0001s18930.1
				scaffold_1_16123364	-0.168961	-0.473488	-0.210335	1.25702	0.451501	0.0215039	0.153273	-0.195397	0.627542																																				POPTR_0001s18930.1
				scaffold_1_16123625	-0.0607024	-0.413311	-0.285274	1.06233	0.431871	0.00830821	0.125764	-0.274868	0.497049																																				POPTR_0001s18930.1
				scaffold_1_16124036	0.265381	-0.0808755	-0.101042	0.631589	0.473441	-0.0393402	-0.161339	-0.106236	0.715692																																				POPTR_0001s18930.1
				scaffold_1_16307922	-0.0748493	0.0567627	-1.54869	0.132393	0.17552	-0.0918204	0.082542	-1.55456	0.469545																																				POPTR_0001s19030.1
				scaffold_1_16308377	-0.640109	0.16409	-2.37567	0.504377	0.0889145	-0.041873	-0.22034	-2.34059	0.324694																																				POPTR_0001s19030.1
				scaffold_1_16309020	0.419865	-1.01477	-1.14929	1.99319	0.255196	-0.0299741	-0.232929	-1.0787	0.749453	geo-Fst	0.338169	0.125966						0.425338	0.149427	*			0		0.445196	0.11349																			POPTR_0001s19030.1
				scaffold_1_16309164	0.433647	-0.760855	-1.14169	1.62134	0.250577	-0.0116285	-0.273774	-1.10558	0.835751	geo-Fst	0.340852	0.1221						0.409175	0.170607	*			0		0.430097	0.139222	**			0															POPTR_0001s19030.1
				scaffold_1_16309519	0.599319	-0.967734	-1.25752	1.96982	0.235566	-0.0212673	-0.2911	-1.19043	0.865227	geo-Fst	0.318794	0.135515						0.408897	0.171312	*			0		0.429837	0.140017	**			0															POPTR_0001s19030.1
				scaffold_1_16310142	0.521181	0.509934	-0.885173	1.56976	0.292148	-0.113348	-0.0348777	-0.891121	0.752329																																				POPTR_0001s19030.1
				scaffold_1_16310434	0.309592	0.427697	-0.378295	1.29942	0.404157	-0.117043	0.0990071	-0.391434	0.974231																																				POPTR_0001s19030.1
				scaffold_1_16311089	0.219465	0.288185	-0.443886	0.882222	0.389145	-0.0898249	0.0422026	-0.4529	0.698086																																				POPTR_0001s19030.1
				scaffold_1_16311914	-0.581228	0.706096	-2.8016	0.542153	0.0623557	0.0793716	0.247471	-2.73028	0.255018																																				POPTR_0001s19030.1
				scaffold_1_16312579	0.247203	0.146027	-0.512924	0.636277	0.372979	-0.0761958	0.0151571	-0.520979	0.569818																																				POPTR_0001s19030.1
				scaffold_1_16312857	0.0170465	0.323885	-0.409719	0.846698	0.398383	-0.073508	0.0258155	-0.413429	0.569728																																				POPTR_0001s19030.1
				scaffold_1_16313849	0.0535809	-0.0878032	-1.86696	0.123244	0.133949	-0.0553648	0.0151213	-1.86899	0.206369																																				POPTR_0001s19030.1
				scaffold_1_16314480	-0.280018	-0.0631382	-0.0873859	0.642021	0.48037	0.0613527	0.166378	-0.0793185	0.818772																																				POPTR_0001s19030.1
				scaffold_1_16315450	0.0701346	0.0748864	-1.6437	0.140865	0.161663	-0.0879975	0.0804759	-1.65312	0.423075																																				POPTR_0001s19030.1
				scaffold_1_16316144	-0.28068	-0.604384	-1.70402	0.768291	0.160508	0.036968	0.146907	-1.65962	0.342819																																				POPTR_0001s19030.1
				scaffold_1_16316429	0.0962457	0.509353	-0.422674	1.34583	0.394919	-0.0871418	-0.0763292	-0.428675	0.726489																																				POPTR_0001s19030.1
				scaffold_1_16317025	-0.106596	0.275382	-1.59395	0.449963	0.169746	0.0174858	0.0148092	-1.5875	0.0853958																																				POPTR_0001s19030.1
				scaffold_1_16317050	0.156029	0.131276	-1.73996	0.261386	0.148961	0.00736436	-0.000531737	-1.7424	0.0298727																																				POPTR_0001s19030.1
				scaffold_1_16317452	-0.785733	0.441359	-1.86193	1.05475	0.143187	-0.0343096	0.199293	-1.79804	0.427098																																				POPTR_0001s19030.1
				scaffold_1_16354665	-0.0920957	-0.0507147	-0.396473	0.234839	0.403002	-0.00239756	-0.114755	-0.393663	0.443412																																				POPTR_0001s19050.1
				scaffold_1_16354904	-0.499891	-0.608354	-1.08986	1.28632	0.262125	-0.00635664	0.120003	-1.03686	0.375198																																				POPTR_0001s19050.1
				scaffold_1_16355020	-0.265757	0.0803955	-1.52664	0.378448	0.180139	0.184017	-0.122852	-1.54256	0.903953																																				POPTR_0001s19050.1
				scaffold_1_16355324	-0.098812	-0.108106	-1.5933	0.196988	0.169746	0.0304428	-0.0169078	-1.58786	0.142301																																				POPTR_0001s19050.1
				scaffold_1_16355747	0.0814863	0.47611	-0.557644	1.2292	0.363741	0.0122339	0.0353044	-0.559264	0.158667																																				POPTR_0001s19050.1
				scaffold_1_16357420	0.0668762	0.473608	-0.557877	1.21833	0.363741	0.00663613	0.0264616	-0.559197	0.109575																																				POPTR_0001s19050.1
				scaffold_1_16357744	0.342342	0.569874	-1.49358	1.18745	0.185912	-0.151173	0.152655	-1.49741	0.831968																																				POPTR_0001s19050.1
				scaffold_1_16358361	0.276673	0.588077	-1.45611	1.19772	0.191686	-0.149881	0.169618	-1.46008	0.87029																																				POPTR_0001s19050.1
				scaffold_1_16359466	-1.29489	0.20435	-2.96778	0.714961	0.0577367	0.0199605	0.0985781	-2.79511	0.0903983																																				POPTR_0001s19050.1
				scaffold_1_16359739	-1.36155	-1.221	-2.41413	1.21194	0.105081	0.100517	-0.209257	-2.1607	0.411772																																				POPTR_0001s19050.1
				scaffold_1_16360003	0.619906	-1.59189	-2.75962	1.02983	0.0773672	-0.136369	-0.123366	-2.50037	0.350215																																				POPTR_0001s19050.1
				scaffold_1_16416089	-0.785417	0.645228	-1.63212	1.41836	0.17552	0.0193395	0.120133	-1.54916	0.286923																																				POPTR_0001s19080.1
				scaffold_1_16416229	-0.17292	-0.375481	-1.41059	0.616511	0.199769	0.0178388	0.0220923	-1.38797	0.106835																																				POPTR_0001s19080.1
				scaffold_1_16417253	-0.794554	1.12522	-2.18151	1.45617	0.118938	-0.0587562	0.123623	-2.00855	0.295736																																				POPTR_0001s19080.1
				scaffold_1_16417371	-0.0107488	0.890588	-2.59852	0.792394	0.0750577	-0.122077	0.100788	-2.52837	0.297327																																				POPTR_0001s19080.1
				scaffold_1_16418608	-0.425648	-0.951265	-2.1702	0.782274	0.113164	0.0561882	0.159414	-2.06625	0.298864																																				POPTR_0001s19080.1
				scaffold_1_16600178	0.0884988	-0.0221346	-2.00117	0.0868361	0.118938	-0.0955654	0.293334	-2.03043	0.629153																																				POPTR_0001s19170.1
				scaffold_1_16600698	-0.270736	0.213321	-0.844748	0.708316	0.30254	-0.0595081	0.370653	-0.851488	1.33405																																				POPTR_0001s19170.1
				scaffold_1_16603744	-0.412458	0.128068	-2.47066	0.296303	0.0796767	0.0843107	-0.19306	-2.46201	0.284334																																				POPTR_0001s19170.1
				scaffold_1_16603800	0.57536	-1.77505	-2.21775	1.68819	0.128176	-0.128266	-0.166766	-1.93774	0.569407																																				POPTR_0001s19170.1
				scaffold_1_16604801	-0.59244	0.277184	-0.644637	1.37795	0.349885	0.0866412	0.0944922	-0.622348	0.709126																																				POPTR_0001s19170.1
	Leaf drop _2008 Leaf drop _2010			scaffold_1_16605291	-0.454065	0.11913	-2.23148	0.39127	0.0993072	0.0807175	0.112284	-2.21242	0.272929																																				POPTR_0001s19170.1
				scaffold_1_16605292	0.730625	0.47501	-1.50726	1.3895	0.184758	-0.0839995	-0.167941	-1.49478	0.596398																																				POPTR_0001s19170.1
				scaffold_1_16716409	-0.384228	-0.166239	-0.13421	0.94338	0.469977	0.0225279	0.32617	-0.122498	1.28948																																				POPTR_0001s19220.1
				scaffold_1_16716956	0.26467	0.611947	-1.36882	1.29059	0.205543	0.0623444	-0.192802	-1.36102	0.576994																																				POPTR_0001s19220.1
				scaffold_1_16718160	-0.0961225	-0.453824	-0.369244	1.1443	0.41224	0.00707524	-0.212584	-0.356898	0.822705	geo-Fst	0.476686	0.090904						0.498976	0.112081						0.500939	0.126849	*			0															POPTR_0001s19220.1
				scaffold_1_16718988	-0.167919	-0.474818	-0.367727	1.21606	0.413395	0.00458054	-0.206667	-0.351977	0.800273	geo-Fst	0.478113	0.091576						0.499243	0.111752						0.501207	0.126443	*			0															POPTR_0001s19220.1
				scaffold_1_16995440	-0.509284	-0.0716542	-0.426315	1.09049	0.399538	0.0116743	0.435839	-0.418892	1.62433																																				POPTR_0001s19360.1
				scaffold_1_16995500	-0.509996	-0.0542948	-0.42116	1.08897	0.400693	0.0156268	0.431888	-0.413876	1.61159																																				POPTR_0001s19360.1
				scaffold_1_16995564	0.153695	-0.0701038	-1.45255	0.2419	0.189376	0.0337448	0.54388	-1.50681	1.28368																																				POPTR_0001s19360.1
				scaffold_1_16995845	0.159415	-0.0680179	-1.49056	0.241254	0.183603	0.058461	0.484373	-1.53654	1.11745																																				POPTR_0001s19360.1
				scaffold_1_16997229	0.170577	0.0445886	-1.74878	0.202408	0.147806	-0.0177477	0.642486	-1.83539	1.30556																																				POPTR_0001s19360.1
				scaffold_1_16998151	0.446921	0.986114	-2.77942	0.972525	0.0658199	-0.0410441	0.10542	-2.65722	0.135884																																				POPTR_0001s19360.1
				scaffold_1_17001017	-0.487962	-0.0348407	-0.473597	1.02947	0.387991	0.0413607	0.383569	-0.466609	1.43712																																				POPTR_0001s19360.1
				scaffold_1_17001585	0.179764	0.0432844	-1.78595	0.206261	0.143187	0.00179984	0.598055	-1.86197	1.16281																																				POPTR_0001s19360.1
				scaffold_1_17002175	-0.490672	-0.0361018	-0.454134	1.03939	0.39261	0.0242997	0.435032	-0.448943	1.61154																																				POPTR_0001s19360.1
				scaffold_1_17017488	0.321901	-0.324298	-1.0122	0.887034	0.267898	-0.0323707	-0.0747765	-1.00656	0.314953																																				POPTR_0001s19370.1
				scaffold_1_17017807	0.339742	-0.322672	-1.01809	0.902444	0.266744	-0.0342414	-0.0777874	-1.01258	0.32928																																				POPTR_0001s19370.1
				scaffold_1_17017869	0.096589	1.22722	-2.28451	1.56668	0.106236	0.0428471	-0.468469	-2.18074	0.705229																																				POPTR_0001s19370.1
				scaffold_1_17019153	0.323025	-0.318633	-1.19171	0.804865	0.234411	0.0674823	-0.310699	-1.20138	0.927111																																				POPTR_0001s19370.1
				scaffold_1_17019880	-0.279271	-0.653069	-1.7628	0.780643	0.15358	-0.0721709	-0.0795879	-1.71214	0.348042																																				POPTR_0001s19370.1
				scaffold_1_17020405	-0.0192984	-0.501116	-0.596576	1.17175	0.359122	-0.0738092	0.219773	-0.583899	0.988259																																				POPTR_0001s19370.1
				scaffold_1_17020584	0.102056	0.669118	-0.0841702	1.76477	0.475751	-0.000165754	-0.178595	-0.0969977	0.711621																																				POPTR_0001s19370.1
				scaffold_1_17021565	0.49081	0.0793574	-1.44631	0.691765	0.190531	-0.0470249	-0.12184	-1.45001	0.391981																																				POPTR_0001s19370.1
				scaffold_1_17022200	0.656376	0.616764	-2.28409	0.983212	0.0969977	-0.0482532	0.252422	-2.24852	0.397945																																				POPTR_0001s19370.1
				scaffold_1_17023256	-1.05012	0.525405	-2.28717	1.05087	0.103926	-0.00951694	0.327423	-2.17901	0.494162																																				POPTR_0001s19370.1
				scaffold_1_18254638	-1.13927	0.0663028	-2.84607	0.650979	0.0623557	0.0451825	-0.12909	-2.71644	0.14217																																				POPTR_0001s20370.1
				scaffold_1_18254666	-1.62039	0.0222589	-2.829	1.06873	0.0704388	0.113555	-0.236328	-2.60463	0.320455																																				POPTR_0001s20370.1
				scaffold_1_18254767	0.614356	-1.02314	-0.412053	2.80415	0.406467	0.0398016	-0.0355189	-0.378983	0.335516																																				POPTR_0001s20370.1
				scaffold_1_18255623	-1.13927	0.0663028	-2.84607	0.650979	0.0623557	0.0451825	-0.12909	-2.71644	0.14217																																				POPTR_0001s20370.1
				scaffold_1_18257191	-0.331759	0.0437024	-0.941953	0.614127	0.28291	-0.0804349	0.244142	-0.94018	0.975419																																				POPTR_0001s20370.1
				scaffold_1_18258260	-0.434308	-0.163291	-2.52672	0.288262	0.0762125	-0.0106225	-0.0282262	-2.49509	0.0402589																																				POPTR_0001s20370.1
				scaffold_1_18258519	-0.467997	0.420056	-0.427602	1.46937	0.398383	-0.0735014	0.28785	-0.417304	1.2459																																				POPTR_0001s20370.1
				scaffold_1_18277140	-0.231536	0.791849	-0.122319	2.14625	0.468822	-0.0611032	0.00316543	-0.124711	0.485376																																				POPTR_0001s20380.1
				scaffold_1_18278533	-0.247109	0.856084	-0.117143	2.30886	0.469977	-0.0467023	-0.00973464	-0.120092	0.373294																																				POPTR_0001s20380.1
				scaffold_1_18279055	0.328442	-0.708123	-0.170562	1.98204	0.459584	0.0446231	-0.0331387	-0.161663	0.377437																																				POPTR_0001s20380.1
				scaffold_1_18280508	-0.247109	0.856084	-0.117143	2.30886	0.469977	-0.0467023	-0.00973464	-0.120092	0.373294																																				POPTR_0001s20380.1
				scaffold_1_18611919	0.514347	0.0354182	-1.01427	0.891051	0.265589	0.0291345	-0.152926	-1.02059	0.502533																																				POPTR_0001s20630.1
				scaffold_1_18611947	0.536937	0.0358593	-1.02679	0.924095	0.263279	0.0263367	-0.169361	-1.03309	0.542222																																				POPTR_0001s20630.1
				scaffold_1_18612353	0.536937	0.0358593	-1.02679	0.924095	0.263279	0.0263367	-0.169361	-1.03309	0.542222																																				POPTR_0001s20630.1
				scaffold_1_18613469	1.15741	0.718816	-1.95387	1.8373	0.135104	-0.00196765	-0.320166	-1.87849	0.609207																																				POPTR_0001s20630.1
				scaffold_1_18614991	0.271551	0.431119	-2.16795	0.567406	0.103926	-0.0639731	-0.40965	-2.19766	0.703221																																				POPTR_0001s20630.1
				scaffold_1_18815352	-0.390292	0.0201906	-0.538215	0.816431	0.371824	0.0886014	-0.0805578	-0.52688	0.721209																																				POPTR_0001s20710.1
				scaffold_1_18816345	-0.332065	0.0521154	-0.364857	0.733585	0.41224	0.0622383	0.0272787	-0.355496	0.492612																																				POPTR_0001s20710.1
				scaffold_1_18818082	-2.03901	-1.38704	-2.88061	1.42003	0.0819861	0.0662554	0.177596	-2.42707	0.252122																																				POPTR_0001s20710.1
				scaffold_1_18819493	-0.326134	-0.162129	-0.608725	0.753149	0.355658	-0.0666308	0.425751	-0.609517	1.63779																																				POPTR_0001s20710.1
				scaffold_1_18820118	0.646056	0.72252	-1.05058	2.03653	0.262125	-0.0063851	-0.226076	-1.0416	0.706532																																				POPTR_0001s20710.1
				scaffold_1_18821252	-1.86819	-0.69283	-2.83736	1.27307	0.0762125	0.0119714	0.0384255	-2.49523	0.0504655																																				POPTR_0001s20710.1
				scaffold_1_18822413	0.281579	0.0252902	-1.73998	0.320696	0.148961	0.0224099	-0.445174	-1.78305	0.9003																																				POPTR_0001s20710.1
				scaffold_1_18823931	-0.97797	1.10231	-2.36221	1.34071	0.103926	0.0766789	-0.448951	-2.20428	0.661459																																				POPTR_0001s20710.1
				scaffold_1_18932056	0.357958	-0.438352	-0.780632	1.2233	0.316397	0.0246754	-0.0175483	-0.770374	0.180929																																				POPTR_0001s20770.1
				scaffold_1_18933250	-0.192951	-0.534675	-1.67487	0.692866	0.162818	-0.0227491	0.128734	-1.64104	0.304038																																				POPTR_0001s20770.1
				scaffold_1_18933443	0.0705409	0.326177	-1.19788	0.671777	0.232102	0.0101794	0.086669	-1.19759	0.251953																																				POPTR_0001s20770.1
				scaffold_1_18934068	-0.405054	0.108925	-0.200922	0.942746	0.452656	-0.0142809	0.00248164	-0.189376	0.113457																																				POPTR_0001s20770.1
				scaffold_1_18936420	-0.614173	0.0898875	-1.32535	0.957304	0.215935	0.126616	-0.100281	-1.30173	0.727971																																				POPTR_0001s20770.1
				scaffold_1_18936986	-0.367087	0.11183	-0.209035	0.866493	0.450346	-0.0168301	-0.0205316	-0.198614	0.156199																																				POPTR_0001s20770.1
				scaffold_1_18937687	0.870887	-0.561068	-0.926906	1.96864	0.289838	0.00604436	-0.0599986	-0.895874	0.201575																																				POPTR_0001s20770.1
				scaffold_1_18938239	-0.386016	0.119027	-0.195479	0.91302	0.453811	-0.0177635	-0.0105393	-0.184758	0.146789																																				POPTR_0001s20770.1
				scaffold_1_18939011	0.411307	-0.420952	-0.77943	1.25476	0.316397	0.0262879	-0.0428221	-0.770526	0.233435																																				POPTR_0001s20770.1
				scaffold_1_18940077	-0.384986	0.105675	-0.200293	0.898512	0.452656	-0.018509	-0.012196	-0.189376	0.154339																																				POPTR_0001s20770.1
				scaffold_1_18940701	0.0244717	0.339098	-1.2059	0.682634	0.230947	-0.00593836	0.0692281	-1.20366	0.200893																																				POPTR_0001s20770.1
				scaffold_1_18941211	0.0279586	0.33328	-1.19909	0.673441	0.232102	0.00212771	0.0781032	-1.19734	0.222929																																				POPTR_0001s20770.1
				scaffold_1_18941706	0.034789	0.328549	-1.19877	0.665195	0.232102	-0.0052069	0.0885523	-1.1976	0.255634																																				POPTR_0001s20770.1
				scaffold_1_18942526	-0.0223327	0.510774	-1.05709	1.11351	0.259815	0.0344992	-0.0699294	-1.0482	0.298734																																				POPTR_0001s20770.1
				scaffold_1_18943181	-0.52246	0.379656	-0.999042	1.23553	0.274827	0.00386512	0.117804	-0.972026	0.375367																																				POPTR_0001s20770.1
				scaffold_1_18943429	0.00759472	0.243144	-1.17766	0.488085	0.235566	-0.0103706	0.064779	-1.17779	0.197795																																				POPTR_0001s20770.1
				scaffold_1_1901332	-0.0553754	-0.191637	-0.605025	0.471341	0.354503	0.0229277	0.1073	-0.600252	0.423129																																				POPTR_0001s02450.1
				scaffold_1_1901923	-0.175475	0.0906821	-2.26484	0.160281	0.0946882	0.00549162	0.0027266	-2.2577	0.0155013																																				POPTR_0001s02450.1
				scaffold_1_1902426	-0.0812737	-0.216208	-0.477171	0.55948	0.384527	0.0101604	0.108825	-0.471132	0.41778																																				POPTR_0001s02450.1
				scaffold_1_1903763	-0.271637	0.559279	-1.61961	0.940728	0.169746	-0.0994677	-0.0188666	-1.59494	0.446359																																				POPTR_0001s02450.1
				scaffold_1_19044405	0.213414	-0.285828	-0.00762223	0.907897	0.497691	-0.010766	-0.151014	-0.00923788	0.609721																																				POPTR_0001s20820.1
				scaffold_1_1904457	-0.530056	1.02499	-2.80014	0.764062	0.0658199	0.176094	0.333953	-2.70721	0.431294																																				POPTR_0001s02450.1
				scaffold_1_19046871	0.52796	-0.226667	-0.158391	1.30809	0.45843	-0.0535922	-0.0849594	-0.166282	0.543477																																				POPTR_0001s20820.1
				scaffold_1_19048297	-0.0163466	-0.652947	-2.45202	0.451507	0.0831409	0.186974	0.124366	-2.43758	0.473539																																				POPTR_0001s20820.1
				scaffold_1_19049586	0.774682	-0.050154	-0.549408	1.56276	0.364896	-0.124243	-0.0476366	-0.55849	0.930029																																				POPTR_0001s20820.1
				scaffold_1_19050138	0.565738	-0.0574529	-0.512789	1.17231	0.372979	-0.115914	-0.0887934	-0.523391	0.925701																																				POPTR_0001s20820.1
				scaffold_1_19053081	-0.400564	-1.2652	-1.528	1.57518	0.200924	0.0291365	0.265259	-1.39326	0.675563																																				POPTR_0001s20820.1
				scaffold_1_1905624	-0.402798	0.512431	-1.24713	1.16717	0.228637	0.0337428	-0.10845	-1.2183	0.353935																																				POPTR_0001s02450.1
				scaffold_1_19454482	-0.19224	0.177724	-0.174659	0.642372	0.457275	-0.0596525	-0.0749021	-0.170901	0.558977																																				NA
				scaffold_1_19477768	-0.0461644	0.278072	-1.09809	0.583621	0.250577	0.075649	-0.577178	-1.14686	1.67626																																				POPTR_0001s21120.1
		Mannose		scaffold_1_19478042	0.0910666	0.0803699	-1.6351	0.165018	0.162818	0.00294089	-0.280291	-1.65247	0.616163																																				POPTR_0001s21120.1
				scaffold_1_19480331	0.313374	-0.378626	-0.165661	1.2258	0.45843	0.0362117	0.0216408	-0.166282	0.299686																																				POPTR_0001s21120.1
				scaffold_1_19480605	0.0610254	-0.400091	-0.032288	1.0767	0.493072	0.0599914	-0.0199909	-0.0277136	0.484992																																				POPTR_0001s21120.1
				scaffold_1_19481219	0.325769	-0.380692	-0.170148	1.24529	0.457275	0.0337575	0.0187957	-0.170901	0.277782																																				POPTR_0001s21120.1
				scaffold_1_19481877	0.325769	-0.380692	-0.170148	1.24529	0.457275	0.0337575	0.0187957	-0.170901	0.277782																																				POPTR_0001s21120.1
				scaffold_1_19482618	0.341327	-0.415232	-0.184848	1.33651	0.453811	0.0401814	0.018404	-0.184758	0.326319																																				POPTR_0001s21120.1
				scaffold_1_195341	-0.0449566	-0.139352	-0.179461	0.380915	0.45612	0.0432236	-0.0370997	-0.17552	0.372509																																				POPTR_0001s00330.1
				scaffold_1_19535310	0.0567203	0.0147414	-0.230191	0.13064	0.442263	0.0385234	0.0467138	-0.232261	0.354506																																				POPTR_0001s21160.1
				scaffold_1_19537024	0.992568	0.517795	-0.734807	2.2612	0.32448	-0.0249478	-0.170373	-0.736376	0.631319																																				POPTR_0001s21160.1
				scaffold_1_19537112	-0.287039	-0.146392	-1.14116	0.53488	0.244804	-0.10592	0.250894	-1.14235	1.00641																																				POPTR_0001s21160.1
				scaffold_1_19538239	-0.246156	-1.20223	-1.4298	1.62091	0.213626	0.0219994	0.0920035	-1.30468	0.269624																																				POPTR_0001s21160.1
				scaffold_1_195826	0.100695	0.464206	-2.83307	0.313169	0.056582	-0.0851427	0.121223	-2.82463	0.18481																																				POPTR_0001s00330.1
				scaffold_1_196786	-0.00409467	-0.150643	-0.192519	0.399336	0.452656	0.0411515	-0.0293885	-0.189376	0.345701																																				POPTR_0001s00330.1
				scaffold_1_197306	0.0293828	0.0122041	-0.867468	0.0609219	0.295612	-0.00639577	-0.0357936	-0.867902	0.127535																																				POPTR_0001s00330.1
				scaffold_1_197798	0.00291087	-0.155327	-0.187746	0.412255	0.453811	0.0383354	-0.0417705	-0.184758	0.345477																																				POPTR_0001s00330.1
				scaffold_1_19807752	-0.177512	-0.378739	-0.480798	0.976395	0.385681	0.0445653	0.161447	-0.467622	0.68742																																				POPTR_0001s21380.1
				scaffold_1_19807784	0.00601451	0.764424	-0.109209	2.00074	0.469977	0.0182959	-0.208168	-0.121097	0.838353																																				POPTR_0001s21380.1
				scaffold_1_19808162	0.219626	-1.34573	-2.34934	1.03178	0.102771	-0.0645983	-0.194989	-2.17825	0.368367																																				POPTR_0001s21380.1
				scaffold_1_19808178	-0.140199	-0.363573	-0.372025	0.950188	0.411085	-0.00343005	0.315403	-0.36422	1.20692																																				POPTR_0001s21380.1
				scaffold_1_19808685	0.144647	-0.547511	-1.07678	1.09491	0.258661	0.00801171	0.159455	-1.05633	0.487804																																				POPTR_0001s21380.1
				scaffold_1_19809394	-0.0262856	0.189829	-1.90921	0.239064	0.12933	0.046815	-0.141722	-1.91261	0.295916																																				POPTR_0001s21380.1
				scaffold_1_19809547	0.499907	-0.415703	-0.662226	1.41178	0.341801	0.00209198	-0.183886	-0.657761	0.662361																																				POPTR_0001s21380.1
				scaffold_1_19810692	0.280288	-0.830765	-0.499927	2.08132	0.384527	-0.0196547	0.0542406	-0.470643	0.255009																																				POPTR_0001s21380.1
				scaffold_1_19810765	0.148483	-0.430735	-1.00185	0.923734	0.271363	-0.0117284	0.148686	-0.990592	0.479559																																				POPTR_0001s21380.1
				scaffold_1_19811003	0.0604932	0.00211062	-1.80696	0.0654871	0.140878	0.0549548	-0.139507	-1.81421	0.332245																																				POPTR_0001s21380.1
				scaffold_1_19811441	0.0738282	0.324268	-0.561243	0.838946	0.362587	0.000981707	0.160691	-0.565923	0.592884																																				POPTR_0001s21380.1
				scaffold_1_19811466	0.167303	0.0575507	-1.86353	0.189663	0.133949	0.0542376	-0.16662	-1.87426	0.354826																																				POPTR_0001s21380.1
				scaffold_1_19812043	0.0510781	-1.12153	-1.41712	1.62952	0.212471	-0.00235995	-0.120296	-1.31217	0.324827																																				POPTR_0001s21380.1
				scaffold_1_19812122	-0.093757	0.637379	-1.94318	0.849591	0.12933	-0.0520673	-0.0305501	-1.90927	0.195573																																				POPTR_0001s21380.1
				scaffold_1_19813276	0.576457	-0.905549	-0.257072	2.60839	0.439954	-0.059624	0.0367878	-0.24188	0.490647																																				POPTR_0001s21380.1
				scaffold_1_19813652	-0.41485	-0.485188	-0.200927	1.48644	0.45612	0.000679578	-0.107533	-0.17552	0.427605																																				POPTR_0001s21380.1
				scaffold_1_19813761	0.357741	0.186357	-0.747876	0.83103	0.319861	-0.0729859	-0.11864	-0.75798	0.663124																																				POPTR_0001s21380.1
				scaffold_1_19813902	-0.239283	0.830814	-2.32173	0.864768	0.095843	0.0680866	-0.0255762	-2.24807	0.19245																																				POPTR_0001s21380.1
				scaffold_1_19814884	0.250457	-0.000135773	-0.78739	0.478688	0.311778	-0.00209181	-0.142854	-0.794023	0.492796																																				POPTR_0001s21380.1
				scaffold_1_19815150	-0.0889549	-0.173898	-0.520256	0.462315	0.374134	0.00234478	0.0998256	-0.515165	0.374375																																				POPTR_0001s21380.1
				scaffold_1_198193	0.0514065	-0.193371	-0.196337	0.527083	0.451501	-0.013616	0.0374454	-0.193995	0.183939																																				POPTR_0001s00330.1
				scaffold_1_198334	-0.172298	0.919825	-2.52679	0.839607	0.0808314	-0.103739	0.120652	-2.44512	0.292972																																				POPTR_0001s00330.1
				scaffold_1_19890907	0.456822	0.0407755	-1.15528	0.742627	0.23903	-0.0157209	-0.0652274	-1.15873	0.213677																																				POPTR_0001s21430.1
				scaffold_1_19891953	0.112528	-0.81177	-1.88529	0.909496	0.139723	-0.0847812	0.168208	-1.82918	0.478542																																				POPTR_0001s21430.1
				scaffold_1_19892112	-0.0987651	0.303787	-1.22197	0.612366	0.228637	0.0870287	-0.142128	-1.22302	0.61634																																				POPTR_0001s21430.1
				scaffold_1_19892232	-0.17061	-0.0772457	-0.777471	0.368676	0.316397	0.0466442	-0.0488457	-0.771056	0.362383																																				POPTR_0001s21430.1
				scaffold_1_19892573	-0.117535	-0.129855	-0.819879	0.359254	0.307159	0.052785	-0.0671514	-0.815171	0.422173																																				POPTR_0001s21430.1
				scaffold_1_19893606	-0.253983	0.0189428	-1.06862	0.438829	0.257506	0.0821068	-0.0440144	-1.06277	0.518377																																				POPTR_0001s21430.1
				scaffold_1_19893754	-0.347667	0.0996673	-1.04314	0.64437	0.263279	0.0840797	-0.0237814	-1.03271	0.526772																																				POPTR_0001s21430.1
				scaffold_1_19894509	-0.357941	0.0911929	-1.03776	0.657725	0.264434	0.0882217	-0.0239203	-1.02712	0.553837																																				POPTR_0001s21430.1
				scaffold_1_199605	-0.00309984	-0.137871	-0.187577	0.365903	0.453811	0.0407004	-0.0240237	-0.184758	0.335915																																				POPTR_0001s00330.1
				scaffold_1_20046152	0.176343	-0.868483	-1.91491	0.970653	0.137413	-0.0174593	-0.0556801	-1.8368	0.126969																																				POPTR_0001s21530.1
				scaffold_1_20047130	0.357913	0.0329304	-0.438591	0.760636	0.3903	0.0282165	-0.0117553	-0.446239	0.219162																																				POPTR_0001s21530.1
				scaffold_1_20047792	-0.493477	-0.0728609	-0.94239	0.902775	0.285219	-0.0243823	0.0575267	-0.919402	0.248311																																				POPTR_0001s21530.1
				scaffold_1_20049103	0.170028	0.0865424	-0.875295	0.371994	0.293303	0.0707998	0.126201	-0.883651	0.614072																																				POPTR_0001s21530.1
				scaffold_1_20049338	0.344098	0.23612	-2.37363	0.342144	0.0854503	-0.0456372	-0.197967	-2.38225	0.289668																																				POPTR_0001s21530.1
				scaffold_1_20049683	0.146017	0.0950433	-0.8645	0.348419	0.295612	0.0631327	0.12872	-0.8721	0.586273																																				POPTR_0001s21530.1
				scaffold_1_20049808	0.30192	0.119903	-2.26977	0.262823	0.0935335	-0.0556268	-0.137969	-2.27764	0.252588																																				POPTR_0001s21530.1
				scaffold_1_20049889	0.103892	0.122648	-2.1902	0.152079	0.100462	-0.00467328	-0.168399	-2.19785	0.24815																																				POPTR_0001s21530.1
				scaffold_1_200972	0.0437459	0.815889	-2.42385	0.828494	0.0866051	-0.0851811	0.0654619	-2.3622	0.232718																																				POPTR_0001s00330.1
				scaffold_1_20262787	0.278831	0.718569	-0.93494	1.7847	0.284065	-0.020035	-0.085736	-0.92547	0.312323																																				POPTR_0001s21750.1
				scaffold_1_20264220	0.222209	-0.20255	-1.21179	0.524759	0.229792	-0.0966541	0.24894	-1.22501	0.927693																																				POPTR_0001s21750.1
				scaffold_1_20264280	0.24589	0.0414118	-1.46567	0.341613	0.187067	0.0857177	-0.0971921	-1.47618	0.47106																																				POPTR_0001s21750.1
				scaffold_1_20264605	-0.131017	-0.468196	-0.707511	1.06159	0.334873	0.0523408	-0.294476	-0.695862	1.08173																																				POPTR_0001s21750.1
				scaffold_1_20353047	0.674056	-0.670997	-1.96226	1.05072	0.130485	0.133964	-0.169173	-1.91788	0.554105																																				POPTR_0001s21870.1
				scaffold_1_20353396	0.123075	-0.536672	-1.68525	0.734082	0.160508	0.0589332	0.320466	-1.67612	0.692452																																				POPTR_0001s21870.1
				scaffold_1_20353562	-0.256543	0.21395	-0.806097	0.700252	0.310624	-0.0369718	0.0336284	-0.797468	0.278645																																				POPTR_0001s21870.1
				scaffold_1_20355070	-0.108195	-0.334173	-1.5729	0.485403	0.174365	0.0789285	0.281944	-1.57392	0.694949																																				POPTR_0001s21870.1
				scaffold_1_20356686	-0.485126	0.203559	-0.700601	1.08688	0.336028	0.0176851	-0.0056922	-0.681045	0.127747																																				POPTR_0001s21870.1
				scaffold_1_20357868	0.069663	-0.45064	-0.496549	1.11747	0.381062	-0.0242087	-0.0788898	-0.485558	0.352066																																				POPTR_0001s21870.1
				scaffold_1_20359075	-0.34329	0.440668	-2.3894	0.452859	0.0866051	-0.0945564	0.322073	-2.39004	0.51306																																				POPTR_0001s21870.1
				scaffold_1_20815782	0.275891	-0.464171	-1.52931	0.808092	0.181293	-0.0604674	0.0482272	-1.50998	0.310166																																				POPTR_0001s22180.1
				scaffold_1_20818178	-0.704392	-0.937924	-1.00231	1.89093	0.288684	0.132427	0.0520384	-0.910361	0.881792																																				POPTR_0001s22180.1
				scaffold_1_20820571	0.6051	-0.563665	-0.0154554	1.99607	0.494226	0.0333363	-0.117943	-0.0230947	0.541397																																				POPTR_0001s22180.1
				scaffold_1_20850244	-0.0572894	-0.175203	-1.68752	0.244684	0.157044	0.0137265	0.156835	-1.68531	0.332035																																				NA
				scaffold_1_20883770	0.748524	0.603191	-2.10098	1.1668	0.114319	-0.00668695	-0.046721	-2.04785	0.0796914																																				POPTR_0001s22260.1
				scaffold_1_20884698	0.329885	-0.56225	-0.511964	1.55315	0.377598	0.0307103	0.0471334	-0.50013	0.289695																																				POPTR_0001s22260.1
				scaffold_1_20884908	0.742147	0.570808	-1.43541	1.60497	0.196305	0.00925513	-0.22721	-1.41873	0.574299																																				POPTR_0001s22260.1
				scaffold_1_20884974	0.279524	-0.65036	-0.271154	1.78454	0.435335	0.00614433	0.158632	-0.261078	0.623967																																				POPTR_0001s22260.1
				scaffold_1_20887046	0.265182	0.78152	-1.2426	1.73509	0.228637	0.00317873	-0.226283	-1.2232	0.640615																																				POPTR_0001s22260.1
				scaffold_1_20888260	0.271923	-0.352276	-0.0772312	1.12452	0.48037	0.0412448	-0.0881007	-0.0785219	0.480983																																				POPTR_0001s22260.1
				scaffold_1_20888521	-0.459756	-0.694724	-0.628191	1.68992	0.359122	-0.0669641	0.119911	-0.581383	0.667556																																				POPTR_0001s22260.1
				scaffold_1_21109079	0.234097	0.333572	-0.893095	0.896936	0.289838	-0.0983762	0.0539642	-0.901072	0.668722																																				POPTR_0001s22430.1
				scaffold_1_21109157	0.234097	0.333572	-0.893095	0.896936	0.289838	-0.0983762	0.0539642	-0.901072	0.668722																																				POPTR_0001s22430.1
				scaffold_1_21109182	0.141504	0.0435956	-0.937975	0.272579	0.2806	0.014981	0.211542	-0.947111	0.679762																																				POPTR_0001s22430.1
				scaffold_1_21109455	-0.841611	-0.75428	-2.60792	0.616398	0.0773672	0.194051	0.108406	-2.51809	0.456508																																				POPTR_0001s22430.1
				scaffold_1_21111062	-0.287805	-0.410816	-0.683864	1.05002	0.340647	-0.0651401	-0.0955812	-0.66231	0.585542																																				POPTR_0001s22430.1
				scaffold_1_21111733	0.266961	-1.61216	-2.65644	0.963943	0.0831409	-0.188038	-0.0753173	-2.43474	0.463701																																				POPTR_0001s22430.1
				scaffold_1_21111973	0.224024	0.377734	-0.928417	0.971467	0.28291	-0.112218	0.0614673	-0.936606	0.751034																																				POPTR_0001s22430.1
				scaffold_1_21114986	0.303649	0.480134	-1.23507	1.12482	0.226328	-0.128051	0.0441502	-1.23991	0.720322																																				POPTR_0001s22430.1
				scaffold_1_21115246	-0.217508	-0.173573	-0.610175	0.593902	0.354503	0.0173127	0.146998	-0.600915	0.547722																																				POPTR_0001s22430.1
				scaffold_1_21116020	0.338558	0.336956	-1.47161	0.784639	0.187067	0.238482	-0.268577	-1.5223	1.26035																																				POPTR_0001s22430.1
				scaffold_1_21116116	-0.159413	0.20657	-0.54778	0.618412	0.367206	-0.127911	-0.00377245	-0.548602	0.940494																																				POPTR_0001s22430.1
				scaffold_1_21117477	-0.369983	-0.273849	-0.225436	1.0531	0.448037	0.0578244	-0.0567578	-0.209118	0.507758																																				POPTR_0001s22430.1
				scaffold_1_21472909	-0.582185	-0.1317	-1.56115	0.777941	0.178984	0.0991651	0.266655	-1.54302	0.727425																																				POPTR_0001s22570.1
				scaffold_1_21474163	-0.874078	-0.114202	-1.05011	1.52135	0.270208	0.136491	-0.0307144	-1.00303	0.865168																																				POPTR_0001s22570.1
				scaffold_1_21475643	-0.911422	-0.9962	-2.01687	1.1376	0.135104	0.0536549	0.0235015	-1.85899	0.205165																																				POPTR_0001s22570.1
				scaffold_1_21476691	-0.889599	-0.872978	-2.59847	0.675039	0.0796767	0.0498891	-0.0174071	-2.44859	0.119022																																				POPTR_0001s22570.1
				scaffold_1_21476975	-0.954824	-0.861423	-2.63853	0.685724	0.0773672	0.0709887	0.0732303	-2.4832	0.179579																																				POPTR_0001s22570.1
				scaffold_1_21477520	-1.00665	-1.28559	-2.25123	1.11313	0.116628	0.0394754	-0.0100152	-2.02604	0.131311																																				POPTR_0001s22570.1
				scaffold_1_21478236	-0.797904	-1.20142	-3.05539	0.486711	0.0542725	0.105652	0.292816	-2.88943	0.27018																																				POPTR_0001s22570.1
				scaffold_1_21478313	-0.423423	0.769167	-2.28374	0.837633	0.0993072	-0.0233022	0.189437	-2.21268	0.28701																																				POPTR_0001s22570.1
				scaffold_1_21478521	-1.01362	-1.30756	-2.22187	1.15133	0.120092	0.0364711	0.0939131	-1.99437	0.195555																																				POPTR_0001s22570.1
				scaffold_1_21478655	-0.88263	-0.590387	-2.31783	0.768347	0.0993072	0.0786287	0.0876456	-2.21126	0.252433																																				POPTR_0001s22570.1
				scaffold_1_21479721	-0.597903	-0.353368	-2.06797	0.613718	0.117783	0.0136653	0.050991	-2.01427	0.0950299																																				POPTR_0001s22570.1
				scaffold_1_21479933	-0.736675	-0.855061	-0.99511	1.83821	0.288684	0.0279514	-0.0540892	-0.902512	0.253575																																				POPTR_0001s22570.1
				scaffold_1_21480392	-0.496706	-0.822098	-1.56447	1.14396	0.185912	0.00721281	-0.0919318	-1.47799	0.22495																																				POPTR_0001s22570.1
				scaffold_1_21480954	-0.767195	-1.02433	-2.46999	0.735754	0.0900693	0.0478382	0.0363702	-2.31479	0.133447																																				POPTR_0001s22570.1
				scaffold_1_21481589	-0.576394	0.600148	-0.405194	1.96375	0.405312	-0.00413828	0.287414	-0.38756	1.09837																																				POPTR_0001s22570.1
				scaffold_1_21481883	-0.558238	-1.30775	-3.12529	0.443218	0.0508083	0.0938426	0.314267	-2.96004	0.257397																																				POPTR_0001s22570.1
				scaffold_1_21481960	-0.545497	-0.492921	-1.58755	0.895031	0.177829	0.0314908	-0.0863992	-1.53266	0.245709																																				POPTR_0001s22570.1
				scaffold_1_21482000	-0.722156	-0.0674115	-1.37105	1.07468	0.210162	0.0682725	0.204366	-1.3341	0.621576																																				POPTR_0001s22570.1
				scaffold_1_21482373	0.74419	-0.286986	-0.223612	1.76696	0.442263	-0.0629547	-0.329443	-0.234872	1.38157																																				POPTR_0001s22570.1
				scaffold_1_21514964	-0.790608	-0.628893	-2.09292	0.848297	0.120092	-0.00400104	0.271158	-2.0064	0.4606																																				POPTR_0001s22620.1
				scaffold_1_21515396	-0.12731	-0.107855	-2.64206	0.0963459	0.0669746	-0.173283	0.198358	-2.67484	0.417792																																				POPTR_0001s22620.1
				scaffold_1_21515627	-0.555456	-0.405184	-1.53507	0.876693	0.184758	-0.0829405	0.200313	-1.49684	0.652727																																				POPTR_0001s22620.1
				scaffold_1_21515849	-0.0760386	0.0378237	-0.535772	0.186245	0.369515	0.0644598	-0.0664507	-0.535691	0.537																																				POPTR_0001s22620.1
				scaffold_1_21516326	-0.724094	0.13395	-0.499472	1.55221	0.384527	-0.0501684	0.268801	-0.475065	1.09287																																				POPTR_0001s22620.1
				scaffold_1_21516560	-0.767833	-0.631841	-2.07986	0.840103	0.121247	-0.0122233	0.238221	-1.99234	0.413804																																				POPTR_0001s22620.1
				scaffold_1_21516981	-0.571659	-0.43964	-1.51596	0.926509	0.188222	-0.0792073	0.249909	-1.47747	0.757157																																				POPTR_0001s22620.1
				scaffold_1_21517722	-0.690332	-0.12566	-1.18793	1.13319	0.241339	-0.0375617	0.258204	-1.15523	0.804728																																				POPTR_0001s22620.1
				scaffold_1_21517726	-0.892608	0.235526	-0.319587	1.99583	0.428406	-0.0295004	0.29176	-0.291603	1.16083																																				POPTR_0001s22620.1
				scaffold_1_21518309	-0.297678	0.529211	-1.97484	0.708142	0.125866	0.0357457	0.0542111	-1.93963	0.15558																																				POPTR_0001s22620.1
				scaffold_1_21525188	-0.625052	-0.399177	-0.593667	1.49477	0.364896	0.0729841	0.00611728	-0.555606	0.540872																																				POPTR_0001s22630.1
				scaffold_1_21526396	1.03907	-1.06915	-1.57603	2.15964	0.191686	0.0276053	-0.134372	-1.44208	0.353556																																				POPTR_0001s22630.1
				scaffold_1_21528632	-1.01245	1.01381	-2.40212	1.24421	0.0993072	0.230281	-0.0396411	-2.25475	0.667214																																				POPTR_0001s22630.1
				scaffold_1_21583128	0.437361	-1.38937	-2.19776	1.31269	0.118938	-0.039183	-0.118528	-2.00672	0.247492																																				POPTR_0001s22700.1
				scaffold_1_21584072	0.0225447	0.494432	-0.672488	1.23089	0.338337	0.0562481	0.252725	-0.678217	0.956857																																				POPTR_0001s22700.1
				scaffold_1_21584258	-0.581479	0.359517	-2.32271	0.558047	0.0935335	0.00717294	0.387016	-2.30565	0.522035																																				POPTR_0001s22700.1
				scaffold_1_21584783	0.437361	-1.38937	-2.19776	1.31269	0.118938	-0.039183	-0.118528	-2.00672	0.247492																																				POPTR_0001s22700.1
				scaffold_1_21585257	0.422554	-1.38963	-2.20844	1.29377	0.117783	-0.0333401	-0.0913524	-2.01624	0.193822																																				POPTR_0001s22700.1
				scaffold_1_21586031	-0.450388	0.50181	-1.76589	0.869668	0.15127	0.0203864	0.07181	-1.72525	0.166874																																				POPTR_0001s22700.1
				scaffold_1_21586862	-1.16909	-0.047251	-2.812	0.682778	0.0646651	0.162323	-0.115646	-2.70137	0.329951																																				POPTR_0001s22700.1
				scaffold_1_21587420	-0.39983	1.05946	-0.642519	2.71988	0.353349	-0.000639657	0.191668	-0.606961	0.698453																																				POPTR_0001s22700.1
				scaffold_1_21587843	-0.0544173	-1.12807	-2.29893	0.830466	0.102771	0.244956	-0.288779	-2.23814	0.789469																																				POPTR_0001s22700.1
				scaffold_1_21588638	-0.140989	-0.92352	-0.51619	2.08231	0.385681	-0.0811094	0.0651701	-0.46732	0.661324																																				POPTR_0001s22700.1
				scaffold_1_21588748	-0.000638303	0.902025	-1.30192	1.84173	0.221709	0.0311682	0.131474	-1.25871	0.392128																																				POPTR_0001s22700.1
				scaffold_1_216237	0.412022	0.155474	-0.117474	0.991751	0.467667	-0.0512347	-0.0791755	-0.12933	0.515684																																				POPTR_0001s00340.1
				scaffold_1_216298	0.120751	-0.234002	-1.18782	0.488305	0.234411	-0.0991881	0.0316316	-1.18913	0.572345																																				POPTR_0001s00340.1
				scaffold_1_216743	0.0749115	-0.00993165	-0.23034	0.167865	0.442263	-0.0569271	-0.0859322	-0.232597	0.563529																																				POPTR_0001s00340.1
				scaffold_1_21680823	0.153414	-0.252219	-0.129676	0.759302	0.467667	0.0558829	0.16141	-0.130456	0.774958																																				POPTR_0001s22790.1
				scaffold_1_21680829	0.285315	-0.260764	-0.35353	0.92141	0.41224	0.0170476	0.176428	-0.356336	0.691134																																				POPTR_0001s22790.1
		alphacellulose		scaffold_1_21681588	0.205042	-0.541882	-1.56021	0.848026	0.177829	-0.0271001	0.124241	-1.53373	0.324359																																				POPTR_0001s22790.1
				scaffold_1_21682128	0.200225	-0.199226	-0.363091	0.679274	0.409931	0.0184958	0.0855249	-0.364699	0.359183																																				POPTR_0001s22790.1
				scaffold_1_21682445	0.070621	0.175501	-1.22729	0.361002	0.226328	0.0552471	0.00385867	-1.23088	0.310003																																				POPTR_0001s22790.1
				scaffold_1_21682997	1.6465	-0.445351	-3.05364	0.797066	0.0542725	0.171249	-0.450553	-2.93391	0.407865																																				POPTR_0001s22790.1
				scaffold_1_21683640	0.140027	-0.408961	-0.346792	1.097	0.415704	0.00148068	0.107449	-0.340981	0.417888																																				POPTR_0001s22790.1
				scaffold_1_21684141	0.444856	0.101829	-0.907983	0.842452	0.286374	-0.0518277	0.00884693	-0.914358	0.338602																																				POPTR_0001s22790.1
				scaffold_1_21684520	-0.684711	0.141234	-0.334819	1.5202	0.422633	0.0304907	0.0293949	-0.312176	0.263678																																				POPTR_0001s22790.1
				scaffold_1_21684538	0.538905	0.199782	-0.381342	1.25203	0.403002	-0.00588401	-0.08083	-0.393319	0.315865																																				POPTR_0001s22790.1
				scaffold_1_21684738	0.493166	-0.0920421	-2.25087	0.387729	0.095843	0.0671298	-0.167589	-2.25486	0.284163																																				POPTR_0001s22790.1
				scaffold_1_21685363	-0.280376	-0.436971	-1.81358	0.561008	0.144342	0.00331635	0.175624	-1.78582	0.345702																																				POPTR_0001s22790.1
				scaffold_1_21685750	-0.0637926	0.102444	-0.610394	0.285663	0.352194	-0.0120259	-0.0387544	-0.609513	0.167524																																				POPTR_0001s22790.1
				scaffold_1_21697421	-0.280602	0.00809839	-1.0757	0.481123	0.256351	0.00953795	0.0618352	-1.06558	0.196289																																				POPTR_0001s22810.1
				scaffold_1_21698331	-0.0145643	0.263368	-0.372345	0.691617	0.407621	0.016145	0.0354556	-0.373926	0.184904																																				POPTR_0001s22810.1
				scaffold_1_217662	0.107831	-0.234753	-1.18804	0.480683	0.234411	-0.0952842	0.050696	-1.18894	0.564022																																				POPTR_0001s00340.1
				scaffold_1_218829	0.139526	0.750635	-1.93239	1.10226	0.13164	-0.124271	0.10365	-1.9011	0.497494																																				POPTR_0001s00340.1
				scaffold_1_219093	-0.391331	0.227204	-1.01707	0.84445	0.269053	0.208873	0.0638798	-1.02321	1.31595																																				POPTR_0001s00340.1
				scaffold_1_219389	0.248924	-0.318716	-1.24395	0.711135	0.225173	-0.0987826	0.0700458	-1.24193	0.585312																																				POPTR_0001s00340.1
				scaffold_1_22025474	0.00640342	-0.147189	-1.94162	0.169362	0.125866	-0.0505854	0.000684888	-1.94008	0.177047																																				POPTR_0001s22980.1
				scaffold_1_22025891	-0.239105	0.584979	-1.13871	1.26904	0.247113	-0.0692284	0.0167887	-1.11669	0.412725																																				POPTR_0001s22980.1
				scaffold_1_22026463	0.127497	0.351112	-1.26404	0.727043	0.220554	0.0544045	-0.179207	-1.26859	0.558161																																				POPTR_0001s22980.1
				scaffold_1_22026897	-0.154537	0.0200628	-0.156642	0.348771	0.461894	0.0716226	0.0965248	-0.153467	0.682286																																				POPTR_0001s22980.1
				scaffold_1_22027143	0.062949	0.0506641	-0.492527	0.183966	0.378753	-0.0913727	0.0715389	-0.497238	0.736795																																				POPTR_0001s22980.1
	Bud set*_2009			scaffold_1_22027441	-1.10186	-1.09658	-2.17477	1.18202	0.122402	0.151675	0.0538137	-1.99066	0.52953																																				POPTR_0001s22980.1
				scaffold_1_22028381	0.541155	-0.170517	-0.84651	1.07362	0.300231	0.0295595	-0.0416428	-0.846214	0.241779																																				POPTR_0001s22980.1
				scaffold_1_22028520	-0.576976	0.221439	-0.442149	1.35279	0.396074	0.053958	0.0541307	-0.422674	0.459611																																				POPTR_0001s22980.1
				scaffold_1_22029637	-1.08134	-0.694718	-2.67381	0.717124	0.0750577	0.152529	0.433678	-2.57422	0.519161																																				POPTR_0001s22980.1
				scaffold_1_22029661	-0.519174	0.85019	-2.33413	0.914195	0.0969977	0.14716	-0.127271	-2.25456	0.441092																																				POPTR_0001s22980.1
				scaffold_1_22030789	-0.263131	-0.125518	-0.869621	0.550408	0.297921	0.0650328	-0.00704364	-0.859152	0.435794																																				POPTR_0001s22980.1
				scaffold_1_22031374	-1.57355	-0.0639246	-2.21148	1.55614	0.118938	0.266937	-0.28737	-2.08081	0.960804																																				POPTR_0001s22980.1
				scaffold_1_221048	-0.27176	0.106302	-2.41395	0.208163	0.0831409	-0.0394559	0.01591	-2.40159	0.0979179																																				POPTR_0001s00340.1
				scaffold_1_221171	0.191258	0.339624	-0.280505	0.989342	0.428406	-0.0810581	-0.00898023	-0.289431	0.63271																																				POPTR_0001s00340.1
				scaffold_1_221773	0.0411208	-0.140986	-1.1409	0.284357	0.242494	-0.09599	0.0476894	-1.14437	0.578622																																				POPTR_0001s00340.1
				scaffold_1_2227375	-0.43442	-0.0861375	-0.462984	0.935117	0.3903	-0.0385527	0.0532424	-0.446553	0.357655																																				POPTR_0001s02810.1
				scaffold_1_2228146	0.245105	0.396069	-0.345848	1.16666	0.41224	0.0235324	-0.061886	-0.355014	0.3005																																				POPTR_0001s02810.1
				scaffold_1_2228855	-1.12106	0.102442	-1.59193	1.54191	0.183603	-0.0158024	0.0315455	-1.49235	0.107936																																				POPTR_0001s02810.1
				scaffold_1_2229646	-0.42888	0.10344	-0.344161	0.971505	0.418014	-0.0315332	0.0264825	-0.331144	0.266066																																				POPTR_0001s02810.1
				scaffold_1_225262	-0.543969	-0.719394	-2.22936	0.656249	0.105081	-0.0323534	-0.362669	-2.17361	0.589255																																				POPTR_0001s00350.1
				scaffold_1_226078	0.119685	0.169472	-1.55309	0.318549	0.174365	0.058966	0.238917	-1.56801	0.581433																																				POPTR_0001s00350.1
				scaffold_1_226371	-0.0610973	0.2183	-0.316315	0.592474	0.421478	0.035475	0.0865379	-0.317291	0.433831																																				POPTR_0001s00350.1
				scaffold_1_227031	-0.81547	0.126914	-1.50585	1.16687	0.190531	0.0352348	0.0355033	-1.44741	0.193424																																				POPTR_0001s00350.1
				scaffold_1_227065	-0.811355	0.119157	-1.49767	1.16364	0.191686	0.0403594	0.038633	-1.4402	0.220319																																				POPTR_0001s00350.1
				scaffold_1_227413	-0.102925	-0.218512	-2.54034	0.157839	0.073903	-0.0696628	-0.10375	-2.53571	0.196806																																				POPTR_0001s00350.1
				scaffold_1_227457	0.337203	0.362091	-1.65126	0.743022	0.161663	-0.0737802	-0.389557	-1.68056	0.974024																																				POPTR_0001s00350.1
				scaffold_1_228642	-0.44301	-1.63695	-3.12229	0.533687	0.0542725	0.247649	-0.119032	-2.92484	0.419044																																				POPTR_0001s00350.1
				scaffold_1_22910502	0.133186	0.118098	0.0145803	0.430528	0.502309	-0.118792	-0.0720944	0.00923788	0.985088																																				POPTR_0001s23520.1
				scaffold_1_22911105	0.191358	-0.263388	-0.250814	0.816949	0.437644	0.0117473	0.0186857	-0.249423	0.118144																																				POPTR_0001s23520.1
				scaffold_1_22911339	0.333103	0.197204	-1.74231	0.490311	0.148961	-0.0809788	0.0524587	-1.74848	0.34548																																				POPTR_0001s23520.1
				scaffold_1_22911757	-0.532824	0.0194019	-0.135544	1.17479	0.469977	0.0220632	-0.00750976	-0.120092	0.178122																																				POPTR_0001s23520.1
				scaffold_1_22912472	0.150201	-0.830125	-2.79301	0.447694	0.0623557	-0.244919	-0.122124	-2.77349	0.4714																																				POPTR_0001s23520.1
				scaffold_1_22913130	-0.326955	0.0470776	-0.203584	0.735078	0.451501	-0.00228097	-0.0247996	-0.193995	0.100264																																				POPTR_0001s23520.1
				scaffold_1_22913903	0.0346139	-0.913229	-2.82776	0.448525	0.0612009	-0.218363	-0.122838	-2.78194	0.418811																																				POPTR_0001s23520.1
				scaffold_1_22913924	0.732521	-0.247432	-0.358722	1.6699	0.409931	-0.0377594	-0.0177334	-0.364549	0.299629																																				POPTR_0001s23520.1
				scaffold_1_22914139	0.732521	-0.247432	-0.358722	1.6699	0.409931	-0.0377594	-0.0177334	-0.364549	0.299629																																				POPTR_0001s23520.1
				scaffold_1_22914352	-0.40778	0.223634	-0.468452	1.03911	0.387991	0.0590446	0.0246663	-0.456624	0.457188																																				POPTR_0001s23520.1
				scaffold_1_22914359	0.159972	0.806993	-2.51515	0.800352	0.0796767	-0.0363322	0.190612	-2.45704	0.249173																																				POPTR_0001s23520.1
				scaffold_1_22914989	0.0619749	0.176303	-1.64486	0.279986	0.161663	-0.0423366	0.0405129	-1.64695	0.204576																																				POPTR_0001s23520.1
				scaffold_1_22915302	-0.475598	1.13024	-2.26969	1.29646	0.10739	0.0405466	-0.143301	-2.12301	0.244506																																				POPTR_0001s23520.1
				scaffold_1_22915718	0.0619749	0.176303	-1.64486	0.279986	0.161663	-0.0423366	0.0405129	-1.64695	0.204576																																				POPTR_0001s23520.1
				scaffold_1_22916098	0.732521	-0.247432	-0.358722	1.6699	0.409931	-0.0377594	-0.0177334	-0.364549	0.299629																																				POPTR_0001s23520.1
				scaffold_1_22916519	-0.440367	-0.125809	-0.659367	0.918519	0.345266	-0.0453834	0.0208151	-0.640499	0.335964																																				POPTR_0001s23520.1
				scaffold_1_22917103	0.51843	-0.160909	-0.3869	1.17826	0.403002	-0.0235335	0.0247301	-0.393118	0.204725																																				POPTR_0001s23520.1
				scaffold_1_229200	-0.791168	-0.49804	-2.36293	0.654344	0.0935335	0.104448	0.215633	-2.2915	0.380386																																				POPTR_0001s00350.1
				scaffold_1_22957554	0.788349	-0.151812	-2.61375	0.467042	0.0704388	0.0162349	-0.576323	-2.66315	0.623774																																				POPTR_0001s23560.1
				scaffold_1_22958192	0.156913	-0.0655513	-2.01239	0.163854	0.117783	0.00415121	-0.15051	-2.01822	0.251637																																				POPTR_0001s23560.1
				scaffold_1_22958672	0.156913	-0.0655513	-2.01239	0.163854	0.117783	0.00415121	-0.15051	-2.01822	0.251637																																				POPTR_0001s23560.1
				scaffold_1_22958781	0.238702	-0.222532	-0.681707	0.718798	0.336028	-0.0098908	-0.31471	-0.69022	1.12531																																				POPTR_0001s23560.1
				scaffold_1_22959565	-1.21347	0.113373	-2.45867	0.96309	0.0900693	0.17822	0.0650044	-2.34337	0.475936																																				POPTR_0001s23560.1
				scaffold_1_22959660	-0.106612	-0.520543	-0.99702	1.01891	0.274827	-0.0123125	-0.00466769	-0.96929	0.0798266																																				POPTR_0001s23560.1
				scaffold_1_22959926	-0.101317	-0.505535	-1.01333	0.983789	0.271363	0.00375291	-0.0330512	-0.986662	0.107376																																				POPTR_0001s23560.1
				scaffold_1_22960296	0.147884	-0.120968	-1.99217	0.197634	0.120092	0.0503221	-0.167474	-1.99909	0.317802																																				POPTR_0001s23560.1
				scaffold_1_22960751	-0.131865	-0.0691702	-0.549631	0.318833	0.367206	-0.00865793	-0.0670226	-0.544527	0.259024																																				POPTR_0001s23560.1
				scaffold_1_2298840	-0.568185	0.881755	-0.804445	2.31706	0.319861	0.0235475	0.141428	-0.756766	0.511501																																				POPTR_0001s02910.1
				scaffold_1_2299690	0.44596	-0.343562	-0.69025	1.20677	0.334873	0.0688124	-0.111333	-0.689293	0.621299																																				POPTR_0001s02910.1
				scaffold_1_2300712	0.310898	-0.974425	-1.89515	1.15677	0.142032	0.0620043	-0.106144	-1.80375	0.31008																																				POPTR_0001s02910.1
				scaffold_1_2300986	0.307118	-0.975827	-1.90506	1.14773	0.140878	0.0738003	-0.123153	-1.81527	0.361172																																				POPTR_0001s02910.1
				scaffold_1_2303661	0.248556	-0.388934	-0.564848	1.08949	0.363741	0.0591557	-0.14889	-0.561663	0.692374																																				POPTR_0001s02910.1
				scaffold_1_2304146	0.24245	-0.401122	-0.550357	1.11348	0.367206	0.0537519	-0.15196	-0.546587	0.681007																																				POPTR_0001s02910.1
				scaffold_1_2305839	0.50442	-0.522205	-1.58772	1.02669	0.174365	0.0210663	-0.234222	-1.56556	0.540857																																				POPTR_0001s02910.1
				scaffold_1_2306351	0.306095	0.0534034	-1.87422	0.323822	0.132794	0.107658	-0.0200548	-1.88586	0.4002																																				POPTR_0001s02910.1
				scaffold_1_23072629	0.190526	0.890192	-0.898951	2.16136	0.293303	-0.0600376	-0.0495404	-0.881361	0.43154																																				POPTR_0001s23680.1
				scaffold_1_23074052	-0.0119156	-0.715391	-1.36604	1.11273	0.211316	0.00763779	0.034512	-1.3172	0.100213																																				POPTR_0001s23680.1
				scaffold_1_23074235	0.14422	0.404121	-0.391702	1.10357	0.401848	0.0168619	-0.0665427	-0.398076	0.286271																																				POPTR_0001s23680.1
				scaffold_1_23077589	-0.312602	-0.0866588	-1.89389	0.333105	0.132794	0.0433152	0.139898	-1.88181	0.291945																																				POPTR_0001s23680.1
				scaffold_1_23202912	-0.791521	0.642574	-0.346962	2.34278	0.421478	0.0995522	0.0823059	-0.318776	0.833155																																				POPTR_0001s23810.1
				scaffold_1_23203228	0.770802	0.0411853	-1.778	0.860385	0.146651	-0.198527	-0.331432	-1.81646	1.12103																																				POPTR_0001s23810.1
				scaffold_1_23203262	-0.794834	0.64246	-0.332012	2.35184	0.424942	0.0977833	0.114238	-0.304776	0.874794																																				POPTR_0001s23810.1
				scaffold_1_23203270	-0.207678	0.907001	-1.13051	1.96858	0.252887	-0.042106	0.0940969	-1.0854	0.387932																																				POPTR_0001s23810.1
				scaffold_1_23203294	-0.790644	0.656144	-0.342326	2.36645	0.422633	0.0974289	0.093899	-0.314054	0.836138																																				POPTR_0001s23810.1
				scaffold_1_23204026	-0.158302	0.892403	-1.14591	1.92179	0.249423	-0.0475471	0.0932868	-1.10408	0.405322																																				POPTR_0001s23810.1
				scaffold_1_23204790	-1.13609	-0.113716	-1.01012	1.99716	0.28291	0.098506	0.0904537	-0.935778	0.693812																																				POPTR_0001s23810.1
				scaffold_1_23205132	-0.219315	-0.332467	-1.49134	0.554018	0.187067	0.00519587	0.100552	-1.47061	0.244875																																				POPTR_0001s23810.1
				scaffold_1_23205745	-0.438141	0.573254	-0.344683	1.7658	0.418014	-0.0529816	0.0409671	-0.331516	0.44153																																				POPTR_0001s23810.1
				scaffold_1_23205984	0.417093	-0.204335	-2.22663	0.383839	0.0981524	0.109235	-0.0865394	-2.2307	0.329132																																				POPTR_0001s23810.1
				scaffold_1_23206008	-0.596967	-0.170142	-1.18166	0.998534	0.241339	0.0400059	0.161918	-1.1498	0.513616																																				POPTR_0001s23810.1
				scaffold_1_23246613	-0.00363002	0.359465	-1.51418	0.608483	0.181293	0.149238	0.0996643	-1.52555	0.736888																																				POPTR_0001s23870.1
				scaffold_1_23247545	-0.541898	0.675281	-1.52989	1.32856	0.187067	-0.107675	0.0861239	-1.47888	0.5666																																				POPTR_0001s23870.1
				scaffold_1_23247664	0.658282	-0.374678	-1.50084	1.07155	0.185912	-0.0687475	-0.12926	-1.4833	0.471687																																				POPTR_0001s23870.1
				scaffold_1_23247771	-0.0809085	-0.0866141	-0.933927	0.232878	0.28291	-0.0143389	0.0106643	-0.929366	0.0992999																																				POPTR_0001s23870.1
				scaffold_1_23421712	0.426068	0.403648	-1.15378	1.13566	0.240185	0.0874072	-0.116334	-1.15768	0.600508																																				POPTR_0001s24020.1
				scaffold_1_23423050	0.207956	0.138199	-2.52659	0.17154	0.073903	-0.259507	-0.0893113	-2.59475	0.566825																																				POPTR_0001s24020.1
				scaffold_1_23424617	0.441279	-0.953547	-2.80691	0.586936	0.0635104	-0.180453	-0.0612022	-2.72441	0.344356																																				POPTR_0001s24020.1
				scaffold_1_23425044	0.614186	-0.268956	-0.543387	1.42125	0.367206	0.015431	-0.0878933	-0.544798	0.345177																																				POPTR_0001s24020.1
				scaffold_1_23426836	-0.102268	1.0023	-2.52779	0.950655	0.0819861	0.0749648	0.0454748	-2.42021	0.187987																																				POPTR_0001s24020.1
				scaffold_1_23428409	0.207956	0.138199	-2.52659	0.17154	0.073903	-0.259507	-0.0893113	-2.59475	0.566825																																				POPTR_0001s24020.1
				scaffold_1_23429162	0.573893	0.276586	-1.75271	0.810458	0.148961	0.138217	-0.212472	-1.76713	0.671584																																				POPTR_0001s24020.1
				scaffold_1_23430605	-0.0961173	1.23079	-1.63988	2.1921	0.178984	0.0841848	0.0383575	-1.52875	0.405036																																				POPTR_0001s24020.1
				scaffold_1_23568955	0.673135	-0.374976	-1.63943	0.997841	0.166282	0.062165	-0.225905	-1.62465	0.546144																																				POPTR_0001s24220.1
				scaffold_1_23571847	-0.324268	-0.170195	-0.764334	0.718926	0.321016	0.0975699	0.0171605	-0.753026	0.681869																																				POPTR_0001s24220.1
				scaffold_1_23572066	0.456518	0.130906	-1.47629	0.665659	0.185912	-0.167645	0.278973	-1.51091	1.10577																																				POPTR_0001s24220.1
				scaffold_1_23642244	0.342773	0.083958	-0.98276	0.632984	0.271363	-0.06963	0.0683444	-0.990749	0.492713																																				POPTR_0001s24330.1
				scaffold_1_23644115	1.51496	-0.0738286	-2.73101	0.882724	0.0692841	0.0791681	-0.303693	-2.62462	0.329136																																				POPTR_0001s24330.1
				scaffold_1_23646806	-0.0737619	0.0932677	-2.12017	0.116288	0.10739	0.0794832	-0.0802021	-2.12397	0.269273																																				POPTR_0001s24330.1
				scaffold_1_23659236	-0.283732	0.512288	-1.60806	0.878686	0.170901	0.117513	-0.249345	-1.6007	0.730093																																				POPTR_0001s24360.1
				scaffold_1_23659742	0.596299	-0.256021	-2.14948	0.56778	0.106236	0.00652951	-0.178311	-2.13622	0.272439																																				POPTR_0001s24360.1
				scaffold_1_23659897	-0.0915524	-1.09086	-1.14736	1.80818	0.258661	0.00235822	-0.0300454	-1.05306	0.0934829																																				POPTR_0001s24360.1
				scaffold_1_23660036	-0.0790125	0.440847	-0.51694	1.14086	0.374134	0.0410996	-0.117866	-0.515881	0.532578																																				POPTR_0001s24360.1
				scaffold_1_23660257	-0.13873	-0.820273	-1.54589	1.09227	0.185912	0.035346	-0.115869	-1.47936	0.321556																																				POPTR_0001s24360.1
				scaffold_1_23663194	0.0368364	-0.87063	-1.39199	1.32183	0.210162	0.0132448	-0.078176	-1.32492	0.217704																																				POPTR_0001s24360.1
				scaffold_1_23666277	-0.78533	-2.58099	-3.08714	0.860923	0.0715935	0.00347753	-0.100962	-2.56414	0.108016																																				POPTR_0001s24360.1
				scaffold_1_23672419	-1.55058	0.405884	-1.82984	2.03021	0.162818	0.182833	-0.0677952	-1.66353	0.810416																																				POPTR_0001s24380.1
				scaffold_1_23674799	0.501013	0.61703	-1.09989	1.65533	0.251732	-0.0691205	-0.149828	-1.09492	0.631739																																				POPTR_0001s24380.1
				scaffold_1_23676055	-0.159564	0.138025	-1.3151	0.347742	0.212471	0.0157618	0.130163	-1.31264	0.353443																																				POPTR_0001s24380.1
				scaffold_1_23676701	0.433773	0.499813	-0.83934	1.47106	0.301386	-0.0106304	-0.176404	-0.844251	0.604081																																				POPTR_0001s24380.1
				scaffold_1_23824700	0.566894	0.407164	-2.52208	0.561996	0.0762125	-0.0316539	-0.531823	-2.56697	0.658437																																				POPTR_0001s24570.1
				scaffold_1_23824823	-1.70181	-0.0956271	-2.16129	1.767	0.127021	0.163057	0.205748	-1.95873	0.649386																																				POPTR_0001s24570.1
				scaffold_1_23826277	-0.706673	-1.56112	-2.02111	1.33317	0.144342	0.0678216	0.176349	-1.78925	0.418104																																				POPTR_0001s24570.1
				scaffold_1_23827323	-0.758549	-1.40489	-1.02538	2.40157	0.297921	0.0135066	0.0303243	-0.856892	0.135374																																				POPTR_0001s24570.1
				scaffold_1_23828406	-0.508085	-1.29033	-1.19108	1.99191	0.259815	0.0140674	0.120183	-1.04894	0.375704																																				POPTR_0001s24570.1
				scaffold_1_23830067	-0.12037	-0.923699	-0.474014	2.11443	0.394919	0.0311134	-0.00937577	-0.4269	0.240268																																				POPTR_0001s24570.1
				scaffold_1_23918751	-0.170941	-1.48459	-1.87458	1.44171	0.157044	-0.239276	0.385204	-1.75646	1.38675																																				POPTR_0001s24660.1
				scaffold_1_23919035	0.501003	0.180302	-0.796771	1.04759	0.309469	-0.108317	0.0863887	-0.808461	0.796279																																				POPTR_0001s24660.1
				scaffold_1_23919170	0.450342	0.468141	-1.08661	1.31534	0.252887	-0.136936	0.183594	-1.09752	1.0145																																				POPTR_0001s24660.1
				scaffold_1_23919274	0.450342	0.468141	-1.08661	1.31534	0.252887	-0.136936	0.183594	-1.09752	1.0145																																				POPTR_0001s24660.1
				scaffold_1_23920890	-0.49887	-0.871813	-1.27172	1.43833	0.234411	-0.0697318	0.0719569	-1.18698	0.453564																																				POPTR_0001s24660.1
				scaffold_1_23921466	-0.403124	-0.183375	-0.299476	0.977353	0.429561	-0.0329461	0.125724	-0.284388	0.559117																																				POPTR_0001s24660.1
				scaffold_1_23922581	-0.484058	-1.33092	-0.462409	2.86676	0.411085	-0.0205748	0.145411	-0.360563	0.58785																																				POPTR_0001s24670.1
				scaffold_1_23922677	0.208576	-0.187856	-1.92067	0.30929	0.128176	0.0800308	0.0335946	-1.92257	0.292213																																				POPTR_0001s24670.1
				scaffold_1_23923397	0.241697	-0.146348	-1.96096	0.291255	0.123557	0.09491	0.000906103	-1.96646	0.330508																																				POPTR_0001s24670.1
				scaffold_1_23923539	0.340011	-0.154	-1.07704	0.655932	0.254042	0.0182731	-0.140253	-1.07998	0.435275																																				POPTR_0001s24670.1
				scaffold_1_23924926	-0.553596	-1.20807	-1.99745	1.0973	0.137413	-0.064972	0.257968	-1.85401	0.577313																																				POPTR_0001s24670.1
				scaffold_1_24013015	-0.034367	2.29199	-2.78617	2.70035	0.0993072	0.010056	-0.218006	-2.21446	0.313783	geo-Fst	0.238688	0.197191	**			0		NA	NA						NA	NA																			POPTR_0001s24760.1
	Leaf drop _2009			scaffold_1_24014599	-1.25893	-0.0732706	-2.2791	1.12293	0.106236	-0.156927	0.219605	-2.16364	0.611698																																				POPTR_0001s24760.1
				scaffold_1_24014821	-0.113385	-1.30492	-2.23807	0.980291	0.112009	0.014571	-0.179601	-2.07704	0.287438																																				POPTR_0001s24760.1
				scaffold_1_24015584	-0.28337	-0.954297	-0.961935	1.76257	0.292148	0.101155	-0.0311436	-0.889855	0.675962																																				POPTR_0001s24760.1
				scaffold_1_24015665	0.284147	0.816282	-1.59907	1.5543	0.174365	-0.0887002	-0.0965495	-1.56265	0.472766																																				POPTR_0001s24760.1
				scaffold_1_24015699	0.0908206	0.289968	-0.611272	0.751987	0.351039	0.0657188	0.0807899	-0.616168	0.55634																																				POPTR_0001s24760.1
				scaffold_1_24015815	0.171251	0.315624	-0.921927	0.79406	0.284065	-0.0627079	0.00521174	-0.926294	0.406114																																				POPTR_0001s24760.1
				scaffold_1_24016150	0.512879	-0.360765	-2.04815	0.620438	0.116628	-0.00929376	0.0319789	-2.02503	0.0615652																																				POPTR_0001s24760.1
				scaffold_1_24016867	0.692792	0.709709	-1.56465	1.70102	0.178984	-0.0530164	-0.0980227	-1.52622	0.348351																																				POPTR_0001s24760.1
				scaffold_1_24017110	-0.665299	-0.0792188	-0.797759	1.2787	0.317552	0.000853662	0.204062	-0.769435	0.704163																																				POPTR_0001s24760.1
				scaffold_1_24017932	1.08082	-0.0402599	-1.32658	1.5767	0.214781	-0.0108541	-0.334926	-1.31492	0.919187																																				POPTR_0001s24760.1
				scaffold_1_24018112	0.388434	0.887055	-0.047347	2.3559	0.48037	-0.0786542	-0.105818	-0.0785219	0.754451	geo-Fst	0.495506	0.15094	***			0		0.493456	0.012165						0.487094	-0.002325																			POPTR_0001s24760.1
				scaffold_1_24018481	-0.536969	-0.267943	-2.03596	0.548747	0.120092	-0.0218104	0.0429069	-1.99232	0.104719																																				POPTR_0001s24760.1
				scaffold_1_24018724	0.103418	-0.897205	-1.06044	1.67482	0.269053	-0.00592797	0.0541501	-0.999826	0.175484																																				POPTR_0001s24760.1
				scaffold_1_24018849	0.105349	0.340153	-0.188177	0.934248	0.451501	-0.010988	-0.256688	-0.196262	1.01576																																				POPTR_0001s24760.1
				scaffold_1_24045445	0.0275499	-1.34964	-2.61445	0.770067	0.0808314	0.0284246	-0.0681215	-2.4325	0.103544																																				POPTR_0001s24800.1
				scaffold_1_24046041	-0.419926	-1.87495	-2.15505	1.38616	0.135104	-0.00665511	0.166404	-1.8622	0.314335																																				POPTR_0001s24800.1
				scaffold_1_24046764	0.363253	0.483506	-1.0681	1.26601	0.256351	-0.0203564	-0.113922	-1.06696	0.375575																																				POPTR_0001s24800.1
				scaffold_1_24047626	0.0278939	0.307265	-0.467944	0.796751	0.384527	0.0317295	0.195347	-0.473009	0.765438																																				POPTR_0001s24800.1
				scaffold_1_24047758	0.40648	-0.0357958	-0.493195	0.851743	0.377598	0.0523901	0.027567	-0.500492	0.406328																																				POPTR_0001s24800.1
				scaffold_1_24047829	-0.700475	-0.0555188	-1.23854	1.11623	0.232102	0.061877	0.0288031	-1.19872	0.361575																																				POPTR_0001s24800.1
				scaffold_1_24048347	0.457094	0.912825	-2.03997	1.47719	0.123557	0.0454771	-0.159025	-1.96582	0.306402																																				POPTR_0001s24800.1
				scaffold_1_24049105	0.812914	0.210828	-0.0177567	1.81848	0.489607	0.0527046	-0.256627	-0.0424919	1.09873																																				POPTR_0001s24800.1
				scaffold_1_24049717	-0.0299699	-1.04593	-2.64907	0.58033	0.073903	0.161381	0.189926	-2.56182	0.391202																																				POPTR_0001s24800.1
				scaffold_1_24050127	-0.327514	-0.0566863	-0.972454	0.594125	0.277136	-0.0177371	-0.160135	-0.962035	0.533813																																				POPTR_0001s24800.1
				scaffold_1_24050263	-0.334601	-0.0582325	-0.972858	0.606943	0.277136	-0.0189347	-0.136643	-0.961199	0.461742																																				POPTR_0001s24800.1
				scaffold_1_24051416	-0.293976	-0.032244	-1.01111	0.519926	0.269053	-0.00975045	-0.150933	-1.00238	0.484198																																				POPTR_0001s24800.1
				scaffold_1_24175956	0.586559	-0.0941489	-1.73252	0.675896	0.15127	0.00875134	-0.154513	-1.72944	0.318777																																				POPTR_0001s24900.1
				scaffold_1_24176048	0.411612	-0.119768	-1.5977	0.543014	0.168591	0.00319923	-0.112071	-1.59731	0.25256																																				POPTR_0001s24900.1
				scaffold_1_24176195	0.412892	0.012616	-1.33568	0.604108	0.207852	-0.00682739	-0.177439	-1.34249	0.474923																																				POPTR_0001s24900.1
				scaffold_1_24176600	-0.254236	-0.577677	-0.455244	1.44283	0.394919	0.0347349	0.0122471	-0.426958	0.269276																																				POPTR_0001s24900.1
				scaffold_1_24176785	-0.309115	-0.718998	-0.328974	1.81549	0.427252	0.0431494	0.0248958	-0.293405	0.35085																																				POPTR_0001s24900.1
				scaffold_1_24176790	-0.304058	-0.725293	-0.31941	1.83062	0.429561	0.0547083	0.0378034	-0.28418	0.452372																																				POPTR_0001s24900.1
				scaffold_1_24177033	-0.713199	-1.19038	-1.90061	1.22386	0.150115	0.114351	0.149425	-1.74801	0.537279																																				POPTR_0001s24900.1
				scaffold_1_24177055	-0.575347	0.162143	-1.40539	0.890996	0.202079	0.0743411	0.224396	-1.38577	0.657286																																				POPTR_0001s24900.1
				scaffold_1_24177826	0.448782	-0.239218	-0.207272	1.1739	0.446882	0.00593119	-0.0666025	-0.212471	0.268037																																				POPTR_0001s24900.1
				scaffold_1_24178233	-0.182535	-0.595048	-0.211524	1.54325	0.452656	0.0279942	0.0436657	-0.189376	0.280909																																				POPTR_0001s24900.1
				scaffold_1_24178704	-0.297031	-0.336935	-0.0888739	1.0846	0.481524	0.0298191	0.0296859	-0.073903	0.265722																																				POPTR_0001s24900.1
				scaffold_1_24179387	-0.83983	-1.00325	-1.32213	1.74322	0.233256	0.118063	0.203439	-1.20512	0.848961																																				POPTR_0001s24900.1
				scaffold_1_24179600	-0.801165	-0.99106	-1.28365	1.74039	0.23903	0.108309	0.215536	-1.17227	0.844001																																				POPTR_0001s24900.1
				scaffold_1_24180640	-0.359294	-0.629818	-1.60377	0.878607	0.17552	0.0625873	0.163082	-1.55479	0.455749																																				POPTR_0001s24900.1
				scaffold_1_24180718	-0.663882	-1.13685	-1.87797	1.1897	0.15127	0.113371	0.186112	-1.74103	0.572469																																				POPTR_0001s24900.1
				scaffold_1_24236435	-0.290317	0.197806	-1.37293	0.550245	0.204388	0.00925084	-0.0921196	-1.36035	0.243595																																				POPTR_0001s24990.1
				scaffold_1_24237058	0.289405	-0.242375	-0.131245	0.917292	0.466513	0.017221	-0.288859	-0.135873	1.14608																																				POPTR_0001s24990.1
				scaffold_1_24237690	-0.486122	-0.102643	-1.06766	0.848798	0.26097	0.00481297	-0.0555622	-1.04135	0.174061																																				POPTR_0001s24990.1
				scaffold_1_24238336	0.753966	-0.456447	-1.19856	1.48249	0.236721	-0.0307537	-0.0764517	-1.17208	0.288601																																				POPTR_0001s24990.1
				scaffold_1_24238351	-0.111794	-0.414994	-1.73083	0.525959	0.15358	0.124251	0.213241	-1.72696	0.641836																																				POPTR_0001s24990.1
				scaffold_1_24298565	0.00194836	0.325267	-1.17975	0.658607	0.235566	0.0475506	-0.15749	-1.18181	0.51599																																				POPTR_0001s25040.1
				scaffold_1_24299671	0.645464	-1.13808	-0.842623	2.6959	0.317552	0.00780995	-0.13393	-0.766969	0.46686																																				POPTR_0001s25040.1
				scaffold_1_24299915	0.0892014	-0.167872	-1.3832	0.316023	0.200924	-0.0345353	-0.127301	-1.38359	0.383128																																				POPTR_0001s25040.1
				scaffold_1_24300261	0.744027	-1.06605	-2.11217	1.32501	0.122402	-0.0932904	-0.152234	-1.98187	0.432875																																				POPTR_0001s25040.1
				scaffold_1_24300384	-0.0448629	-0.333917	-1.74087	0.425825	0.15127	0.0595886	0.0137349	-1.7275	0.246707																																				POPTR_0001s25040.1
				scaffold_1_24300577	0.2325	-0.0339682	-0.903775	0.43145	0.287529	-0.0991967	-0.0110043	-0.912121	0.64542																																				POPTR_0001s25040.1
				scaffold_1_24301757	0.778348	-1.34	-2.56487	1.1323	0.0877598	-0.0314688	-0.312488	-2.366	0.433982																																				POPTR_0001s25040.1
				scaffold_1_24405808	-0.0662505	0.313796	-0.985699	0.697661	0.272517	0.0220104	-0.0785032	-0.982918	0.282773																																				POPTR_0001s25220.1
				scaffold_1_24406934	-0.140341	-1.79927	-2.10176	1.4581	0.138568	0.0583113	-0.332931	-1.85287	0.641096																																				POPTR_0001s25220.1
				scaffold_1_24407619	0.538499	-0.911381	-2.12507	1.04703	0.116628	-0.120428	0.00603522	-2.03633	0.39214																																				POPTR_0001s25220.1
				scaffold_1_24499463	-0.606421	-0.0498497	-1.0025	1.07684	0.274827	0.00710479	-0.0639638	-0.970811	0.208694																																				POPTR_0001s25340.1
				scaffold_1_24502970	-0.895602	-0.600187	-1.51575	1.36832	0.19515	0.0926838	-0.105722	-1.4249	0.526042																																				POPTR_0001s25340.1
				scaffold_1_24503193	-0.940222	-0.638908	-1.42875	1.51299	0.210162	0.0884528	-0.0878839	-1.32948	0.517695																																				POPTR_0001s25340.1
				scaffold_1_24504120	-1.02067	-0.586571	-2.32688	0.87339	0.100462	-0.11977	0.186263	-2.21381	0.459802																																				POPTR_0001s25340.1
				scaffold_1_24504725	0.622901	-0.36982	-0.740636	1.48052	0.32448	0.114971	-0.213312	-0.74349	1.06169																																				POPTR_0001s25340.1
				scaffold_1_24505014	-0.404591	0.113983	-1.25474	0.675	0.225173	0.00405665	-0.0366481	-1.23596	0.104813																																				POPTR_0001s25340.1
				scaffold_1_24505456	-0.550259	0.446694	-1.83819	0.846839	0.143187	-0.047205	-0.061057	-1.7916	0.223923																																				POPTR_0001s25340.1
				scaffold_1_24512073	-0.261705	0.545338	-1.52953	0.967946	0.182448	-0.0291808	0.203073	-1.5081	0.516331																																				POPTR_0001s25360.1
				scaffold_1_24512531	1.71508	-1.07031	-2.0823	2.18554	0.138568	0.0589789	-0.493286	-1.87914	0.925316																																				POPTR_0001s25360.1
				scaffold_1_24586755	0.44268	-0.441369	-0.705502	1.36241	0.332564	-0.109282	-0.0219775	-0.701293	0.773069																																				POPTR_0001s25480.1
				scaffold_1_24587246	1.16265	-0.961975	-1.94307	1.73925	0.143187	-0.18082	-0.409924	-1.85185	1.19348																																				POPTR_0001s25480.1
				scaffold_1_24587849	-0.47139	-1.1394	-2.73354	0.559078	0.0704388	0.0908143	0.238801	-2.60058	0.291233																																				POPTR_0001s25480.1
				scaffold_1_24588227	0.151284	0.316783	-0.177542	0.904967	0.453811	0.00507451	-0.313573	-0.187778	1.22984																																				POPTR_0001s25480.1
				scaffold_1_24588326	-0.308905	-0.397045	-0.326594	1.16942	0.423788	0.0951284	0.320833	-0.313925	1.4023																																				POPTR_0001s25480.1
				scaffold_1_24588836	0.219349	0.0556524	-0.373014	0.492785	0.406467	-0.0423946	0.199902	-0.380841	0.842862																																				POPTR_0001s25480.1
				scaffold_1_24589235	-0.485412	0.141046	-1.30048	0.79557	0.218245	0.127038	0.0286337	-1.28662	0.69766																																				POPTR_0001s25480.1
				scaffold_1_24589294	0.42057	-0.802765	-1.07172	1.73379	0.264434	-0.0916546	-0.282144	-1.03721	1.09083																																				POPTR_0001s25480.1
				scaffold_1_24589830	-0.471054	-0.418834	-2.09717	0.534783	0.114319	0.197237	-0.12258	-2.08478	0.662719																																				POPTR_0001s25480.1
				scaffold_1_24589954	-0.427039	-0.947457	-2.29227	0.705579	0.101617	0.0109399	0.193171	-2.18685	0.280278																																				POPTR_0001s25480.1
				scaffold_1_24590066	0.0583717	0.31205	-0.796125	0.752204	0.310624	-0.0531781	0.210766	-0.803075	0.824112																																				POPTR_0001s25480.1
				scaffold_1_24590540	-0.170468	-0.893328	-2.37747	0.616406	0.0923788	-0.0244014	0.057815	-2.28605	0.103336																																				POPTR_0001s25480.1
				scaffold_1_24590601	0.926919	-0.885656	-1.76439	1.64431	0.160508	-0.0899534	-0.37128	-1.68864	0.96549																																				POPTR_0001s25480.1
				scaffold_1_24591214	0.189815	0.120407	-0.64522	0.484254	0.342956	0.0716616	-0.102182	-0.652412	0.626388																																				POPTR_0001s25480.1
				scaffold_1_24591894	0.463727	0.0267126	-0.150812	1.0202	0.459584	-0.0914753	-0.0095703	-0.162826	0.723809																																				POPTR_0001s25480.1
				scaffold_1_24592702	0.286093	0.191042	-0.643495	0.748177	0.342956	-0.0290366	-0.104958	-0.651161	0.437867																																				POPTR_0001s25480.1
				scaffold_1_24593018	0.0974824	0.193411	-1.10544	0.436453	0.248268	-0.112708	0.219258	-1.12104	0.967967																																				POPTR_0001s25480.1
				scaffold_1_24593106	-0.641188	0.2701	-0.361197	1.5459	0.415704	-0.0363478	0.226064	-0.342868	0.925197																																				POPTR_0001s25480.1
				scaffold_1_24593110	0.21741	0.152033	-1.06685	0.494836	0.255196	-0.0504055	0.0575595	-1.07287	0.355093																																				POPTR_0001s25480.1
				scaffold_1_24593715	0.568864	-0.774037	-0.527817	2.21576	0.376443	-0.0751562	0.0200734	-0.506136	0.566538																																				POPTR_0001s25480.1
				scaffold_1_24638314	0.247326	0.42929	-1.04811	1.05757	0.259815	0.0257848	-0.199408	-1.0525	0.624096																																				POPTR_0001s25580.1
				scaffold_1_24638527	-0.237385	-0.370914	-2.0863	0.3923	0.113164	0.0288483	0.0363051	-2.05975	0.108422																																				POPTR_0001s25580.1
				scaffold_1_24638669	0.329072	-0.428	-1.10356	1.01988	0.251732	-0.112442	-0.129463	-1.09831	0.79319																																				POPTR_0001s25580.1
				scaffold_1_24640611	-0.449145	1.14463	-2.21123	1.37184	0.113164	-0.017616	-0.274878	-2.0764	0.461778																																				POPTR_0001s25580.1
				scaffold_1_24663946	0.232087	0.600836	-1.63364	1.08486	0.166282	0.0163951	-0.0406542	-1.61243	0.114919																																				POPTR_0001s25590.1
				scaffold_1_24664017	0.56813	-0.0339098	-1.33319	0.829701	0.209007	-0.0462843	-0.0205389	-1.3322	0.250264																																				POPTR_0001s25590.1
				scaffold_1_24665305	0.362948	-0.0546142	-1.16198	0.593358	0.237875	0.020746	-0.0171381	-1.16464	0.129906																																				POPTR_0001s25590.1
				scaffold_1_24665376	0.283028	0.0920649	-1.10953	0.509531	0.247113	0.0207905	0.0297606	-1.11442	0.151359																																				POPTR_0001s25590.1
				scaffold_1_24667650	-0.466182	1.03255	-2.87809	0.716291	0.0612009	0.0869646	-0.0780594	-2.73919	0.173107																																				POPTR_0001s25590.1
				scaffold_1_24668638	0.433367	-0.493567	-0.237635	1.6063	0.441109	-0.0897135	-0.0141713	-0.23777	0.705801																																				POPTR_0001s25590.1
				scaffold_1_247268	0.00637816	-0.884191	-2.76149	0.457152	0.0646651	0.219527	-0.0459986	-2.72052	0.432376																																				POPTR_0001s00360.1
				scaffold_1_247422	0.404929	0.0712233	-0.457124	0.869445	0.385681	-0.0350487	0.0194734	-0.465815	0.275319																																				POPTR_0001s00360.1
				scaffold_1_248578	-0.351863	0.127347	-1.57886	0.499172	0.17321	0.061591	0.33665	-1.58632	0.771077																																				POPTR_0001s00360.1
				scaffold_1_24942392	-0.257555	0.241578	-1.08188	0.664524	0.255196	0.0624752	0.154353	-1.07631	0.584168																																				POPTR_0001s25870.1
				scaffold_1_24942574	0.990976	-0.488705	-1.28955	1.73693	0.224018	-0.0373931	0.0420398	-1.24344	0.239822																																				POPTR_0001s25870.1
				scaffold_1_24944679	-0.258947	-1.51656	-2.80841	0.672448	0.0704388	0.0528942	0.173164	-2.58966	0.201673																																				POPTR_0001s25870.1
				scaffold_1_24945564	-0.352358	0.143686	-2.48194	0.259221	0.0785219	0.0073694	0.225496	-2.47486	0.259262																																				POPTR_0001s25870.1
				scaffold_1_24945827	-0.636653	-0.625672	-1.00063	1.50009	0.281755	0.0431742	0.0995866	-0.937915	0.418869																																				POPTR_0001s25870.1
				scaffold_1_24946392	1.08311	-0.362906	-1.16639	1.8489	0.244804	-0.0321685	-0.113518	-1.12884	0.394705																																				POPTR_0001s25870.1
				scaffold_1_24946505	0.859889	-0.378186	-0.746135	1.84772	0.32448	-0.00206269	-0.218917	-0.738076	0.769216																																				POPTR_0001s25870.1
				scaffold_1_24946571	0.691587	-0.608753	-0.350813	2.13256	0.41455	-0.00604421	-0.261106	-0.34826	1.01108																																				POPTR_0001s25870.1
				scaffold_1_250003	-0.0723451	-0.111187	-1.01546	0.257379	0.266744	-0.0080311	-0.0844072	-1.01216	0.271551																																				POPTR_0001s00360.1
				scaffold_1_25048366	-0.634875	-0.114971	-0.567391	1.31662	0.36836	0.0326353	0.0181068	-0.539546	0.251675																																				POPTR_0001s25960.1
				scaffold_1_25048806	-0.742145	-0.961224	-2.73015	0.562912	0.0704388	0.172359	0.349444	-2.63508	0.461923																																				POPTR_0001s25960.1
	Leaf drop _2009			scaffold_1_25049292	-0.643709	0.492594	-1.23236	1.39697	0.234411	0.0547549	0.0420966	-1.18547	0.334943																																				POPTR_0001s25960.1
				scaffold_1_25050321	-0.216207	0.173826	-2.26913	0.232716	0.0946882	-0.0693266	0.1818	-2.27032	0.329945																																				POPTR_0001s25960.1
				scaffold_1_25050825	-0.7681	0.263371	-2.0157	0.836047	0.124711	0.0209236	0.244854	-1.96079	0.423126																																				POPTR_0001s25960.1
	Bud set*_2009 Leaf drop _2009 Leaf drop _2008			scaffold_1_25051104	-1.14492	0.0639863	-1.92486	1.28892	0.140878	0.174107	0.0742856	-1.83436	0.686505																																				POPTR_0001s25960.1
				scaffold_1_25051549	-0.657019	0.763367	-1.82384	1.28255	0.150115	-0.0161487	-0.0372902	-1.73366	0.101956																																				POPTR_0001s25960.1
	Leaf drop _2009			scaffold_1_25052155	-0.643627	0.473627	-1.21161	1.38721	0.237875	0.0601838	0.0380663	-1.16655	0.364632																																				POPTR_0001s25960.1
				scaffold_1_25052832	0.645567	-0.686883	-1.02012	1.81087	0.272517	-0.00887986	-0.166575	-0.985421	0.536782																																				POPTR_0001s25960.1
				scaffold_1_25053468	-0.0140111	0.215202	-2.37379	0.189542	0.0854503	0.0129373	-0.0286391	-2.37074	0.0479124																																				POPTR_0001s25960.1
				scaffold_1_25053973	0.399498	-0.590895	-1.05553	1.38051	0.263279	-0.0209932	-0.0681593	-1.02982	0.251906																																				POPTR_0001s25960.1
				scaffold_1_250782	-0.00448399	-0.259682	-0.530281	0.637469	0.371824	0.0295238	0.0813469	-0.52506	0.372508																																				POPTR_0001s00360.1
				scaffold_1_251269	0.0176962	-0.335652	-2.4161	0.255495	0.0831409	0.102302	0.316296	-2.43196	0.418735																																				POPTR_0001s00360.1
				scaffold_1_252125	-0.135793	-0.188156	-1.31264	0.372589	0.213626	0.0945423	0.201673	-1.31587	0.705807																																				POPTR_0001s00360.1
				scaffold_1_252565	-0.411164	-0.521718	-0.846218	1.25357	0.308314	0.0291966	-0.00309043	-0.807984	0.199416																																				POPTR_0001s00360.1
				scaffold_1_25265470	-0.195325	0.1207	-0.604881	0.501936	0.354503	-0.0121355	-0.0426985	-0.599434	0.180986																																				POPTR_0001s26200.1
				scaffold_1_25265548	-0.918017	0.178337	-1.54819	1.30484	0.185912	-0.0212913	0.0739822	-1.4778	0.210084																																				POPTR_0001s26200.1
				scaffold_1_25266243	0.566912	-0.209632	-0.0395452	1.37211	0.487298	-0.00465729	-0.0436621	-0.0508083	0.178987																																				POPTR_0001s26200.1
				scaffold_1_25267089	0.53434	-0.150947	-0.0347257	1.24979	0.488453	0.00660385	-0.040434	-0.0461894	0.170455																																				POPTR_0001s26200.1
				scaffold_1_25267509	0.531986	-0.142927	-0.0253027	1.23847	0.490762	0.00745172	-0.0341159	-0.0369515	0.149183																																				POPTR_0001s26200.1
				scaffold_1_25268609	-0.595961	0.0599427	-0.46837	1.26819	0.3903	0.0542536	0.0723817	-0.447059	0.492776																																				POPTR_0001s26200.1
				scaffold_1_25269726	-0.609199	0.159894	-0.686678	1.28199	0.340647	0.069314	0.0719599	-0.662187	0.556066																																				POPTR_0001s26200.1
				scaffold_1_25270361	-1.57173	-2.26569	-2.76462	1.27033	0.095843	-0.0148294	0.421987	-2.28554	0.598448																																				POPTR_0001s26200.1
				scaffold_1_25271088	0.81598	0.962411	-2.86743	1.10057	0.0623557	-0.0294719	-0.461944	-2.76688	0.473457																																				POPTR_0001s26200.1
				scaffold_1_25271299	0.10046	0.416593	-2.44444	0.384641	0.0808314	0.333437	-0.0249928	-2.53925	0.803074																																				POPTR_0001s26200.1
				scaffold_1_25272094	-0.433343	0.213222	-0.343758	1.09549	0.418014	0.0470234	0.0124088	-0.33134	0.36856																																				POPTR_0001s26200.1
				scaffold_1_25272208	0.10046	0.416593	-2.44444	0.384641	0.0808314	0.333437	-0.0249928	-2.53925	0.803074																																				POPTR_0001s26200.1
				scaffold_1_25272954	-0.897148	-0.0200605	-1.90241	0.982975	0.138568	-0.0204748	-0.0197386	-1.82683	0.0871285																																				POPTR_0001s26200.1
				scaffold_1_25273351	0.131114	-0.0397097	-0.395061	0.301357	0.401848	-0.0295483	0.00717611	-0.39796	0.228407																																				POPTR_0001s26200.1
				scaffold_1_25274427	-1.6311	-2.3745	-3.07441	1.04196	0.0750577	0.0348701	0.179824	-2.52029	0.2056																																				POPTR_0001s26200.1
				scaffold_1_25275019	0.909439	-0.212748	-1.22605	1.45164	0.230947	-0.0525417	0.0818877	-1.20546	0.383685																																				POPTR_0001s26200.1
				scaffold_1_25275382	-1.43412	-2.10474	-3.10835	0.860505	0.0669746	0.00815172	0.191383	-2.64306	0.190099																																				POPTR_0001s26200.1
				scaffold_1_25276896	-0.234295	0.423215	-0.608518	1.15636	0.354503	0.0063335	-0.206875	-0.602337	0.756772																																				POPTR_0001s26200.1
				scaffold_1_253028	-0.00557423	-0.539118	-1.82233	0.630392	0.143187	-0.033169	-0.0940879	-1.79175	0.232554																																				POPTR_0001s00360.1
				scaffold_1_253572	-0.659421	0.149793	-2.65034	0.412379	0.0692841	0.044151	0.192263	-2.60829	0.20767																																				POPTR_0001s00360.1
				scaffold_1_25375808	0.4261	0.636697	-0.60931	1.83464	0.351039	0.00221818	-0.189638	-0.617046	0.691348																																				POPTR_0001s26330.1
	Volume gain _2010			scaffold_1_25376224	-0.0336519	-2.00381	-2.69053	1.03921	0.0877598	-0.070184	0.0936854	-2.34687	0.221382																																				POPTR_0001s26330.1
				scaffold_1_25376285	0.677948	0.345532	-1.9273	0.892437	0.12933	-0.0770499	-0.300617	-1.93224	0.659747																																				POPTR_0001s26330.1
				scaffold_1_25376797	0.715958	0.675475	-0.85097	2.12042	0.300231	-0.00104878	-0.194541	-0.850486	0.655963																																				POPTR_0001s26330.1
				scaffold_1_25377633	0.0486896	0.861452	-0.401597	2.23187	0.400693	0.0103748	-0.172645	-0.404219	0.666104																																				POPTR_0001s26330.1
				scaffold_1_25377825	-0.0208087	-0.427008	-0.365886	1.07562	0.41224	-0.0325764	0.0974978	-0.355351	0.457172																																				POPTR_0001s26330.1
				scaffold_1_25380319	0.835077	0.938021	-1.38727	2.39421	0.209007	0.052558	-0.205332	-1.33994	0.58874																																				POPTR_0001s26330.1
				scaffold_1_25381016	0.143269	0.0769396	-2.17661	0.142194	0.101617	-0.0134252	-0.0171513	-2.17959	0.0467478																																				POPTR_0001s26330.1
				scaffold_1_25381449	0.267271	-0.156947	-0.337269	0.713646	0.415704	-0.0492592	-0.0505754	-0.340994	0.430504																																				POPTR_0001s26330.1
				scaffold_1_25382738	-1.12099	0.25556	-2.33014	0.991166	0.0993072	0.0274475	0.216141	-2.21634	0.308623																																				POPTR_0001s26330.1
				scaffold_1_25386258	-0.461517	0.580283	-0.118511	1.84571	0.472286	0.0587486	0.104225	-0.110855	0.622897																																				POPTR_0001s26350.1
				scaffold_1_25386440	-0.177571	-0.249943	-1.29059	0.49156	0.218245	-0.0732174	0.0666769	-1.2796	0.441395																																				POPTR_0001s26350.1
				scaffold_1_25386796	0.323408	-0.230762	-1.70418	0.500852	0.154734	0.0262923	0.0665718	-1.69863	0.174491																																				POPTR_0001s26350.1
				scaffold_1_25386948	0.325193	-0.156471	-1.70056	0.440095	0.154734	0.0341269	0.0182676	-1.69834	0.147629																																				POPTR_0001s26350.1
				scaffold_1_25387226	-0.361716	0.707484	-1.04768	1.6402	0.266744	0.0182648	0.0889218	-1.0124	0.297372																																				POPTR_0001s26350.1
				scaffold_1_25387243	-0.480776	0.611179	-0.0805465	1.93636	0.481524	0.0473785	0.0771248	-0.073903	0.486593																																				POPTR_0001s26350.1
				scaffold_1_25387546	-0.780142	0.856787	-0.790283	2.46901	0.325635	0.0284491	0.0670926	-0.728456	0.306205																																				POPTR_0001s26350.1
				scaffold_1_25387820	0.684312	-0.56032	-0.852313	1.78114	0.303695	0.0144082	-0.166542	-0.832989	0.568351																																				POPTR_0001s26350.1
				scaffold_1_25387856	0.723048	-0.562883	-0.85902	1.82946	0.30254	0.0104894	-0.16027	-0.83819	0.543748																																				POPTR_0001s26350.1
				scaffold_1_25387968	0.196116	0.658875	-1.53268	1.23943	0.181293	-0.0275808	0.0725205	-1.50875	0.220132																																				POPTR_0001s26350.1
				scaffold_1_25388493	0.711229	-0.110748	-1.77836	0.79431	0.146651	0.0063381	0.0139594	-1.76071	0.0376541																																				POPTR_0001s26350.1
				scaffold_1_253903	0.0539235	-0.529049	-1.83927	0.625934	0.140878	-0.0357305	-0.0954085	-1.81091	0.237734																																				POPTR_0001s00360.1
				scaffold_1_254587	-0.134805	-0.34365	-2.39149	0.267091	0.0854503	0.0891865	0.316029	-2.39985	0.415853																																				POPTR_0001s00360.1
				scaffold_1_25542307	0.987183	0.580329	-1.66397	1.70934	0.166282	0.0289258	-0.383033	-1.64117	0.843196																																				POPTR_0001s26560.1
				scaffold_1_25542660	0.0161565	-0.371539	-2.05478	0.376992	0.115473	0.0489937	-0.243247	-2.05115	0.410626																																				POPTR_0001s26560.1
				scaffold_1_25543618	0.262196	0.732405	0.03826	1.93725	0.503464	0.0444848	-0.164475	0.0138568	0.746205																																				POPTR_0001s26560.1
				scaffold_1_25545472	-0.909779	-0.106414	-2.69149	0.547659	0.0692841	0.0763138	0.169157	-2.60989	0.222212																																				POPTR_0001s26560.1
				scaffold_1_25576350	0.168794	0.985016	-0.115484	2.5271	0.465358	0.0134448	-0.118447	-0.138568	0.483402																																				POPTR_0001s26590.1
				scaffold_1_25576448	-0.498099	-0.752887	-2.26754	0.634759	0.101617	0.0406731	-0.173773	-2.18654	0.27079																																				POPTR_0001s26590.1
				scaffold_1_25576815	-0.947507	-1.38288	-2.09725	1.25896	0.133949	-0.0104897	-0.160936	-1.87185	0.307669																																				POPTR_0001s26590.1
				scaffold_1_25576973	0.120782	0.0616692	-1.0682	0.242224	0.255196	-0.00998468	-0.168858	-1.07493	0.523355																																				POPTR_0001s26590.1
				scaffold_1_25577401	0.111524	-0.209203	-2.95805	0.114897	0.0496536	0.103352	0.133948	-2.96569	0.179236																																				POPTR_0001s26590.1
				scaffold_1_25577712	-1.21721	0.269713	-2.56801	0.918377	0.0819861	0.0794883	0.303114	-2.44206	0.38008																																				POPTR_0001s26590.1
				scaffold_1_25578812	-0.151	0.638463	-2.81917	0.42436	0.0588915	0.098658	0.118017	-2.78385	0.197675																																				POPTR_0001s26590.1
				scaffold_1_25579788	0.0965379	-1.34766	-2.57072	0.818694	0.0842956	0.0137077	-0.0240424	-2.38557	0.0447553																																				POPTR_0001s26590.1
				scaffold_1_25581104	-0.0156438	-0.0996784	-1.36831	0.171159	0.203233	-0.064963	0.0990055	-1.37007	0.430804																																				POPTR_0001s26590.1
				scaffold_1_256151	0.521271	-0.986985	-2.01684	1.19201	0.12933	-0.248391	-0.517829	-2.02087	1.47437	geo-Fst	0.249851	0.249828	**			0		0.313163	0.319171	***			0		0.334958	0.305606	***			0															POPTR_0001s00360.1
				scaffold_1_25621785	-0.536613	-0.163189	-0.70189	1.10416	0.337182	-0.016726	0.0534635	-0.676089	0.227125																																				POPTR_0001s26640.1
				scaffold_1_25622046	-0.217821	-0.0182005	-0.0614413	0.487587	0.486143	-0.0741203	0.0330169	-0.0554273	0.604605																																				POPTR_0001s26640.1
				scaffold_1_25622750	1.02685	0.0245824	-2.66986	0.590926	0.0681293	0.0664959	-0.402953	-2.65893	0.406894																																				POPTR_0001s26640.1
				scaffold_1_25623686	0.428692	0.70734	-0.0186103	1.99739	0.488453	-0.0171394	-0.104255	-0.0461894	0.439323																																				POPTR_0001s26640.1
				scaffold_1_25624673	0.277565	0.0254926	-0.639683	0.561069	0.344111	0.00759779	0.0257875	-0.645026	0.107962																																				POPTR_0001s26640.1
				scaffold_1_25625185	1.08028	-0.0218376	-2.64105	0.634816	0.0704388	0.0990231	-0.407876	-2.62802	0.434261																																				POPTR_0001s26640.1
				scaffold_1_25625425	-0.275275	-0.887649	-1.41891	1.26835	0.207852	-0.0139597	0.0917038	-1.33924	0.255705																																				POPTR_0001s26640.1
				scaffold_1_25626391	-0.407212	0.106149	-0.271273	0.938279	0.435335	0.0327028	-0.0336948	-0.26032	0.288741																																				POPTR_0001s26640.1
				scaffold_1_25626963	-0.0242554	0.0889929	-0.509033	0.231906	0.375289	-0.0130923	-0.0119929	-0.509634	0.108024																																				POPTR_0001s26640.1
				scaffold_1_25627435	-0.0338589	0.0479277	-0.450962	0.143348	0.389145	-0.0255519	0.0389854	-0.451142	0.245082																																				POPTR_0001s26640.1
				scaffold_1_25628563	-0.00122811	0.00760794	-0.470014	0.0196054	0.384527	-0.0679673	0.0420271	-0.4716	0.537262																																				POPTR_0001s26640.1
				scaffold_1_25628949	0.0190673	0.0444382	-0.459329	0.120322	0.386836	-0.0659271	0.0492416	-0.461805	0.533189																																				POPTR_0001s26640.1
				scaffold_1_25629710	0.0173517	0.042446	-0.478907	0.11383	0.382217	-0.0591331	0.0288484	-0.481056	0.458487																																				POPTR_0001s26640.1
				scaffold_1_25631285	-0.255826	-0.641406	-0.263964	1.65768	0.441109	0.151316	-0.188765	-0.24128	1.37656																																				POPTR_0001s26640.1
				scaffold_1_25683830	-0.482249	0.0684362	-0.721265	0.971879	0.331409	0.0469288	0.343727	-0.714555	1.21306																																				POPTR_0001s26690.1
				scaffold_1_25683910	-0.357849	0.0838772	-0.511473	0.784467	0.377598	0.00975343	0.255757	-0.503918	0.952849																																				POPTR_0001s26690.1
				scaffold_1_25688838	0.277267	-0.621929	-0.939575	1.40079	0.286374	-0.017534	-0.0567698	-0.912751	0.220651																																				POPTR_0001s26690.1
				scaffold_1_25856585	-0.110573	0.417361	-0.453101	1.10574	0.389145	-0.0176525	0.177288	-0.452791	0.689753																																				NA
				scaffold_1_25910145	0.0710535	-0.819404	-1.84836	0.926761	0.144342	-0.0628146	-0.266405	-1.7973	0.621909																																				POPTR_0001s26920.1
				scaffold_1_25910497	0.0218124	0.133279	-0.0622272	0.36075	0.483834	-0.0505262	0.191409	-0.0646651	0.862747																																				POPTR_0001s26920.1
				scaffold_1_25911135	0.185848	0.137684	-0.160137	0.548797	0.45843	-0.0568046	0.083947	-0.166282	0.561032																																				POPTR_0001s26920.1
				scaffold_1_25911456	0.0100139	0.383305	-0.729044	0.93367	0.325635	0.0970098	-0.0903523	-0.732626	0.74353																																				POPTR_0001s26920.1
				scaffold_1_25911493	-0.220492	0.175726	-0.0733261	0.686222	0.482679	0.0237271	-0.107171	-0.0692841	0.468069																																				POPTR_0001s26920.1
				scaffold_1_25911502	-0.17744	0.132215	-0.123704	0.534712	0.469977	0.0381823	-0.100284	-0.120092	0.501025																																				POPTR_0001s26920.1
				scaffold_1_25911737	-0.748775	-0.994634	-3.01442	0.446404	0.0542725	-0.0256356	-0.354409	-2.89206	0.31461																																				POPTR_0001s26920.1
				scaffold_1_25911977	-0.254786	-1.47434	-2.48148	0.870031	0.0935335	-0.0797649	-0.19317	-2.2865	0.363468																																				POPTR_0001s26920.1
				scaffold_1_25912039	-0.402078	-1.46266	-2.48357	0.849429	0.0935335	-0.0594976	-0.184469	-2.28297	0.316895																																				POPTR_0001s26920.1
				scaffold_1_25912469	-0.0590895	0.311869	-0.615828	0.78705	0.351039	0.0879575	-0.108783	-0.617545	0.743696																																				POPTR_0001s26920.1
				scaffold_1_25912646	-0.129199	0.500009	-0.667851	1.26058	0.340647	0.0257295	-0.222546	-0.665343	0.810306																																				POPTR_0001s26920.1
				scaffold_1_25913021	0.214267	-0.256165	-0.677793	0.751865	0.337182	-0.0436975	0.0926067	-0.677033	0.459831																																				POPTR_0001s26920.1
				scaffold_1_25913056	0.0223806	0.155576	-1.13796	0.31739	0.242494	0.025971	-0.0392666	-1.13963	0.190111																																				POPTR_0001s26920.1
				scaffold_1_25913637	0.268844	0.493722	-2.31923	0.575692	0.091224	-0.0101255	-0.0396295	-2.29915	0.0598725																																				POPTR_0001s26920.1
				scaffold_1_25915569	-0.244636	0.792669	-0.328577	2.13436	0.420323	0.0474831	-0.0468706	-0.321953	0.411394																																				NA
				scaffold_1_26098188	-1.02494	-0.287064	-0.767994	1.99156	0.331409	0.112375	0.0822081	-0.707415	0.839141																																				NA
				scaffold_1_26226233	-0.30597	-0.7575	-1.80594	0.853762	0.150115	0.126701	0.106707	-1.74832	0.550958																																				POPTR_0001s27320.1
				scaffold_1_26226920	0.438317	-0.219881	-0.197895	1.12884	0.449192	0.0722276	0.0242673	-0.204556	0.577944																																				POPTR_0001s27320.1
				scaffold_1_26227583	-1.00787	0.440777	-2.19612	1.03928	0.110855	-0.00932081	0.32222	-2.10559	0.51414																																				POPTR_0001s27320.1
				scaffold_1_26228295	0.360511	-0.423774	-0.323567	1.35402	0.420323	0.0506596	0.046547	-0.322009	0.432952																																				POPTR_0001s27320.1
				scaffold_1_26230097	-0.200158	-0.60105	-1.57509	0.820634	0.177829	0.00306464	0.0630789	-1.53162	0.14804																																				POPTR_0001s27320.1
				scaffold_1_26230699	-0.834622	0.637614	-2.57782	0.739274	0.0785219	-0.0117732	0.072561	-2.46362	0.0896995																																				POPTR_0001s27320.1
				scaffold_1_26231017	-0.484377	1.34932	-2.21609	1.67227	0.117783	-0.00827047	0.075858	-2.01483	0.130481																																				POPTR_0001s27320.1
				scaffold_1_26232280	-0.614061	1.0637	-0.826824	2.71403	0.318707	-0.0302705	-0.019348	-0.759842	0.220669																																				POPTR_0001s27320.1
				scaffold_1_26232402	0.0162063	0.620637	-0.192532	1.64134	0.450346	-0.108261	-0.0918733	-0.200738	0.926475																																				POPTR_0001s27320.1
				scaffold_1_26263302	-0.0228505	-0.185004	-0.320824	0.481206	0.421478	0.0210499	0.0606406	-0.316958	0.287126																																				POPTR_0001s27370.1
				scaffold_1_26264313	0.00150878	-0.264454	-0.331605	0.68169	0.419169	0.00542999	0.0575001	-0.326345	0.228131																																				POPTR_0001s27370.1
				scaffold_1_26264759	0.264729	-0.236517	-0.68181	0.77837	0.336028	-0.0610782	0.209719	-0.686397	0.880584																																				POPTR_0001s27370.1
				scaffold_1_26265313	-0.415701	-1.48434	-1.48276	1.8456	0.214781	-0.0307029	0.0595408	-1.29739	0.233638																																				POPTR_0001s27370.1
				scaffold_1_26265677	-0.687729	-0.69887	-2.09079	0.803716	0.120092	0.0311498	-0.174302	-1.99838	0.305024																																				POPTR_0001s27370.1
				scaffold_1_26265973	0.511141	-0.233456	-2.1324	0.498898	0.10739	-0.0724432	0.062098	-2.12269	0.243616																																				POPTR_0001s27370.1
				scaffold_1_26266231	0.15177	0.108174	-0.723837	0.395742	0.325635	-0.0156082	0.0714289	-0.728327	0.276177																																				POPTR_0001s27370.1
				scaffold_1_26266762	-0.132561	0.236969	-0.577435	0.65412	0.360277	0.01963	0.00609545	-0.57424	0.146326																																				POPTR_0001s27370.1
				scaffold_1_26267372	0.0900229	0.144387	-0.876569	0.369959	0.293303	-0.0753119	0.110331	-0.883416	0.626064																																				POPTR_0001s27370.1
				scaffold_1_26267627	-0.12476	0.231532	-0.572118	0.635988	0.361432	0.0165695	-0.00734323	-0.569205	0.125182																																				POPTR_0001s27370.1
				scaffold_1_26270443	-0.0186654	0.206936	-0.613689	0.516045	0.351039	-0.101775	0.0259667	-0.617486	0.742																																				POPTR_0001s27370.1
				scaffold_1_26305595	0.299549	0.340347	-1.55782	0.718346	0.174365	-0.0447235	-0.283292	-1.57162	0.718909																																				POPTR_0001s27420.1
				scaffold_1_26306024	0.218523	-0.335893	-0.665503	0.918774	0.340647	-0.0286779	-0.0691969	-0.660949	0.326037																																				POPTR_0001s27420.1
				scaffold_1_26306071	0.404956	0.300495	-1.65774	0.713843	0.160508	-0.0456527	-0.258782	-1.66918	0.623184																																				POPTR_0001s27420.1
				scaffold_1_26308281	0.0411628	0.0326981	-0.92316	0.103444	0.284065	0.0550639	-0.0720712	-0.926495	0.423692																																				POPTR_0001s27420.1
				scaffold_1_26308325	0.15017	-0.0848264	-1.51454	0.241376	0.180139	-0.0260618	-0.353056	-1.53877	0.87324																																				POPTR_0001s27420.1
				scaffold_1_26317342	-0.506021	-0.863954	-0.466345	2.1076	0.399538	0.0764826	0.300876	-0.413909	1.24903																																				POPTR_0001s27430.1
				scaffold_1_26317426	0.296785	-0.381909	-1.54619	0.7099	0.177829	-0.00563455	-0.173002	-1.53675	0.410929																																				POPTR_0001s27430.1
				scaffold_1_26317833	0.730844	-0.163636	-0.866821	1.3772	0.296767	-0.0140748	-0.171083	-0.866179	0.585656																																				POPTR_0001s27430.1
				scaffold_1_26318089	-0.16931	-0.0935123	-1.37384	0.285331	0.203233	-0.0692698	0.0518136	-1.36934	0.383914																																				POPTR_0001s27430.1
				scaffold_1_26318821	0.0955261	-0.119394	-1.47747	0.234733	0.185912	-0.123169	-0.0274842	-1.48786	0.593407																																				POPTR_0001s27430.1
				scaffold_1_26319028	0.0946725	-0.134436	-1.51661	0.2483	0.180139	-0.108675	0.125038	-1.52699	0.602707																																				POPTR_0001s27430.1
				scaffold_1_26319202	0.0956921	-0.138639	-1.50895	0.255927	0.181293	-0.102377	0.127948	-1.51833	0.584661																																				POPTR_0001s27430.1
				scaffold_1_26320648	-0.617367	-0.37227	-1.76244	0.794686	0.15358	0.190112	0.0427807	-1.7362	0.796674																																				POPTR_0001s27430.1
				scaffold_1_26320859	-0.342871	-0.375063	-1.10539	0.859719	0.254042	0.0288961	0.143324	-1.08036	0.458526																																				POPTR_0001s27430.1
				scaffold_1_26321372	0.189189	-0.290206	-1.13278	0.653339	0.244804	-0.0782185	0.0426839	-1.13008	0.478233																																				POPTR_0001s27430.1
				scaffold_1_26321499	0.265149	0.994461	-1.84198	1.67949	0.146651	0.0304952	-0.15237	-1.7664	0.32088																																				POPTR_0001s27430.1
				scaffold_1_26386586	-0.253147	-0.472679	-1.40637	0.774109	0.202079	-0.0346979	0.0915163	-1.37526	0.302155																																				POPTR_0001s27480.1
				scaffold_1_26387529	-0.910706	-0.411627	-2.63431	0.588131	0.073903	0.179222	0.390881	-2.5914	0.515807																																				POPTR_0001s27480.1
				scaffold_1_26389194	-0.347936	-0.492263	-1.18296	0.97085	0.241339	0.0108474	-0.0854113	-1.14642	0.257033																																				POPTR_0001s27480.1
				scaffold_1_26390177	0.000971643	-0.500171	-1.24732	0.865429	0.227483	-0.0411037	-0.0823591	-1.22449	0.333259																																				POPTR_0001s27480.1
				scaffold_1_26391011	-0.121067	0.341251	-0.012226	0.956823	0.496536	-0.0296682	-0.0854283	-0.0138568	0.416053																																				POPTR_0001s27480.1
				scaffold_1_26391454	-0.362027	-0.169286	-0.793623	0.77161	0.315242	0.00763212	-0.0784874	-0.776011	0.275958																																				POPTR_0001s27480.1
				scaffold_1_26537824	-0.645956	0.847503	-2.02517	1.20404	0.128176	-0.10307	-0.0285826	-1.92585	0.369107																																				POPTR_0001s27680.1
				scaffold_1_26538180	-0.834789	0.672848	-2.24228	0.987691	0.106236	-0.0104956	0.0495411	-2.13037	0.0827619																																				POPTR_0001s27680.1
				scaffold_1_26538209	0.377625	-0.657177	-1.30075	1.29484	0.220554	-0.00223435	-0.0409329	-1.26267	0.113946																																				POPTR_0001s27680.1
				scaffold_1_26538525	-0.11996	-0.255944	-0.670084	0.632261	0.340647	0.0333644	0.0376878	-0.660781	0.274131																																				POPTR_0001s27680.1
				scaffold_1_26539105	-0.697046	-0.690425	-2.23122	0.721754	0.106236	0.216541	-0.308269	-2.1915	0.748994																																				POPTR_0001s27680.1
				scaffold_1_26539108	-0.248055	-0.19358	-0.139467	0.740324	0.467667	0.0111659	0.119914	-0.12933	0.485451																																				POPTR_0001s27680.1
				scaffold_1_26539952	-0.216176	-0.588611	-2.65	0.341987	0.0692841	0.124622	0.137983	-2.61686	0.284404																																				POPTR_0001s27680.1
				scaffold_1_26541115	0.699164	-1.12348	-1.34801	2.17483	0.225173	0.0508648	-0.00710106	-1.23723	0.284858																																				POPTR_0001s27680.1
				scaffold_1_26541377	-0.0339207	0.756444	-1.58832	1.30369	0.17552	-0.013758	-0.168855	-1.55252	0.404571																																				POPTR_0001s27680.1
				scaffold_1_26542264	0.569226	-0.151455	-0.621445	1.19586	0.34873	0.00285216	-0.172501	-0.626769	0.627342																																				POPTR_0001s27680.1
				scaffold_1_26543543	-0.0674218	-0.0893003	-2.42026	0.0816666	0.0819861	-0.0285223	0.184552	-2.42484	0.240473																																				POPTR_0001s27690.1
				scaffold_1_26544675	-0.0355787	-0.605581	-0.90925	1.22608	0.293303	-0.0415413	-0.0754662	-0.880858	0.376661																																				POPTR_0001s27690.1
				scaffold_1_26545762	-0.636481	-0.382858	-0.19547	1.63728	0.45843	-0.00886477	0.0256801	-0.166282	0.124249																																				POPTR_0001s27690.1
				scaffold_1_26546822	-0.533927	-0.445275	-2.69313	0.358464	0.0669746	0.0741022	0.500348	-2.69733	0.483357																																				POPTR_0001s27690.1
				scaffold_1_26729292	0.271193	-0.235661	-0.60968	0.803415	0.352194	-0.114622	0.157589	-0.615773	1.02067																																				POPTR_0001s27860.1
				scaffold_1_26729367	0.164988	-0.021526	-0.442322	0.355722	0.3903	-0.0205794	-0.158297	-0.447558	0.627029																																				POPTR_0001s27860.1
				scaffold_1_26729804	-0.30397	0.0184344	-1.1706	0.499291	0.23903	0.12069	0.232824	-1.17514	0.921905																																				POPTR_0001s27860.1
				scaffold_1_26730579	-0.101749	-0.52488	-1.2797	0.876055	0.222864	-0.0195366	0.0260264	-1.24936	0.130628																																				POPTR_0001s27860.1
				scaffold_1_26731047	0.257831	-0.369275	-0.604714	1.04627	0.354503	-0.0684628	-0.0203254	-0.600638	0.504552																																				POPTR_0001s27860.1
				scaffold_1_26731841	-0.506078	0.828355	-0.993449	2.01709	0.2806	-0.0100276	0.0417089	-0.940821	0.150621																																				POPTR_0001s27860.1
				scaffold_1_26732253	-0.770649	-0.179891	-2.55132	0.508045	0.0773672	0.0186074	0.00805285	-2.47885	0.043447																																				POPTR_0001s27860.1
				scaffold_1_26732317	0.112632	0.328421	-0.652364	0.850793	0.341801	0.0863259	0.0366108	-0.657552	0.633033																																				POPTR_0001s27860.1
				scaffold_1_26733372	0.183924	-0.580516	-1.29873	1.04266	0.2194	-0.0478561	-0.178272	-1.27504	0.574787																																				POPTR_0001s27860.1
				scaffold_1_26733623	0.074224	-0.802984	-0.348389	1.98074	0.420323	-0.0820994	-0.082522	-0.322885	0.715566																																				POPTR_0001s27860.1
				scaffold_1_26790800	0.289502	0.061644	-0.902298	0.547112	0.287529	-0.0827798	-0.0296666	-0.910787	0.548352																																				POPTR_0001s27960.1
				scaffold_1_26791299	0.364935	0.958154	-1.76995	1.73842	0.154734	-0.0269638	0.134664	-1.70211	0.311013																																				POPTR_0001s27960.1
				scaffold_1_26792192	0.48689	0.162509	-1.63908	0.660403	0.162818	0.007234	0.0812871	-1.63818	0.178933																																				POPTR_0001s27960.1
				scaffold_1_26792582	0.0255803	0.188715	-0.390514	0.495689	0.403002	0.0324419	-0.0806254	-0.393554	0.396212																																				POPTR_0001s27960.1
				scaffold_1_26793402	-0.059135	0.191692	-0.378472	0.517982	0.406467	0.040622	-0.0992584	-0.379469	0.491529																																				POPTR_0001s27960.1
				scaffold_1_26794238	-0.0684613	0.191518	-0.37875	0.522929	0.406467	0.0433357	-0.0842848	-0.379366	0.463602																																				POPTR_0001s27960.1
				scaffold_1_26794559	-0.149521	0.221801	-0.357164	0.667619	0.41224	0.0506259	-0.126425	-0.356054	0.621853																																				POPTR_0001s27960.1
				scaffold_1_26795394	0.131378	-0.253546	-0.850276	0.620675	0.300231	-0.0872579	0.0130917	-0.849673	0.583755																																				POPTR_0001s27960.1
				scaffold_1_26795775	0.359667	-0.285533	-0.928493	0.905545	0.284065	-0.083711	0.010502	-0.927788	0.541716																																				POPTR_0001s27960.1
				scaffold_1_26796112	-0.0101266	-0.340264	-0.415179	0.854535	0.399538	0.0480968	0.13918	-0.409022	0.640369	geo-Fst	0.448943	0.149288	***			0		0.468974	0.08119						0.465576	0.092087																			POPTR_0001s27960.1
				scaffold_1_26796445	-0.939975	1.1927	-2.78451	1.01353	0.0727483	0.0122444	0.228809	-2.55794	0.244614																																				POPTR_0001s27960.1
				scaffold_1_26796579	-0.938062	1.25508	-2.83668	1.01882	0.0704388	0.0292217	0.222331	-2.5925	0.232233																																				POPTR_0001s27960.1
				scaffold_1_26796749	-0.0491059	-0.613472	-2.16339	0.537657	0.10739	-0.108009	-0.0222377	-2.12706	0.329962																																				POPTR_0001s27960.1
				scaffold_1_26796765	-0.0610979	-0.34145	-0.565232	0.823657	0.364896	0.0927058	-0.114349	-0.557408	0.796591																																				POPTR_0001s27960.1
				scaffold_1_26796791	-0.0491059	-0.613472	-2.16339	0.537657	0.10739	-0.108009	-0.0222377	-2.12706	0.329962																																				POPTR_0001s27960.1
				scaffold_1_26797218	0.351859	-0.637715	-2.53209	0.512309	0.0773672	-0.180141	-0.182977	-2.51941	0.481115																																				POPTR_0001s27960.1
				scaffold_1_2687031	0.394561	0.0577692	-0.25553	0.871588	0.43418	0.00960734	-0.1111	-0.265305	0.443113																																				POPTR_0001s03290.1
				scaffold_1_2687159	0.498801	-0.227458	-0.831248	1.06791	0.303695	0.141055	-0.283799	-0.84791	1.28363																																				POPTR_0001s03290.1
				scaffold_1_2687903	0.0648805	0.0700373	-1.72281	0.124171	0.15127	-0.0409834	0.269223	-1.74039	0.599287																																				POPTR_0001s03290.1
				scaffold_1_2688789	-0.303242	0.403703	-0.200317	1.26864	0.451501	0.0904784	0.0458944	-0.195578	0.735915																																				POPTR_0001s03290.1
				scaffold_1_27218216	-0.486045	-0.123913	-1.1337	0.828782	0.248268	0.0447556	-0.215129	-1.11517	0.676359																																				POPTR_0001s28430.1
				scaffold_1_27218803	-0.242844	0.259686	-0.89993	0.735	0.290993	0.0516552	-0.1126	-0.893353	0.495495																																				POPTR_0001s28430.1
				scaffold_1_27219177	0.229207	-0.855169	-0.712312	1.95589	0.338337	-0.0106357	-0.0717237	-0.671055	0.270157																																				POPTR_0001s28430.1
				scaffold_1_27219563	0.116893	-0.23361	-1.04515	0.521613	0.26097	0.0213898	0.117033	-1.04297	0.378666																																				POPTR_0001s28430.1
				scaffold_1_27220363	0.378607	-0.506046	-1.19259	1.14048	0.236721	-0.0641765	-0.0250315	-1.1731	0.376663																																				POPTR_0001s28430.1
				scaffold_1_27221476	0.1019	-0.124663	0.00553089	0.408445	0.501155	0.0227098	0.00349093	0.00461894	0.181893																																				POPTR_0001s28430.1
				scaffold_1_27222297	-0.010285	0.27715	-0.902403	0.6301	0.288684	-0.0485053	-0.0348231	-0.903047	0.338746																																				POPTR_0001s28430.1
				scaffold_1_27222347	0.280412	0.261335	-1.3014	0.672046	0.213626	-0.0069855	0.0143671	-1.30325	0.0540699																																				POPTR_0001s28430.1
				scaffold_1_27225864	-0.0423447	0.364439	-0.377359	0.960569	0.406467	-0.022257	0.0488572	-0.378811	0.256086																																				POPTR_0001s28450.1
				scaffold_1_27227004	0.597201	-0.364854	-1.10958	1.23384	0.250577	0.026735	-0.22509	-1.1027	0.68358																																				POPTR_0001s28450.1
				scaffold_1_27227833	-0.426936	-0.311997	-1.20224	0.83734	0.236721	-0.0383716	0.0469615	-1.17186	0.261672																																				POPTR_0001s28450.1
		totlignin		scaffold_1_27351884	-0.755974	-0.120461	-1.19408	1.23556	0.241339	0.115933	0.235575	-1.16188	0.914255																																				POPTR_0001s28570.1
				scaffold_1_27352486	-0.915683	-0.292633	-1.54933	1.26383	0.187067	0.0640967	0.0676984	-1.47214	0.348168																																				POPTR_0001s28570.1
				scaffold_1_27354462	-0.325064	0.813511	-1.3286	1.62572	0.218245	-0.0533605	-0.106297	-1.27917	0.421162																																				POPTR_0001s28570.1
				scaffold_1_27355303	-0.206671	0.207805	-1.14082	0.538834	0.243649	-0.0356313	0.0370286	-1.13365	0.237595																																				POPTR_0001s28570.1
				scaffold_1_27355557	-0.192123	-0.110941	-1.43422	0.315042	0.193995	-0.0451461	0.0940351	-1.42671	0.33287																																				POPTR_0001s28570.1
				scaffold_1_27355660	-0.174616	-0.324825	-1.53506	0.507404	0.180139	-0.035183	0.05155	-1.51644	0.208271																																				POPTR_0001s28570.1
				scaffold_1_27356379	0.191626	-0.48384	-1.45443	0.818247	0.192841	-0.0377452	0.0866177	-1.43355	0.291723																																				POPTR_0001s28570.1
				scaffold_1_27430530	-0.485483	1.21022	-0.363629	3.22452	0.415704	0.0216329	-0.0361883	-0.340584	0.218763																																				POPTR_0001s28640.1
				scaffold_1_27430845	-0.384831	0.65455	-0.187832	1.92543	0.454965	0.0371818	-0.0830214	-0.180139	0.440843																																				POPTR_0001s28640.1
				scaffold_1_27431406	0.0227079	0.233033	-1.08914	0.489977	0.251732	-0.0967551	0.00369061	-1.09438	0.577829																																				POPTR_0001s28640.1
				scaffold_1_27431423	0.0439591	0.247171	-1.10741	0.52146	0.248268	-0.113048	-0.0062319	-1.11472	0.667913																																				POPTR_0001s28640.1
				scaffold_1_27431746	-0.0630241	0.396119	-1.03518	0.863887	0.263279	-0.131642	-0.0397837	-1.0381	0.817607																																				POPTR_0001s28640.1
				scaffold_1_27432406	-0.448725	-1.29839	-1.86681	1.26376	0.154734	0.0806499	-0.153752	-1.70746	0.44887																																				POPTR_0001s28640.1
				scaffold_1_27433484	-0.107941	0.579495	-1.83678	0.82139	0.140878	-0.104338	-0.0135803	-1.81666	0.400686																																				POPTR_0001s28640.1
				scaffold_1_27457176	0.120265	-1.05323	-0.056543	2.67832	0.491917	-0.00240562	0.0660069	-0.0323326	0.265338	geo-Fst	0.494618	0.189193	**			0		0.479783	0.044871						0.487729	0.025049																			NA
				scaffold_1_27485620	-0.449592	1.62807	-0.910644	3.79796	0.309469	-0.0959101	0.0273538	-0.806689	0.657399	geo-Fst	0.46276	0.198049	**	*	1.0308	0		0.283371	0.060783						0.303096	0.042078					climate-Fst	0.433501	0.092881	0.999959		0.875502	0.0643174	0.898172	0.0522804	0.714016	0.155006	sign	sign	sign	POPTR_0001s28710.1
				scaffold_1_27485779	-0.0661511	1.14955	-1.47727	2.20287	0.199769	-0.114527	0.106992	-1.39884	0.651865																																				POPTR_0001s28710.1
				scaffold_1_27487818	0.141107	1.49269	-1.39391	3.10798	0.2194	-0.137832	0.0386736	-1.28177	0.752934																																				POPTR_0001s28710.1
				scaffold_1_27487874	-0.545837	1.58333	-0.864463	3.76554	0.318707	-0.0876537	0.0255329	-0.762993	0.611284	geo-Fst	0.466715	0.192046	**			0		0.291072	0.060525						0.311062	0.040981					climate-Fst	0.439503	0.086942	0.996096		0.831428	0.0881734	0.868208	0.0682232	0.774814	0.119765	sign	sign	sign	POPTR_0001s28710.1
				scaffold_1_27488119	-0.26765	1.54872	-0.686207	3.75348	0.347575	-0.0877353	-0.0637211	-0.632224	0.676416	geo-Fst	0.483874	0.204198	***	**	1.0765	TD,		0.330519	0.056148						0.351474	0.031733					climate-Fst	0.462242	0.101072	0.998827		0.871833	0.0662799	0.880134	0.0618455	0.691792	0.16826	sign	sign	sign	POPTR_0001s28710.1
				scaffold_1_27488842	-0.224844	1.3891	-0.763031	3.35512	0.330254	-0.0453936	0.00872538	-0.707563	0.321593	geo-Fst	0.472244	0.171002	***			0		0.33747	0.078857						0.358626	0.054395																			POPTR_0001s28710.1
				scaffold_1_2781810	-0.486392	0.0307545	-0.199987	1.07317	0.453811	0.0603349	-0.229592	-0.187434	1.01527																																				POPTR_0001s03440.1
				scaffold_1_2782098	-0.479011	0.02592	-0.195092	1.05654	0.454965	0.0575308	-0.242226	-0.182871	1.04982																																				POPTR_0001s03440.1
				scaffold_1_2782482	-0.520061	0.0746214	-0.233681	1.15823	0.445727	0.0591976	-0.239358	-0.220518	1.04028																																				POPTR_0001s03440.1
				scaffold_1_2783458	-0.00573679	-0.956667	-2.07556	0.870442	0.121247	0.0138271	0.26923	-1.99525	0.453711																																				POPTR_0001s03440.1
				scaffold_1_2783551	-0.676418	0.328116	-0.634733	1.58657	0.353349	0.062401	-0.0977471	-0.606135	0.572741																																				POPTR_0001s03440.1
				scaffold_1_2783631	-0.697027	-1.06241	-1.61548	1.3967	0.185912	-0.00153649	-0.1166	-1.47872	0.284678																																				POPTR_0001s03440.1
				scaffold_1_2783834	0.935928	0.17211	-0.11157	2.0274	0.466513	-0.0530879	0.157029	-0.133949	0.755105																																				POPTR_0001s03440.1
				scaffold_1_2783957	-0.570829	0.0310792	-0.0945133	1.26017	0.48037	0.0432223	-0.154847	-0.0785219	0.705425																																				POPTR_0001s03440.1
				scaffold_1_2784295	-0.72104	-0.0949964	-0.521977	1.49563	0.379908	0.0184732	-0.0429305	-0.490134	0.212888																																				POPTR_0001s03440.1
				scaffold_1_2784580	-0.588306	-0.105186	-1.23186	0.943424	0.232102	0.0501289	-0.0834596	-1.19884	0.366188																																				POPTR_0001s03440.1
				scaffold_1_2785601	0.879807	0.541987	-0.68876	2.16145	0.333718	-0.0473273	0.00481995	-0.692005	0.33585																																				POPTR_0001s03440.1
				scaffold_1_2803727	-1.11105	0.735378	-1.15952	2.35793	0.258661	0.0604596	0.20112	-1.06016	0.691665																																				POPTR_0001s03470.1
				scaffold_1_28038337	0.457692	-0.468462	-1.15835	1.18285	0.242494	-0.079812	0.0190971	-1.14257	0.469253																																				POPTR_0001s29320.1
				scaffold_1_28039294	-0.567138	0.00586282	-2.51817	0.372693	0.0773672	-0.0715647	0.224686	-2.49639	0.323873																																				POPTR_0001s29320.1
				scaffold_1_28040519	-0.900655	0.218634	-2.3864	0.734159	0.091224	-0.0491916	0.162397	-2.30607	0.263332																																				POPTR_0001s29320.1
				scaffold_1_2804676	-0.153841	0.242256	-0.338128	0.721462	0.416859	0.0419202	-0.0120232	-0.33601	0.328871																																				POPTR_0001s03470.1
				scaffold_1_2806045	-0.0144141	0.314144	-0.0146819	0.841957	0.495381	0.0834591	-0.0517531	-0.0184758	0.695683																																				POPTR_0001s03470.1
				scaffold_1_28066232	-0.103243	0.443771	-0.0807546	1.21025	0.479215	0.111911	-0.0144911	-0.0831409	0.889907																																				POPTR_0001s29350.1
				scaffold_1_28066988	0.0306136	-0.920342	-1.80829	1.04288	0.15127	-0.0469581	0.0586159	-1.7271	0.229898																																				POPTR_0001s29350.1
				scaffold_1_28067511	-0.243115	-0.215484	-0.627104	0.690551	0.351039	-0.0760085	0.151775	-0.617737	0.791875																																				POPTR_0001s29350.1
				scaffold_1_28067590	0.30913	0.314733	-0.09892	1.06939	0.472286	0.126861	-0.198496	-0.113189	1.26345																																				POPTR_0001s29350.1
				scaffold_1_2806831	-1.17242	-0.26761	-1.49191	1.6713	0.200924	0.110238	0.101884	-1.39072	0.612377																																				POPTR_0001s03470.1
				scaffold_1_28069108	-0.584541	-0.292914	-1.34523	0.949881	0.213626	-0.0230788	0.189216	-1.30867	0.532584																																				POPTR_0001s29350.1
				scaffold_1_28070254	0.327841	0.351349	-0.130662	1.16802	0.464203	0.12571	-0.179273	-0.145817	1.20937																																				POPTR_0001s29350.1
				scaffold_1_28070538	-0.907222	-0.285321	-1.01644	1.63306	0.278291	-0.0189636	0.157462	-0.956193	0.526092																																				POPTR_0001s29350.1
				scaffold_1_28070994	0.0279832	0.256941	-0.607749	0.645634	0.352194	0.085691	-0.111933	-0.612407	0.736769																																				POPTR_0001s29350.1
				scaffold_1_28071109	-0.569703	-0.528144	-0.0699089	1.78188	0.489607	-0.0340373	0.0970685	-0.0415704	0.474239																																				POPTR_0001s29350.1
				scaffold_1_28071873	-0.567425	-0.543184	-1.48478	1.01543	0.193995	-0.0012117	0.150437	-1.4275	0.376669																																				POPTR_0001s29350.1
				scaffold_1_2807440	-0.0667978	-1.08275	-2.26352	0.821237	0.105081	-0.0536194	0.091463	-2.14606	0.217434																																				POPTR_0001s03470.1
				scaffold_1_28313243	0.349482	-0.143787	-2.14559	0.327846	0.105081	-0.0362011	-0.020736	-2.14314	0.113306																																				POPTR_0001s29670.1
				scaffold_1_28314290	-0.530857	0.270061	-2.1102	0.563648	0.112009	0.0315494	-0.157324	-2.07608	0.262742																																				POPTR_0001s29670.1
				scaffold_1_28314314	-0.229786	-0.666915	-1.14935	1.17939	0.249423	-0.0577568	0.0633727	-1.10402	0.397056																																				POPTR_0001s29670.1
				scaffold_1_28314441	-0.429009	-1.82863	-2.69179	0.869168	0.0842956	-0.121522	0.140044	-2.40435	0.357005																																				POPTR_0001s29670.1
				scaffold_1_28314643	-0.237879	-1.01067	-0.149192	2.49045	0.473441	0.0209035	-0.0451237	-0.106236	0.245286																																				POPTR_0001s29670.1
				scaffold_1_28597420	0.562896	0.809941	-0.49844	2.34731	0.375289	-0.111645	0.0470612	-0.512919	0.849324	geo-Fst	0.49317	0.102033						0.481714	0.127431						0.486271	0.13968	*			0															POPTR_0001s30020.1
				scaffold_1_28597608	-0.337367	-0.181841	-0.676878	0.775995	0.340647	0.00479341	-0.0218067	-0.660375	0.0856603																																				POPTR_0001s30020.1
				scaffold_1_28598835	0.111798	1.00418	-0.0285438	2.54554	0.486143	0.0776301	-0.168662	-0.0561597	0.909317																																				POPTR_0001s30020.1
				scaffold_1_28857561	0.52324	-1.30057	-1.57485	1.97954	0.193995	0.0315836	-0.0275712	-1.4249	0.171762																																				POPTR_0001s30370.1
				scaffold_1_28857948	-0.832021	-0.978591	-2.30879	0.856351	0.103926	0.0891651	0.00406548	-2.16072	0.267219																																				POPTR_0001s30370.1
				scaffold_1_28858983	0.652074	-0.413317	-1.60001	1.03855	0.172055	-0.0334966	-0.0739976	-1.57246	0.232386																																				POPTR_0001s30370.1
				scaffold_1_28859450	0.501688	0.007466	-1.33092	0.734375	0.209007	0.00511597	-0.0508395	-1.33129	0.137107																																				POPTR_0001s30370.1
				scaffold_1_28860113	-0.207606	0.678854	-1.08633	1.4923	0.257506	0.00287404	0.0399743	-1.05919	0.123551																																				POPTR_0001s30370.1
				scaffold_1_28861461	-0.0596986	0.112297	-2.15575	0.124745	0.103926	0.000134044	-0.089179	-2.15595	0.133762																																				POPTR_0001s30370.1
				scaffold_1_28861857	0.606008	-0.90703	-1.8467	1.32453	0.147806	-0.0173403	0.0985807	-1.7541	0.214313																																				POPTR_0001s30370.1
				scaffold_1_28862335	0.0611049	0.0395605	-1.04531	0.133349	0.259815	-0.0650528	-0.176461	-1.05315	0.695803																																				POPTR_0001s30370.1
				scaffold_1_28885406	-0.617022	1.20571	-0.976057	2.88201	0.292148	0.0134315	-0.000738499	-0.884467	0.0888474	geo-Fst	0.44489	0.145619	***			0		0.293307	0.059123						0.313368	0.039295																			POPTR_0001s30410.1
				scaffold_1_28885727	0.426571	0.211583	-1.74417	0.59643	0.148961	-0.110684	0.0175261	-1.7524	0.445326																																				POPTR_0001s30410.1
				scaffold_1_28886254	-0.33029	-0.0523901	-2.68965	0.181783	0.0646651	-0.0187529	0.0907206	-2.67303	0.0972411																																				POPTR_0001s30410.1
				scaffold_1_28887293	-0.418528	0.201476	-0.953971	0.88092	0.281755	0.0192009	0.00846766	-0.935087	0.127208																																				POPTR_0001s30410.1
				scaffold_1_28908125	-0.505602	1.10471	-1.31577	2.27565	0.228637	0.0469498	-0.008702	-1.21726	0.266198																																				NA
				scaffold_1_29045548	-0.592536	-0.569169	-0.0865145	1.87442	0.486143	0.103955	0.167716	-0.0564361	1.05499																																				POPTR_0001s30560.1
				scaffold_1_29047043	0.276473	0.367585	-0.354867	1.13261	0.409931	-0.113556	-0.169782	-0.367809	1.09791																																				POPTR_0001s30560.1
				scaffold_1_29047537	0.303872	-0.00859294	-1.08558	0.509187	0.251732	-0.0159097	0.238613	-1.09712	0.730588																																				POPTR_0001s30560.1
				scaffold_1_29048512	-0.0342024	-0.339422	-0.959695	0.696966	0.279446	0.132118	0.00242036	-0.955702	0.850386																																				POPTR_0001s30560.1
				scaffold_1_29049094	-0.114624	0.00545174	-0.1837	0.255108	0.454965	0.101503	-0.0493944	-0.181745	0.823999	geo-Fst	0.487411	0.042193						0.485051	0.131729						0.4896	0.143686	**			0															POPTR_0001s30560.1
				scaffold_1_29049132	0.377188	-0.228438	-1.83515	0.499687	0.138568	-0.0340466	0.35529	-1.85502	0.712668																																				POPTR_0001s30560.1
				scaffold_1_29049385	-0.0358777	0.0413237	-0.480741	0.130608	0.382217	-0.038504	0.37482	-0.489591	1.43732																																				POPTR_0001s30560.1
				scaffold_1_29049663	0.11757	0.0039439	0.00309051	0.263021	0.5	-0.0637923	-0.189611	0.000376998	0.907511																																				POPTR_0001s30560.1
				scaffold_1_29211281	0.301415	0.0184156	-1.6011	0.375631	0.167436	0.0760695	-0.179042	-1.61423	0.501812																																				POPTR_0001s30730.1
				scaffold_1_29211654	-0.1482	0.358671	-0.0687378	1.02002	0.482679	0.0437208	0.0459301	-0.0692841	0.393734	geo-Fst	0.502448	0.106498						0.489718	0.109045						0.493948	0.117739	*			0															POPTR_0001s30730.1
				scaffold_1_29212084	0.254444	-0.548295	-1.67755	0.819386	0.161663	-0.12275	-0.0335611	-1.65761	0.53181																																				POPTR_0001s30730.1
				scaffold_1_29213068	-0.254534	-0.491044	-0.630009	1.1942	0.353349	0.0116634	0.156801	-0.606137	0.575298																																				POPTR_0001s30730.1
				scaffold_1_29213255	0.540979	0.103439	-1.85111	0.593605	0.136259	0.0512837	-0.0798688	-1.85008	0.240172																																				POPTR_0001s30730.1
				scaffold_1_29213660	-0.569637	0.970956	-1.36495	1.99036	0.218245	0.00665105	-0.0399767	-1.27617	0.114793																																				POPTR_0001s30730.1
				scaffold_1_29213897	-0.348971	0.900494	-1.6552	1.50823	0.170901	0.129875	-0.194574	-1.59862	0.703633																																				POPTR_0001s30730.1
				scaffold_1_29239903	0.829305	0.273328	-0.111298	1.89166	0.466513	-0.0776241	-0.0918573	-0.133949	0.716416																																				POPTR_0001s30770.1
				scaffold_1_29240024	0.851223	0.34471	-0.264421	1.98111	0.429561	-0.0963975	0.000767059	-0.285139	0.750718																																				POPTR_0001s30770.1
				scaffold_1_29240219	0.84059	0.202614	-0.296373	1.8363	0.422633	-0.0822291	0.0775679	-0.313361	0.708328																																				POPTR_0001s30770.1
				scaffold_1_29240904	0.163256	0.0476715	-1.09175	0.291155	0.250577	-0.076045	0.147852	-1.10154	0.651867																																				POPTR_0001s30770.1
				scaffold_1_29241472	-0.689953	-0.442668	-0.966532	1.42013	0.286374	0.0389364	-0.0339889	-0.913928	0.276734																																				POPTR_0001s30770.1
				scaffold_1_29242553	0.739063	0.222174	-2.57073	0.515612	0.0727483	-0.0303482	-0.0733974	-2.54676	0.105757																																				POPTR_0001s30770.1
				scaffold_1_29254665	-0.279777	-0.584907	-0.213599	1.56711	0.452656	0.00714756	0.132937	-0.190461	0.529311																																				POPTR_0001s30800.1
				scaffold_1_29255286	0.475505	0.433258	-0.191626	1.52074	0.448037	-0.0706125	0.00843402	-0.209214	0.557325																																				POPTR_0001s30800.1
				scaffold_1_29256090	0.400251	0.506805	-0.681372	1.50536	0.334873	-0.103791	-0.0480705	-0.690553	0.754892																																				POPTR_0001s30800.1
				scaffold_1_29256504	-0.712842	0.488264	-2.69902	0.532399	0.0681293	0.110301	-0.658736	-2.72901	0.647202																																				POPTR_0001s30800.1
				scaffold_1_29256808	-0.5202	0.535367	-2.75513	0.442916	0.0635104	0.0920683	-0.656156	-2.80229	0.609153																																				POPTR_0001s30800.1
				scaffold_1_29256826	0.331611	-0.347879	0.0183985	1.19381	0.503464	0.00909906	-0.0146106	0.0138568	0.0933733																																				POPTR_0001s30800.1
				scaffold_1_29257588	-0.68355	0.240269	-1.88839	0.807948	0.137413	0.0633417	0.189555	-1.84703	0.410227																																				POPTR_0001s30800.1
				scaffold_1_29257813	-0.622069	0.152857	-1.93967	0.677844	0.130485	0.0510804	0.109248	-1.90111	0.262873																																				POPTR_0001s30800.1
				scaffold_1_29259190	-0.67328	0.162017	-1.8767	0.77013	0.138568	0.0477125	-0.148166	-1.83335	0.325297																																				POPTR_0001s30800.1
				scaffold_1_29259820	0.149692	0.49957	-1.20394	1.07446	0.232102	0.0593126	0.179484	-1.20285	0.589782																																				POPTR_0001s30800.1
				scaffold_1_29260362	-0.614126	-0.562103	-2.15972	0.65926	0.110855	0.117929	-0.0266413	-2.09339	0.376481																																				POPTR_0001s30800.1
				scaffold_1_29260949	-0.340844	-1.04837	-0.17551	2.56877	0.468822	0.0537571	0.0606287	-0.124711	0.490081																																				POPTR_0001s30800.1
				scaffold_1_29260988	-0.0879666	-0.932252	-0.606688	2.03983	0.364896	0.119295	-0.42739	-0.574701	1.70957																																				POPTR_0001s30800.1
				scaffold_1_29267563	0.231906	0.516295	-0.244692	1.44826	0.43649	0.0227557	0.0524531	-0.255605	0.272654																																				POPTR_0001s30820.1
				scaffold_1_29268417	0.182723	-0.782949	-1.05106	1.53869	0.267898	0.00040644	-0.0580698	-1.00575	0.182931																																				POPTR_0001s30820.1
				scaffold_1_29268563	0.135707	-0.929946	-1.87538	1.04176	0.143187	0.00461339	0.0550089	-1.78895	0.10916																																				POPTR_0001s30820.1
				scaffold_1_29268904	0.119552	-1.2015	-1.10414	2.11014	0.269053	-0.000318548	-0.0950351	-1.00059	0.300396																																				POPTR_0001s30820.1
				scaffold_1_29268923	0.118987	-1.17505	-1.08071	2.09614	0.272517	0.0052421	-0.084544	-0.98281	0.270307																																				POPTR_0001s30820.1
				scaffold_1_29269169	0.0781018	-0.806881	-0.880607	1.6531	0.30254	-0.022775	-0.050581	-0.835234	0.231899																																				POPTR_0001s30820.1
				scaffold_1_29269247	0.252379	-1.13957	-1.59203	1.58204	0.185912	0.0246375	-0.105382	-1.47868	0.277244																																				POPTR_0001s30820.1
				scaffold_1_29269263	0.25262	-1.1292	-1.59808	1.56401	0.184758	0.0302503	-0.110807	-1.48666	0.298417																																				POPTR_0001s30820.1
				scaffold_1_29269800	-0.694268	-0.964597	-2.83462	0.499611	0.0635104	0.118662	-0.32703	-2.72971	0.350091																																				POPTR_0001s30820.1
				scaffold_1_29269875	-0.640804	-0.891232	-2.85728	0.455395	0.0612009	0.0963552	-0.301195	-2.76133	0.302683																																				POPTR_0001s30820.1
				scaffold_1_29270383	-1.03109	-0.824384	-2.7685	0.649989	0.0692841	0.124011	-0.217891	-2.62286	0.320347																																				POPTR_0001s30820.1
				scaffold_1_29271912	-0.552822	-0.605406	-1.06299	1.34934	0.267898	0.0876468	0.052918	-1.00958	0.571202																																				POPTR_0001s30820.1
				scaffold_1_29272451	-0.101916	-0.300728	-1.80431	0.374361	0.143187	-0.0588206	0.152396	-1.79657	0.392291	geo-Fst	0.24061	0.127337						0.27405	0.189828	*			0		0.205802	0.034649																			POPTR_0001s30820.1
				scaffold_1_29273146	-0.371824	-0.303705	-0.636603	0.992561	0.351039	0.00250074	-0.0360631	-0.614522	0.133008																																				POPTR_0001s30820.1
				scaffold_1_2935830	0.12843	-0.111332	-1.33778	0.275388	0.207852	-0.0351338	0.112457	-1.34047	0.357095																																				POPTR_0001s03670.1
				scaffold_1_2936883	-0.629065	-0.622078	-1.88826	0.853998	0.140878	-0.0133919	0.0572608	-1.80796	0.124154																																				POPTR_0001s03670.1
				scaffold_1_29369624	0.167202	0.0236738	-1.30667	0.253614	0.212471	-0.0154145	0.264815	-1.32201	0.71942																																				POPTR_0001s30950.1
				scaffold_1_29370711	0.507562	-0.0372027	-1.24905	0.778755	0.222864	-0.116294	-0.132627	-1.26058	0.754621																																				POPTR_0001s30950.1
				scaffold_1_29370878	0.644425	-0.240162	-0.982785	1.23488	0.273672	-0.135341	-0.0511345	-0.985506	0.867618																																				POPTR_0001s30950.1
				scaffold_1_29370898	-0.462568	0.848005	-2.18539	1.00607	0.1097	0.194701	0.206659	-2.13585	0.658058																																				POPTR_0001s30950.1
				scaffold_1_29371692	-1.00291	0.647009	-1.31305	1.96715	0.228637	-0.0871893	0.154604	-1.22365	0.674377																																				POPTR_0001s30950.1
				scaffold_1_29372644	0.607898	-0.0794678	-1.30077	0.91179	0.214781	0.02242	-0.410492	-1.32419	1.09653																																				POPTR_0001s30950.1
				scaffold_1_29372729	0.394863	-0.877443	-1.2143	1.70503	0.240185	-0.0954548	0.00640432	-1.15664	0.552579																																				POPTR_0001s30950.1
				scaffold_1_29549320	0.500551	0.217717	-0.039096	1.22988	0.486143	0.0620164	0.113872	-0.0554273	0.669625																																				POPTR_0001s31220.1
				scaffold_1_29549326	-0.386389	-0.134972	-0.269944	0.902264	0.43649	-0.186535	-0.0109338	-0.260495	1.44238																																				POPTR_0001s31220.1
				scaffold_1_29549505	-0.436639	-0.244686	-2.78748	0.244844	0.0600462	9.47913e-05	-0.373573	-2.78662	0.348491																																				POPTR_0001s31220.1
				scaffold_1_29549959	-0.431828	-1.14552	-1.09668	1.91053	0.272517	0.0835913	-0.0459439	-0.98566	0.547917																																				POPTR_0001s31220.1
				scaffold_1_29550196	0.111465	-0.864029	-1.77189	1.0432	0.154734	-0.24497	0.0134385	-1.74501	0.993862																																				POPTR_0001s31220.1
				scaffold_1_29550465	0.181567	1.07873	-0.741529	2.6817	0.32679	0.071931	0.121085	-0.726362	0.648636																																				POPTR_0001s31220.1
				scaffold_1_29551416	0.604234	-0.346495	-2.01763	0.693431	0.120092	-0.275924	-0.0078177	-2.05737	0.900401																																				POPTR_0001s31220.1
				scaffold_1_29552293	-0.199704	-0.360136	-2.31118	0.309556	0.0923788	-0.00211414	-0.211653	-2.29563	0.288719																																				POPTR_0001s31220.1
				scaffold_1_29552904	-0.018931	0.387232	-0.130098	1.03652	0.466513	-0.00845456	-0.00667092	-0.133949	0.0723219																																				POPTR_0001s31220.1
				scaffold_1_29553362	-0.431502	0.0754401	-1.83276	0.486734	0.140878	-0.0131094	-0.226634	-1.81852	0.453483																																				POPTR_0001s31220.1
				scaffold_1_29670241	0.194369	0.17703	-0.644687	0.589291	0.342956	-0.00273726	-0.0503974	-0.65027	0.183672																																				POPTR_0001s31330.1
				scaffold_1_29670262	-0.0388197	-0.169292	-1.07041	0.340949	0.256351	-0.0681877	0.081331	-1.06834	0.488373																																				POPTR_0001s31330.1
				scaffold_1_29670529	-0.0336833	-0.158782	-1.01609	0.328599	0.266744	-0.071976	0.116962	-1.01559	0.589413																																				POPTR_0001s31330.1
				scaffold_1_29671284	-0.0560107	-0.221733	-0.535823	0.552132	0.37067	0.0451284	-0.0187247	-0.52989	0.343461																																				POPTR_0001s31330.1
				scaffold_1_29671350	0.220626	0.159889	-0.654622	0.594495	0.340647	-0.00435061	-0.0416015	-0.660471	0.153585																																				POPTR_0001s31330.1
				scaffold_1_29671413	0.380756	-0.0733075	-2.25986	0.29733	0.0946882	-0.052197	-0.209641	-2.27101	0.342602																																				POPTR_0001s31330.1
				scaffold_1_29672901	-0.0652164	0.473019	-0.320584	1.25709	0.420323	-0.000259435	-0.0911916	-0.321816	0.356445																																				POPTR_0001s31330.1
				scaffold_1_29700662	0.55723	0.151043	-2.39562	0.423141	0.0842956	-0.160119	-0.199999	-2.4198	0.493149																																				POPTR_0001s31370.1
				scaffold_1_29700881	-0.00686729	-0.167546	-1.63404	0.238569	0.163972	-0.0749625	-0.0213531	-1.63335	0.330176																																				POPTR_0001s31370.1
				scaffold_1_29701202	0.561285	-0.389998	-1.91339	0.748014	0.13164	0.0649292	-0.102345	-1.89196	0.294968																																				POPTR_0001s31370.1
				scaffold_1_29759078	-0.357069	-1.18315	-0.106605	2.87524	0.487298	0.0740014	-0.0330045	-0.0508083	0.603831																																				POPTR_0001s31470.1
				scaffold_1_29759474	-0.00428613	0.623456	-0.834018	1.48763	0.30485	-0.0447587	0.141242	-0.82737	0.576489																																				POPTR_0001s31470.1
				scaffold_1_29759820	0.0749197	0.806016	-0.998114	1.8598	0.273672	-0.0669514	0.17296	-0.981998	0.712314																																				POPTR_0001s31470.1
				scaffold_1_29760505	0.147842	0.442267	-0.637077	1.15476	0.345266	-0.0637676	0.0708884	-0.641438	0.529245																																				POPTR_0001s31470.1
				scaffold_1_29760611	0.116932	0.450166	-0.627559	1.16068	0.347575	-0.0662689	0.0673355	-0.631289	0.540305																																				POPTR_0001s31470.1
				scaffold_1_29761001	0.145892	0.428835	-0.616302	1.12558	0.349885	-0.0713252	0.0780066	-0.621424	0.593185																																				POPTR_0001s31470.1
				scaffold_1_29761300	0.0336967	0.698701	-0.8814	1.65544	0.295612	-0.0103006	0.134872	-0.87044	0.457197																																				POPTR_0001s31470.1
				scaffold_1_29762290	-0.337985	0.870734	-1.07096	1.96137	0.264434	-0.00814226	0.17133	-1.02688	0.537681																																				POPTR_0001s31470.1
				scaffold_1_29762312	-0.380111	0.988354	-1.28902	2.03076	0.228637	0.11293	-0.182312	-1.22935	0.788274																																				POPTR_0001s31470.1
				scaffold_1_29762334	-0.354096	0.843968	-1.03272	1.9389	0.271363	0.0172206	0.187733	-0.992353	0.59442																																				POPTR_0001s31470.1
				scaffold_1_29762746	-0.0049472	-0.886257	-1.72337	1.06089	0.161663	0.0129675	0.192511	-1.65315	0.414729																																				POPTR_0001s31470.1
				scaffold_1_29763275	0.0373332	-0.895183	-2.416	0.63049	0.0889145	0.0671748	-0.225232	-2.34276	0.321217																																				POPTR_0001s31470.1
				scaffold_1_30054337	0.301942	1.76936	-1.469	3.66493	0.214781	0.0369453	-0.0192228	-1.29717	0.205735	geo-Fst	0.402565	0.259777	***	**	1.1764	0		0.175118	0.032271						0.189104	0.022374																			POPTR_0001s31700.1
				scaffold_1_30054401	0.138991	-1.4133	-2.80335	0.712365	0.0692841	-0.084672	-0.183772	-2.61352	0.276299																																				POPTR_0001s31700.1
				scaffold_1_30054438	0.200772	-1.20106	-0.910553	2.37027	0.306005	-0.0353445	0.00176791	-0.81894	0.239478																																				POPTR_0001s31700.1
				scaffold_1_30054535	0.303434	1.70792	-1.45728	3.55464	0.214781	0.0368844	-0.0293439	-1.29723	0.213459	geo-Fst	0.397408	0.233404	**			0		0.18491	0.039362						0.199542	0.028875																			POPTR_0001s31700.1
				scaffold_1_30056622	-0.140009	-0.336319	-1.86583	0.401482	0.136259	0.0212835	0.267091	-1.8611	0.496405																																				POPTR_0001s31700.1
				scaffold_1_30056867	-0.181876	-0.29415	-1.84519	0.380451	0.138568	0.023001	0.246282	-1.83956	0.465608																																				POPTR_0001s31700.1
				scaffold_1_30057555	-0.45329	-1.49795	-2.3008	1.00909	0.110855	-0.0370755	-0.187865	-2.09056	0.334879																																				POPTR_0001s31700.1
				scaffold_1_30131326	-0.0176301	-0.714894	-0.786005	1.51235	0.321016	-0.0377328	-0.238218	-0.755289	0.886583																																				POPTR_0001s31740.1
				scaffold_1_30131602	0.19074	1.1527	-1.65077	2.13921	0.174365	-0.0786123	-0.0763023	-1.56073	0.406885																																				POPTR_0001s31740.1
				scaffold_1_30132147	-0.5443	-0.689778	-0.0610414	2.04053	0.493072	-0.00676718	0.0343924	-0.0277136	0.148186																																				POPTR_0001s31740.1
				scaffold_1_30133180	0.0482198	-0.316071	-0.124387	0.847904	0.469977	-0.00665397	0.121508	-0.120092	0.487796																																				POPTR_0001s31740.1
				scaffold_1_3043601	0.194567	0.614448	-0.0862606	1.6579	0.474596	-0.0029466	0.0884416	-0.101617	0.35437																																				POPTR_0001s03760.1
				scaffold_1_3043950	0.058801	0.6893	0.0252732	1.79436	0.502309	0.00505089	0.0554774	0.00923788	0.226141																																				POPTR_0001s03760.1
		sollignin		scaffold_1_3044269	-0.0263927	-0.305093	-2.27183	0.259562	0.0946882	-0.860297	1.7444	-3.61014	3.53766	geo-Fst	0.177144	0.205814	*	***	1.8348	0		0.236638	0.209088	*	***	1.9922	EXT,		0.254741	0.198501	*	***	1.9446	EXT,Eref,															POPTR_0001s03760.1
				scaffold_1_3053000	-0.307089	-0.205512	-0.306925	0.835027	0.427252	0.0447072	-0.0352306	-0.293455	0.375268																																				POPTR_0001s03770.1
	Bud set _2009 Bud set*_2010 Bud set*_2009 Height growth cessation _2009			scaffold_1_3053737	-0.820546	-0.35776	-1.14243	1.44003	0.254042	0.110758	-0.0666295	-1.08423	0.696993																																				POPTR_0001s03770.1
				scaffold_1_30615324	-0.567157	-0.375709	-1.47304	0.905902	0.193995	0.0632582	0.13722	-1.43041	0.450608																																				POPTR_0001s32200.1
				scaffold_1_30615980	0.265693	-0.224393	-0.675958	0.760166	0.337182	-0.0706563	-0.0198664	-0.677348	0.507849																																				POPTR_0001s32200.1
				scaffold_1_30616218	-0.368885	-1.82445	-2.84948	0.761092	0.0727483	-0.0656512	-0.0858522	-2.55131	0.17374																																				POPTR_0001s32200.1
				scaffold_1_30616230	-0.956294	-0.732056	-0.385475	2.42738	0.421478	0.0772308	0.0944786	-0.318207	0.699853																																				POPTR_0001s32200.1
				scaffold_1_30617103	-0.638866	-0.417629	-1.58335	0.942915	0.178984	0.0863009	-0.0158818	-1.5288	0.408371																																				POPTR_0001s32200.1
				scaffold_1_30617714	-0.638271	-0.353032	-1.57845	0.913187	0.178984	0.0630662	0.00178506	-1.52546	0.297256																																				POPTR_0001s32200.1
				scaffold_1_30618199	-0.754026	-0.759705	-1.06284	1.70248	0.273672	0.0424294	0.0689358	-0.977579	0.343257																																				POPTR_0001s32200.1
				scaffold_1_30618737	-0.63249	-0.326619	-1.5448	0.913955	0.183603	0.0838171	-0.00466005	-1.49612	0.403435																																				POPTR_0001s32200.1
				scaffold_1_30618856	-0.64894	-0.886197	-0.816533	1.95925	0.32448	0.0347112	0.167602	-0.736688	0.623255																																				POPTR_0001s32200.1
				scaffold_1_30619538	-0.87411	-0.234583	-1.89871	0.958921	0.139723	0.0843998	-0.0275218	-1.82343	0.329476																																				POPTR_0001s32200.1
				scaffold_1_30619943	1.08892	0.856979	-0.257529	2.94841	0.427252	-0.0495828	-0.115157	-0.293932	0.597649																																				POPTR_0001s32200.1
				scaffold_1_30620686	-0.64894	-0.886197	-0.816533	1.95925	0.32448	0.0347112	0.167602	-0.736688	0.623255																																				POPTR_0001s32200.1
				scaffold_1_30621717	-0.625424	-0.576079	-0.334005	1.83787	0.427252	-0.0434723	0.258957	-0.295773	1.06964																																				POPTR_0001s32200.1
				scaffold_1_309242	0.0363701	-0.906887	-0.034585	2.32452	0.496536	0.00067833	-0.126908	-0.0138568	0.507983																																				POPTR_0001s00410.1
				scaffold_1_309685	0.231102	-0.551392	-0.729809	1.34569	0.329099	-0.0541392	0.0257147	-0.713106	0.392047																																				POPTR_0001s00410.1
				scaffold_1_309928	-0.369034	0.0689685	-0.778134	0.737837	0.317552	-0.0511443	0.164045	-0.768864	0.681699																																				POPTR_0001s00410.1
				scaffold_1_30997894	-0.367433	-1.02796	-1.49424	1.36566	0.199769	-0.00441374	0.0336627	-1.38789	0.0895642																																				POPTR_0001s32720.1
				scaffold_1_310150	-0.369034	0.0689685	-0.778134	0.737837	0.317552	-0.0511443	0.164045	-0.768864	0.681699																																				POPTR_0001s00410.1
				scaffold_1_31059161	-0.510684	-1.02803	-2.20045	0.824408	0.112009	0.14957	-0.0477309	-2.091	0.483815																																				POPTR_0001s32770.1
				scaffold_1_31059360	-0.568367	-0.986256	-0.23549	2.50865	0.45612	0.0197897	0.0193374	-0.17552	0.174624																																				POPTR_0001s32770.1
				scaffold_1_31059551	-0.3505	-1.21969	-2.45778	0.744081	0.091224	-0.0343716	-0.205731	-2.31025	0.30328																																				POPTR_0001s32770.1
				scaffold_1_31059557	0.0922149	0.827982	-0.279827	2.164	0.428406	-0.0145775	-0.237457	-0.290484	0.935964																																				POPTR_0001s32770.1
				scaffold_1_31060135	-0.449165	-0.470142	-2.33706	0.450862	0.0923788	-0.0420023	0.238593	-2.30038	0.354965																																				POPTR_0001s32770.1
				scaffold_1_31060218	-0.461311	-0.986216	-2.50855	0.609938	0.0842956	-0.00737776	0.26615	-2.40239	0.33256																																				POPTR_0001s32770.1
				scaffold_1_310672	-0.359244	0.0587535	-0.76702	0.716662	0.319861	-0.0404736	0.160369	-0.757682	0.634773																																				POPTR_0001s00410.1
				scaffold_1_31086805	-0.161015	-1.33127	-2.01358	1.18001	0.136259	-0.138338	-0.042038	-1.8622	0.521534																																				POPTR_0001s32780.1
				scaffold_1_31087367	-0.798625	-0.917524	-2.80204	0.538289	0.0658199	-0.0555501	0.214915	-2.66751	0.251938																																				POPTR_0001s32780.1
				scaffold_1_31088201	-0.0139966	0.597202	-1.40122	1.11733	0.200924	0.0881994	0.15683	-1.39014	0.582557																																				POPTR_0001s32780.1
				scaffold_1_31088933	-0.498807	-1.09077	-2.41426	0.717661	0.0935335	-0.0366876	0.146984	-2.27669	0.2312																																				POPTR_0001s32780.1
				scaffold_1_31089199	0.176804	-0.475056	-2.18142	0.472371	0.103926	-0.0465062	0.126314	-2.15941	0.242205																																				POPTR_0001s32780.1
				scaffold_1_31113272	-0.562624	-0.752733	-2.32482	0.628874	0.0969977	-0.0331796	-0.12147	-2.23495	0.201834																																				POPTR_0001s32800.1
				scaffold_1_31113348	-0.633085	-0.578768	-0.34358	1.84701	0.424942	-0.0462331	0.134931	-0.303554	0.642704	geo-Fst	0.465121	0.181228	**			Lat,		0.491672	0.075962						0.498062	0.039476																			POPTR_0001s32800.1
				scaffold_1_31113529	0.21841	1.06313	-0.988447	2.52499	0.278291	0.0316979	-0.0576545	-0.953868	0.27293																																				POPTR_0001s32800.1
				scaffold_1_31114058	0.683057	0.0262486	-2.92411	0.303185	0.051963	0.180888	0.0762591	-2.93893	0.291942																																				POPTR_0001s32800.1
				scaffold_1_31114773	-0.394251	-0.542183	-0.463271	1.47171	0.393764	-0.0338963	0.0633174	-0.431994	0.355824																																				POPTR_0001s32800.1
				scaffold_1_31115508	0.0706951	-0.158515	-1.40455	0.286665	0.19746	0.0415338	-0.112682	-1.40502	0.346963																																				POPTR_0001s32800.1
				scaffold_1_31115710	-0.00539846	0.0565913	-1.30948	0.10319	0.212471	0.0132847	-0.115655	-1.3121	0.315583																																				POPTR_0001s32800.1
				scaffold_1_31115811	-1.21052	-0.27349	-2.68066	0.785331	0.073903	0.00568129	0.27687	-2.54664	0.301766																																				POPTR_0001s32800.1
	Branches_2009 Bud set _2008 Leaf drop _2009			scaffold_1_31116369	-1.43938	-0.286123	-2.68229	0.987149	0.0773672	0.0173848	0.256545	-2.49458	0.289406																																				POPTR_0001s32800.1
				scaffold_1_31116720	-0.590279	-0.700284	-1.45162	1.18324	0.202079	-0.0833892	0.153205	-1.38226	0.601078																																				POPTR_0001s32810.1
				scaffold_1_31116826	-0.590279	-0.700284	-1.45162	1.18324	0.202079	-0.0833892	0.153205	-1.38226	0.601078																																				POPTR_0001s32800.1
				scaffold_1_31117270	0.819249	1.49789	-1.34364	3.4806	0.225173	0.0609388	-0.243444	-1.24769	0.729404	geo-Fst	0.439944	0.262034	***	**	1.104	Lat,MSP,Eref,CMD,		0.299396	0.074402						0.266141	0.042071																			POPTR_0001s32800.1
				scaffold_1_31117843	0.318879	0.87248	-0.271466	2.3337	0.428406	-0.018806	-0.0548783	-0.288528	0.261747																																				POPTR_0001s32810.1
				scaffold_1_31118508	-0.323772	-0.652924	-2.36217	0.491293	0.091224	-0.0282307	-0.199058	-2.30744	0.287913																																				POPTR_0001s32810.1
				scaffold_1_31118662	-0.590279	-0.700284	-1.45162	1.18324	0.202079	-0.0833892	0.153205	-1.38226	0.601078																																				POPTR_0001s32800.1
AUDPC_2011	Branches_2009 Bud set_2010 Bud set _2008 Bud set _2009 Bud set*_2009 Bud set*_2010 Growth period _2010 Leaf drop _2009 Post-bud set period _2010			scaffold_1_31118784	-1.42776	-0.466994	-2.3797	1.21653	0.101617	-0.0667416	0.253142	-2.19886	0.443559																																				POPTR_0001s32810.1
				scaffold_1_31120261	0.0731368	-0.242926	-1.44521	0.408468	0.191686	0.0534435	-0.0395203	-1.44092	0.281325																																				POPTR_0001s32810.1
				scaffold_1_31120358	-0.404223	-1.01064	-0.368721	2.38605	0.423788	0.0167061	0.169212	-0.308578	0.66937	geo-Fst	0.454554	0.182365	**			0		0.502491	0.065912						0.501131	-0.003629																			POPTR_0001s32810.1
				scaffold_1_31120463	0.0308522	0.273873	-0.796445	0.651837	0.310624	0.00525064	-0.143724	-0.799471	0.493707																																				POPTR_0001s32810.1
				scaffold_1_31120494	-0.462835	-0.485627	-1.09572	1.10957	0.258661	-0.0645319	0.47591	-1.08602	1.54109																																				POPTR_0001s32810.1
				scaffold_1_31121055	-0.375405	-0.370953	-1.18869	0.846936	0.23903	-0.10188	0.144731	-1.16656	0.741031																																				POPTR_0001s32810.1
				scaffold_1_311228	-0.217225	-0.0640178	-1.89604	0.231939	0.13164	-0.0511903	0.0476365	-1.88912	0.207763																																				POPTR_0001s00410.1
				scaffold_1_311477	-0.154661	-0.129654	-1.84526	0.220781	0.137413	0.00247251	0.0916892	-1.83864	0.173796																																				POPTR_0001s00410.1
				scaffold_1_311573	0.087093	-0.427198	-0.62604	1.02972	0.351039	-0.0508108	0.049351	-0.615356	0.412234																																				POPTR_0001s00410.1
				scaffold_1_31216685	0.136853	-0.410239	-0.954275	0.897962	0.2806	-0.0271012	-0.124035	-0.943718	0.445324																																				POPTR_0001s32950.1
				scaffold_1_31220837	0.201057	-1.40707	-2.11626	1.27948	0.127021	0.166364	-0.0588007	-1.95222	0.600556																																				POPTR_0001s32950.1
				scaffold_1_31221151	-1.40887	-2.47915	-3.19428	0.867448	0.0669746	-0.0536339	-0.217603	-2.64908	0.260973																																				POPTR_0001s32950.1
				scaffold_1_31221356	-1.48784	-0.239345	-3.08534	0.755883	0.0542725	0.143605	0.0996552	-2.87975	0.247003																																				POPTR_0001s32950.1
				scaffold_1_31222114	-0.0456379	-0.570371	-0.779982	1.22844	0.319861	0.0471132	0.0593413	-0.755214	0.384327																																				POPTR_0001s32950.1
				scaffold_1_31222536	-0.609386	-1.34706	-0.7631	2.59217	0.347575	-0.0121735	-0.0622261	-0.629989	0.244363																																				POPTR_0001s32950.1
				scaffold_1_31224998	0.570087	0.914139	-0.870577	2.45989	0.297921	0.110816	-0.104847	-0.864102	0.808752																																				POPTR_0001s32970.1
				scaffold_1_31225197	-0.330031	-1.96346	-1.10676	2.9175	0.297921	-0.0907093	-0.0548696	-0.861309	0.632799	geo-Fst	0.360659	0.167711	***			Lat,		0.471457	0.04963						0.475285	0.056147																			POPTR_0001s32970.1
				scaffold_1_31225610	-0.0642976	-1.92683	-1.25445	2.76494	0.267898	-0.0899314	-0.0330144	-1.00957	0.570554																																				POPTR_0001s32970.1
				scaffold_1_31226114	0.578832	0.892837	-0.851996	2.42991	0.301386	0.104969	-0.104852	-0.846938	0.779086																																				POPTR_0001s32970.1
				scaffold_1_31228170	-0.158881	0.612948	-1.63577	0.996444	0.167436	-0.0476738	-0.141033	-1.6095	0.394446																																				POPTR_0001s32970.1
				scaffold_1_31228706	0.242608	-0.61214	-1.19514	1.19515	0.237875	-0.057794	-0.227722	-1.17334	0.770206	geo-Fst	0.324366	0.115588						0.392955	0.122276						0.407033	0.117919	*			0															POPTR_0001s32970.1
				scaffold_1_312439	0.115819	-0.580384	-0.681108	1.35273	0.340647	-0.0560309	0.0540051	-0.66151	0.447651																																				POPTR_0001s00410.1
				scaffold_1_3125249	-1.58052	-3.48347	-2.98228	1.44738	0.103926	-0.0197205	-0.175315	-2.16098	0.277316																																				POPTR_0001s03890.1
				scaffold_1_3125558	0.545567	-0.174653	-1.11751	0.960939	0.247113	-0.0413341	-0.0809367	-1.11588	0.350101																																				POPTR_0001s03890.1
				scaffold_1_312602	0.0775698	-0.66921	-0.554223	1.58683	0.37067	-0.140885	0.282934	-0.540031	1.50001																																				POPTR_0001s00410.1
				scaffold_1_3126432	0.697457	-0.384389	-0.0966378	1.82882	0.473441	-0.0253807	0.0728183	-0.106236	0.35474																																				POPTR_0001s03890.1
				scaffold_1_3126901	-0.782083	-1.06182	-1.3935	1.67129	0.221709	0.0424119	0.019578	-1.2568	0.23997																																				POPTR_0001s03890.1
				scaffold_1_312704	-0.570162	-0.198667	-0.117019	1.33497	0.475751	0.0410785	-0.0318209	-0.0969977	0.350866																																				POPTR_0001s00410.1
				scaffold_1_31272954	-0.120683	1.31168	-0.5417	3.27246	0.372979	0.0599106	-0.0251907	-0.520421	0.457137	geo-Fst	0.494503	0.153752	***			0		0.412199	0.090946						0.384918	0.05735																			POPTR_0001s33030.1
				scaffold_1_3127352	0.452698	-0.0772039	-1.0512	0.783708	0.258661	-0.034007	-0.0670775	-1.05414	0.297001																																				POPTR_0001s03890.1
				scaffold_1_31276006	-0.0856552	-0.401538	-1.94004	0.435175	0.128176	-0.127191	-0.0275157	-1.93022	0.452307																																				POPTR_0001s33030.1
				scaffold_1_31276967	-0.127381	0.0391724	-1.47279	0.186601	0.187067	-0.0367979	0.181621	-1.4762	0.490313																																				POPTR_0001s33030.1
	Active growth rate_2009 Height gain_2009			scaffold_1_31277369	-0.0535788	-0.0140915	-1.82886	0.0596228	0.138568	-0.106104	-0.0733262	-1.83729	0.430868																																				POPTR_0001s33030.1
				scaffold_1_31278420	-2.09241	-4.5253	-3.52229	1.44045	0.0889145	0.0338515	0.18565	-2.33607	0.246153																																				POPTR_0001s33030.1
				scaffold_1_312794	-0.567742	-0.202214	-0.112316	1.33383	0.476905	0.0467524	-0.0255767	-0.0923788	0.386042																																				POPTR_0001s00410.1
				scaffold_1_312951	0.524876	0.149094	0.0395826	1.21094	0.505774	-0.0635435	0.0819221	0.0230947	0.60271																																				POPTR_0001s00410.1
				scaffold_1_31316159	-0.853891	-0.259965	-0.0944715	1.92043	0.483834	0.00423969	0.161275	-0.0646651	0.644365																																				POPTR_0001s33080.1
				scaffold_1_31316469	-0.626822	-1.45947	-2.3768	0.941382	0.103926	-0.0700847	0.02681	-2.1584	0.211716																																				POPTR_0001s33080.1
				scaffold_1_31316473	-0.629642	-1.4447	-2.38666	0.927059	0.102771	-0.0614102	0.0105285	-2.16982	0.180708																																				POPTR_0001s33080.1
				scaffold_1_31316688	0.756422	0.255963	-0.0180316	1.74468	0.489607	0.0238986	-0.0933382	-0.0415704	0.419349																																				POPTR_0001s33080.1
				scaffold_1_31317062	0.723591	0.249199	-0.0190037	1.67807	0.489607	0.0392418	-0.098549	-0.0415704	0.502972																																				POPTR_0001s33080.1
				scaffold_1_31317502	0.696605	0.241409	-0.00573047	1.62064	0.493072	0.0477394	-0.0877136	-0.0277136	0.517473																																				POPTR_0001s33080.1
				scaffold_1_31318133	-0.869167	-0.0796469	-0.100135	1.87468	0.481524	-0.0729009	0.198313	-0.073903	0.979152																																				POPTR_0001s33080.1
				scaffold_1_31318456	-0.325656	-1.90162	-2.02264	1.57302	0.15127	0.00731446	-0.0719188	-1.72506	0.150392	geo-Fst	0.235759	0.194405	**			0		0.356032	0.187708	*			0		0.301853	0.08796																			POPTR_0001s33080.1
				scaffold_1_31318640	-0.737568	-0.133167	-0.283195	1.60231	0.43649	-0.081712	0.153081	-0.256998	0.881998																																				POPTR_0001s33080.1
				scaffold_1_31318768	-0.753866	-0.118613	-0.298005	1.62702	0.433025	-0.0884488	0.159104	-0.271395	0.935109																																				POPTR_0001s33080.1
				scaffold_1_31319099	-0.601633	-0.169021	-0.413488	1.32135	0.404157	-0.0373423	0.115537	-0.389121	0.533587																																				POPTR_0001s33080.1
		hemicellulose		scaffold_1_31320387	-0.303145	-1.24292	-0.667415	2.50478	0.361432	-0.0767777	-0.0260491	-0.570813	0.572396																																				POPTR_0001s33080.1
				scaffold_1_31434602	0.641274	1.16885	-0.10311	3.05086	0.461894	0.029116	-0.066467	-0.152425	0.350848	geo-Fst	0.503616	0.209042	***			Lat,		0.472197	0.046587						0.482477	0.017776																			NA
				scaffold_1_31461705	-0.294595	1.55664	-1.50129	2.99693	0.209007	0.0291638	0.277898	-1.34451	0.727132	geo-Fst	0.373405	0.204436	**			0		0.211918	0.066954						0.221676	0.067944																			POPTR_0001s33270.1
				scaffold_1_31462434	0.857335	-0.691732	-1.75564	1.39096	0.157044	0.0347579	-0.219467	-1.69057	0.474485																																				POPTR_0001s33270.1
				scaffold_1_31463143	-0.916636	0.622539	-0.942695	2.14483	0.294457	0.0509478	-0.00732149	-0.875043	0.339468																																				POPTR_0001s33270.1
				scaffold_1_31464413	-0.134744	-1.32037	-2.36585	0.887567	0.100462	0.023496	0.176376	-2.19859	0.256728																																				POPTR_0001s33270.1
				scaffold_1_31466536	-0.599253	-0.137898	-2.11727	0.544896	0.112009	0.144713	-0.181077	-2.09593	0.52181																																				POPTR_0001s33270.1
				scaffold_1_31567332	-0.648806	0.555373	-1.56785	1.23301	0.181293	0.0361814	0.126418	-1.51054	0.33616																																				POPTR_0001s33390.1
				scaffold_1_31567831	0.0386029	-0.686548	-1.75667	0.836228	0.15358	-0.0115752	-0.0809742	-1.70748	0.178274																																				POPTR_0001s33390.1
				scaffold_1_31569298	0.0716382	-0.603278	-1.86759	0.695603	0.138568	0.0988686	-0.11229	-1.83741	0.424878																																				POPTR_0001s33390.1
				scaffold_1_3166599	-0.797526	0.783532	-2.09808	1.16732	0.121247	0.249783	-0.357788	-2.05952	0.960341																																				POPTR_0001s03980.1
				scaffold_1_3166878	-0.502853	0.71967	-2.23466	0.84208	0.103926	0.234748	-0.208791	-2.21363	0.741092																																				POPTR_0001s03980.1
	Bud set*_2009 Canopy duration _2010 Growth period _2010 Leaf lifespan_2010			scaffold_1_31673091	-1.1035	0.323748	-2.08925	1.17732	0.122402	0.154381	-0.222865	-2.00063	0.619915																																				POPTR_0001s33470.1
				scaffold_1_31673406	-0.170185	0.314995	0.00459728	0.930604	0.501155	0.0798074	-0.167124	0.00461894	0.91883																																				POPTR_0001s33470.1
				scaffold_1_31674379	-0.607251	0.436492	-1.36099	1.19696	0.211316	0.0796409	-0.0273069	-1.32073	0.431013																																				POPTR_0001s33470.1
				scaffold_1_31674537	0.238932	-1.1448	-1.50016	1.67574	0.199769	0.070799	-0.0681585	-1.39125	0.397962																																				POPTR_0001s33470.1
				scaffold_1_31674827	-0.607251	0.436492	-1.36099	1.19696	0.211316	0.0796409	-0.0273069	-1.32073	0.431013																																				POPTR_0001s33470.1
				scaffold_1_31675423	-0.0669049	0.325118	-0.0249809	0.885867	0.493072	0.0630259	-0.193822	-0.0282553	0.918799																																				POPTR_0001s33470.1
				scaffold_1_31676685	0.0661603	-0.588339	-0.656525	1.35809	0.34642	-0.0107942	0.204023	-0.637869	0.743988																																				POPTR_0001s33470.1
				scaffold_1_31677606	-0.735295	0.989602	-2.48142	1.01101	0.0889145	-0.138882	-0.130911	-2.34941	0.408359																																				POPTR_0001s33470.1
				scaffold_1_31678199	-0.187692	0.0292131	-1.76841	0.216019	0.146651	-0.00132741	0.00782343	-1.76067	0.0166126																																				POPTR_0001s33470.1
				scaffold_1_3169245	-0.567742	0.389985	-1.6238	0.937518	0.170901	0.226501	-0.135962	-1.6215	1.0563																																				POPTR_0001s03980.1
				scaffold_1_3169814	-0.548024	1.29989	-0.905509	3.12155	0.306005	0.101311	0.0108973	-0.823382	0.688595	geo-Fst	0.452474	0.154346	***			0		0.294611	0.047916						0.309387	0.04035																			POPTR_0001s03980.1
				scaffold_1_31855752	-0.0932749	-0.307344	-0.146483	0.83058	0.465358	0.0272199	0.138443	-0.139323	0.589662																																				POPTR_0001s33640.1
				scaffold_1_31856218	0.0933833	-0.246548	-1.03992	0.531063	0.262125	0.00470117	-0.0593702	-1.03543	0.1861																																				POPTR_0001s33640.1
				scaffold_1_31857899	-0.0727893	-0.00816938	-1.18568	0.117764	0.234411	-0.0207447	0.136502	-1.18641	0.415857																																				POPTR_0001s33640.1
				scaffold_1_31880792	-0.16112	-0.925764	-0.355716	2.19329	0.422633	0.170571	0.103958	-0.317378	1.36985																																				POPTR_0001s33680.1
				scaffold_1_31880917	-0.0972475	0.744687	-1.074	1.63725	0.259815	-0.0707077	-0.169097	-1.05322	0.698784																																				POPTR_0001s33680.1
				scaffold_1_31881023	-0.0565041	1.09164	-0.725275	2.68099	0.332564	-0.107824	-0.155017	-0.703153	0.953205	geo-Fst	0.489882	0.187148	**			0		0.407077	0.085332						0.383598	0.064591																			POPTR_0001s33680.1
				scaffold_1_31881908	-0.0532418	0.78127	-1.05634	1.73674	0.263279	-0.0786873	-0.218933	-1.03823	0.866925																																				POPTR_0001s33680.1
				scaffold_1_31882631	-0.516156	0.798853	-0.752397	2.13878	0.329099	-0.0715325	-0.127545	-0.715771	0.686206																																				POPTR_0001s33680.1
				scaffold_1_31883145	-0.424612	0.532577	-0.850275	1.45639	0.30485	-0.0564059	-0.15056	-0.828143	0.651394																																				POPTR_0001s33680.1
				scaffold_1_31883471	-0.295464	0.724849	-0.869374	1.76304	0.301386	-0.0711587	-0.205167	-0.847482	0.863468																																				POPTR_0001s33680.1
				scaffold_1_31883781	-0.519719	0.834318	-0.849781	2.14894	0.309469	-0.0509058	-0.16503	-0.80658	0.677254																																				POPTR_0001s33680.1
				scaffold_1_31884925	-0.394925	0.32793	-1.01987	0.984129	0.269053	-0.0381094	-0.169336	-1.00379	0.599108																																				POPTR_0001s33680.1
				scaffold_1_32120338	-0.0142894	-0.749892	-0.957349	1.45966	0.286374	0.0374072	0.180954	-0.917722	0.623671																																				POPTR_0001s33960.1
				scaffold_1_32120912	-0.818167	0.82366	-1.84258	1.45539	0.15127	-0.00439251	0.0705652	-1.72502	0.147047																																				POPTR_0001s33960.1
				scaffold_1_32121233	-0.644964	0.0279343	-1.90072	0.691623	0.135104	-0.0341161	-0.0223066	-1.8576	0.134303																																				POPTR_0001s33960.1
				scaffold_1_32121501	-0.334204	-0.289588	-2.88747	0.196206	0.0542725	0.0297084	0.178669	-2.86626	0.149023																																				POPTR_0001s33960.1
				scaffold_1_32121791	-0.168827	-0.560183	-0.997341	1.095	0.275982	-0.00302086	0.154823	-0.967486	0.495665																																				POPTR_0001s33960.1
				scaffold_1_32122625	-0.535276	0.655616	-1.8628	1.04344	0.142032	0.101358	0.418062	-1.84098	0.821296																																				POPTR_0001s33960.1
				scaffold_1_32123054	-0.248685	-0.197041	-1.24461	0.505052	0.226328	0.0304546	-0.0213165	-1.22974	0.180361																																				POPTR_0001s33960.1
				scaffold_1_32123143	-0.51527	0.611454	-1.87581	0.970102	0.139723	0.10075	0.4134	-1.85945	0.802295																																				POPTR_0001s33960.1
				scaffold_1_32137861	0.280096	-0.345107	-0.960585	0.896783	0.278291	0.0177792	-0.00935435	-0.952151	0.11805																																				POPTR_0001s33990.1
				scaffold_1_32139459	-0.607579	-0.560807	-2.6756	0.42612	0.0692841	0.10436	0.40424	-2.6455	0.422861																																				POPTR_0001s33990.1
				scaffold_1_32140498	-0.0489308	0.692213	-2.12654	0.825707	0.110855	-0.0821404	-0.294379	-2.10862	0.580477																																				POPTR_0001s33990.1
				scaffold_1_32141585	0.0136972	-0.660312	-1.0172	1.27074	0.272517	-0.107593	0.144225	-0.990211	0.832667																																				POPTR_0001s33990.1
				scaffold_1_32142384	0.914433	-0.820372	-2.036	1.30693	0.127021	-0.0222714	-0.0068174	-1.9266	0.0798279																																				POPTR_0001s33990.1
				scaffold_1_32325118	-0.139956	0.300362	-0.743563	0.768018	0.323326	-0.0358399	-0.259753	-0.745615	0.957929																																				POPTR_0001s34200.1
				scaffold_1_32325210	-0.356996	0.0147482	-2.48117	0.235631	0.0785219	0.104509	0.0865456	-2.4748	0.257944																																				POPTR_0001s34200.1
				scaffold_1_32325403	-0.159306	0.300887	-0.744326	0.782722	0.323326	-0.0365293	-0.281985	-0.746777	1.03476																																				POPTR_0001s34200.1
				scaffold_1_32325475	-0.152256	0.29534	-0.738669	0.766639	0.32448	-0.0379333	-0.297129	-0.742304	1.09084																																				POPTR_0001s34200.1
				scaffold_1_32325605	-0.00530309	0.497857	-2.09103	0.587308	0.112009	0.229534	-0.282181	-2.13339	0.805974																																				POPTR_0001s34200.1
				scaffold_1_32325647	-0.0479837	0.446107	-2.12321	0.503174	0.108545	0.220216	-0.299916	-2.16753	0.768308																																				POPTR_0001s34200.1
				scaffold_1_32325940	-0.181466	0.250672	-0.749876	0.693222	0.322171	-0.0474983	-0.271528	-0.751852	1.02424																																				POPTR_0001s34200.1
				scaffold_1_32326172	0.406704	-0.140619	-1.4713	0.596018	0.187067	0.0445982	-0.433168	-1.50443	1.03872																																				POPTR_0001s34200.1
				scaffold_1_32478441	-0.0989526	0.513147	-2.23107	0.538754	0.0993072	-0.02819	-0.506756	-2.26671	0.781895																																				POPTR_0001s34310.1
				scaffold_1_32480108	-1.19978	-0.232605	-2.0728	1.21219	0.125866	0.0781819	0.195016	-1.95014	0.415374																																				POPTR_0001s34310.1
				scaffold_1_32481587	-0.370403	-0.447589	-1.24557	0.899983	0.229792	0.106225	0.127551	-1.21796	0.683732																																				POPTR_0001s34310.1
				scaffold_1_32698132	-0.587562	-0.283655	-1.55943	0.833554	0.180139	-0.0697381	0.173109	-1.5246	0.544864																																				POPTR_0001s34530.1
				scaffold_1_32698836	0.000930845	-0.607944	-1.17871	1.07716	0.241339	0.0350354	0.139189	-1.14867	0.445128																																				POPTR_0001s34530.1
				scaffold_1_32698941	-0.182903	-0.394081	-1.82497	0.482572	0.142032	0.0885982	0.145573	-1.80873	0.429323																																				POPTR_0001s34530.1
				scaffold_1_32699100	-0.182903	-0.394081	-1.82497	0.482572	0.142032	0.0885982	0.145573	-1.80873	0.429323																																				POPTR_0001s34530.1
				scaffold_1_32699272	-0.149868	-1.1982	-2.31293	0.846682	0.102771	-0.0203375	0.102139	-2.16927	0.165862																																				POPTR_0001s34530.1
				scaffold_1_32699605	-0.521754	0.538541	-2.54074	0.534032	0.0773672	0.0360064	-0.00599047	-2.47954	0.0826694																																				POPTR_0001s34530.1
				scaffold_1_32699980	-0.0678444	-1.41817	-2.78099	0.676702	0.0704388	0.130086	0.206349	-2.60531	0.327039																																				POPTR_0001s34530.1
				scaffold_1_32700114	-0.447746	0.285572	-2.63225	0.330429	0.0692841	0.0531205	0.0785636	-2.60052	0.133218																																				POPTR_0001s34530.1
				scaffold_1_32700365	-0.438635	0.324065	-2.61598	0.347592	0.0704388	0.0496802	0.0947982	-2.58302	0.139568																																				POPTR_0001s34530.1
				scaffold_1_32701078	-0.147497	-1.32582	-2.72467	0.653409	0.0727483	0.145192	0.184925	-2.57261	0.35401																																				POPTR_0001s34530.1
				scaffold_1_32701943	-0.388939	0.423997	-2.61844	0.379085	0.0704388	0.0465893	0.107919	-2.58482	0.144056																																				POPTR_0001s34530.1
				scaffold_1_32702058	-0.104917	-0.521358	-0.756552	1.14157	0.32448	-0.0356054	0.187136	-0.737226	0.711465																																				POPTR_0001s34530.1
				scaffold_1_32702243	-0.438635	0.324065	-2.61598	0.347592	0.0704388	0.0496802	0.0947982	-2.58302	0.139568																																				POPTR_0001s34530.1
				scaffold_1_32703212	-0.396583	0.311408	-2.62901	0.317894	0.0692841	0.0445626	0.0939173	-2.60038	0.129572																																				POPTR_0001s34530.1
				scaffold_1_32703449	-0.0857065	-0.0508789	-1.7641	0.115228	0.146651	-0.0417058	0.30131	-1.78062	0.649807																																				POPTR_0001s34530.1
				scaffold_1_32704100	0.97922	0.718536	-1.35424	2.16658	0.212471	-0.0291952	-0.310629	-1.32673	0.872188																																				POPTR_0001s34530.1
				scaffold_1_32704469	0.15955	1.00489	-0.214547	2.58848	0.442263	-0.00766195	-0.183798	-0.233043	0.727863																																				POPTR_0001s34530.1
				scaffold_1_32704896	0.115006	1.27412	-0.60573	3.16604	0.356813	0.0021376	0.0217976	-0.589221	0.0817135	geo-Fst	0.495635	0.190599	**			0		0.393049	0.035916						0.394865	0.043988																			POPTR_0001s34530.1
				scaffold_1_32705085	0.454853	-0.671463	-0.175413	2.01865	0.457275	0.0192761	0.0788184	-0.170901	0.347937																																				POPTR_0001s34530.1
				scaffold_1_32705312	0.0415873	1.40534	-1.7227	2.51143	0.172055	0.0303704	-0.199551	-1.57928	0.464697																																				POPTR_0001s34530.1
				scaffold_1_32706453	0.108552	0.963097	-1.90578	1.48062	0.138568	0.0569066	-0.326977	-1.85196	0.629986																																				POPTR_0001s34530.1
				scaffold_1_32783086	-0.203636	-0.0659548	-1.59689	0.270576	0.169746	0.088772	0.0314013	-1.59356	0.406376																																				POPTR_0001s34570.1
				scaffold_1_32783544	0.303322	-0.291799	-1.57197	0.595556	0.17321	-0.108386	-0.0188827	-1.57186	0.493342																																				POPTR_0001s34570.1
				scaffold_1_32933256	-0.0701036	-0.392009	-2.05867	0.387867	0.115473	0.102272	0.20284	-2.054	0.442372																																				POPTR_0001s34660.1
				scaffold_1_32934340	-0.516353	0.0987374	-0.603985	1.08939	0.357968	0.0552612	0.00364979	-0.585025	0.406205																																				POPTR_0001s34660.1
				scaffold_1_32935006	-0.132664	-0.595237	-1.90035	0.637678	0.135104	-0.0630079	0.0313612	-1.85994	0.242195																																				POPTR_0001s34660.1
				scaffold_1_3300835	-0.290797	0.753313	-0.300142	2.06984	0.427252	0.0634761	0.191469	-0.295479	0.883528																																				POPTR_0001s04170.1
				scaffold_1_3301203	-0.458347	0.877186	-1.46123	1.67485	0.199769	0.0706281	0.00722206	-1.3906	0.362404																																				POPTR_0001s04170.1
				scaffold_1_3301286	-0.299854	0.757953	-0.266163	2.09275	0.435335	0.0476643	0.225836	-0.262606	0.947849																																				POPTR_0001s04170.1
				scaffold_1_3302058	-0.0172421	0.678481	-0.412246	1.76775	0.398383	0.0481737	0.222464	-0.415588	0.909831																																				POPTR_0001s04170.1
				scaffold_1_3302542	-0.319212	-1.62936	-1.66673	1.77433	0.190531	0.00916893	-0.0443394	-1.44685	0.117897																																				POPTR_0001s04170.1
				scaffold_1_3302837	0.0163883	-0.166843	-1.70248	0.229164	0.154734	0.0257763	-0.139634	-1.70225	0.305473																																				POPTR_0001s04170.1
				scaffold_1_3303516	-0.125003	0.505622	-0.839109	1.2071	0.303695	-0.0132227	0.407463	-0.847914	1.36566																																				POPTR_0001s04170.1
				scaffold_1_3303710	0.14012	-0.107545	-1.6718	0.228925	0.158199	0.000647235	-0.152898	-1.67626	0.328065																																				POPTR_0001s04170.1
				scaffold_1_3304209	-0.0461973	-1.03035	-2.04697	0.939966	0.125866	0.0279312	0.215589	-1.94783	0.379618																																				POPTR_0001s04170.1
				scaffold_1_3308451	0.151788	-0.19382	-0.620384	0.568294	0.349885	-0.0698248	-0.0900516	-0.621503	0.608317																																				POPTR_0001s04180.1
				scaffold_1_3309427	-0.109539	1.08907	-1.64715	1.89119	0.174365	-0.0230785	0.148373	-1.55957	0.365272																																				POPTR_0001s04180.1
				scaffold_1_3309562	0.033181	-0.492307	-0.171847	1.28776	0.459584	0.00670949	0.0350567	-0.161663	0.149401																																				POPTR_0001s04180.1
				scaffold_1_3310183	-0.00939794	-0.505761	-0.867618	1.06276	0.300231	-0.0353717	0.123354	-0.848471	0.48526																																				POPTR_0001s04180.1
				scaffold_1_3310521	-0.130275	0.973571	-1.52338	1.77262	0.189376	0.0646033	0.058913	-1.45691	0.345339																																				POPTR_0001s04180.1
				scaffold_1_33109248	0.089242	-0.401042	-0.619479	0.974616	0.352194	-0.108773	-0.0588179	-0.613021	0.818347																																				NA
				scaffold_1_3311522	0.417528	0.482448	-2.73868	0.461412	0.0623557	-0.257889	0.175291	-2.78595	0.51763																																				POPTR_0001s04180.1
				scaffold_1_3312483	-0.239744	0.367081	-0.118177	1.12177	0.471132	0.0931334	-0.0109032	-0.115473	0.740404																																				POPTR_0001s04180.1
				scaffold_1_3312820	-0.229429	-0.189785	-0.125324	0.705842	0.471132	-0.064402	-0.123419	-0.115473	0.710224																																				POPTR_0001s04180.1
				scaffold_1_3314205	-0.00445245	0.0693287	-0.0451418	0.186903	0.488453	0.00575909	0.148333	-0.0461894	0.59432																																				POPTR_0001s04180.1
				scaffold_1_3314928	-0.00372077	0.223669	-0.0200726	0.600472	0.494226	0.144788	-0.040274	-0.0232841	1.15699																																				POPTR_0001s04190.1
				scaffold_1_3315100	-0.0278812	1.02584	-1.45682	1.96854	0.199769	-0.0182382	0.130564	-1.3904	0.352229																																				POPTR_0001s04190.1
				scaffold_1_3315131	-0.00704457	1.02198	-1.5498	1.87945	0.185912	0.0190557	0.048737	-1.47729	0.148139																																				POPTR_0001s04190.1
				scaffold_1_33297630	-0.661068	0.469078	-1.93788	0.902021	0.132794	0.106271	0.198977	-1.89282	0.506261																																				POPTR_0001s35030.1
				scaffold_1_33297712	0.389824	0.167107	-0.456614	0.925871	0.385681	-0.023882	-0.132378	-0.466659	0.538015																																				POPTR_0001s35030.1
				scaffold_1_33298483	0.107696	0.100927	-0.0326392	0.359473	0.490762	-0.00375878	0.0311077	-0.0369515	0.128344																																				POPTR_0001s35030.1
				scaffold_1_33298651	0.280157	-0.310291	-0.747736	0.91166	0.322171	-0.0878739	0.0324314	-0.747082	0.620572																																				POPTR_0001s35030.1
				scaffold_1_33298774	-0.656304	0.740828	-1.10805	1.88038	0.259815	0.0118839	0.180936	-1.0513	0.554921																																				POPTR_0001s35030.1
				scaffold_1_33300670	-0.999864	0.0681112	-2.07468	1.00009	0.121247	0.1397	0.130331	-2.00129	0.512042																																				POPTR_0001s35030.1
				scaffold_1_3331707	0.0178677	1.03491	-1.7939	1.68043	0.15358	0.0964834	-0.152612	-1.7184	0.493468																																				POPTR_0001s04210.1
				scaffold_1_3331709	-0.0858644	1.40485	-2.41762	1.63241	0.0993072	-0.0503355	-0.317917	-2.23152	0.515067																																				POPTR_0001s04210.1
				scaffold_1_3331958	0.259196	-0.822032	-1.53217	1.25802	0.187067	-0.0688059	-0.13571	-1.47599	0.486259																																				POPTR_0001s04210.1
				scaffold_1_3332710	-0.029744	1.16018	-1.61433	2.09496	0.180139	0.00646224	0.0955195	-1.51667	0.226486																																				POPTR_0001s04210.1
				scaffold_1_33329500	-0.283561	-0.539677	-0.293295	1.44672	0.433025	0.0736904	0.161271	-0.271539	0.845164																																				POPTR_0001s35060.1
				scaffold_1_33330330	-0.438132	-1.99889	-3.33711	0.533002	0.0484988	0.0280547	0.168923	-2.98381	0.126894																																				POPTR_0001s35060.1
				scaffold_1_33330861	-0.482539	0.626524	-1.99824	0.887551	0.125866	0.130259	0.353561	-1.97735	0.697921																																				POPTR_0001s35060.1
				scaffold_1_33330924	-0.396315	0.646627	-2.02562	0.855641	0.122402	0.121727	0.342671	-2.00633	0.65445																																				POPTR_0001s35060.1
				scaffold_1_33332769	-0.323801	0.63872	-1.70736	1.02712	0.159353	0.0460602	0.218987	-1.67375	0.486399																																				POPTR_0001s35060.1
				scaffold_1_33333268	-0.457725	0.805359	-2.03042	1.07011	0.124711	0.0988132	0.321307	-1.97811	0.603129																																				POPTR_0001s35060.1
				scaffold_1_33333314	-0.32699	0.678932	-2.09147	0.833716	0.115473	0.104418	0.277327	-2.06169	0.52219																																				POPTR_0001s35060.1
				scaffold_1_33333602	-0.203968	0.233046	-0.886154	0.64781	0.293303	0.0331119	0.276519	-0.88892	0.914806																																				POPTR_0001s35060.1
				scaffold_1_3334022	-0.165008	1.13885	-2.22738	1.38092	0.1097	-0.0965394	0.359157	-2.13244	0.689817																																				POPTR_0001s04210.1
				scaffold_1_33368910	-0.055728	0.0350356	-0.948566	0.126986	0.279446	0.0803944	0.266262	-0.959171	0.950777																																				POPTR_0001s35090.1
				scaffold_1_33369942	0.247862	-0.411628	-0.726186	1.08	0.327945	0.044786	0.0960849	-0.71872	0.456458																																				POPTR_0001s35090.1
				scaffold_1_33370442	0.00610061	0.103628	-1.51453	0.168155	0.180139	-0.00208765	0.130419	-1.5178	0.309068																																				POPTR_0001s35090.1
				scaffold_1_33370759	-0.391637	-0.113328	-0.545199	0.847138	0.37067	0.0278987	-0.0411512	-0.529649	0.257792																																				POPTR_0001s35090.1
				scaffold_1_33370880	-0.246491	-0.126418	-0.629872	0.573453	0.349885	0.000739549	-0.0106144	-0.619502	0.0391188																																				POPTR_0001s35090.1
				scaffold_1_33371039	0.32512	0.29091	-0.378611	1.03038	0.404157	-0.0331228	-0.191397	-0.39016	0.785365																																				POPTR_0001s35090.1
				scaffold_1_33371679	-0.0948155	-0.70311	-2.21358	0.578138	0.103926	-0.0107935	-0.100892	-2.15651	0.156894																																				POPTR_0001s35090.1
				scaffold_1_3349220	-1.24871	-0.727293	-2.8925	0.705401	0.0635104	0.0180237	-0.402013	-2.73184	0.387514																																				POPTR_0001s04240.1
				scaffold_1_3350136	-0.0340541	1.40961	-1.38768	2.87338	0.2194	0.0510995	0.0158275	-1.27068	0.283281	geo-Fst	0.379104	0.187947	***			0		0.199111	0.01339						0.207822	0.012553																			POPTR_0001s04240.1
				scaffold_1_3350907	0.646653	-0.329851	-1.78519	0.844827	0.146651	0.0305539	-0.0407287	-1.76139	0.145844																																				POPTR_0001s04240.1
				scaffold_1_3351818	0.357361	-0.622124	-1.34559	1.1962	0.212471	0.055017	0.0513655	-1.31218	0.322313																																				POPTR_0001s04240.1
				scaffold_1_3352756	0.355292	-0.64958	-1.18015	1.35124	0.241339	-0.0217174	0.258285	-1.15471	0.775846																																				POPTR_0001s04240.1
				scaffold_1_3353371	0.101952	-0.680765	-0.736619	1.52138	0.330254	0.0369402	-0.0575353	-0.7076	0.329096																																				POPTR_0001s04240.1
				scaffold_1_33625408	-0.247898	2.04553	-2.48585	2.58462	0.114319	0.0356432	-0.554135	-2.11597	0.894716	geo-Fst	0.300761	0.241986	**			0		NA	NA						NA	NA																			POPTR_0001s35290.1
				scaffold_1_33627402	7.19354e-05	0.201869	-1.79005	0.277303	0.143187	0.0289322	0.0979491	-1.79162	0.217836																																				POPTR_0001s35290.1
	Branches_2009			scaffold_1_33628533	1.21739	-0.817517	-1.60924	2.01799	0.183603	-0.250176	-0.283194	-1.55212	1.42607	geo-Fst	0.30438	0.118909						0.413678	0.095601						0.409538	0.109727	*			0	climate-Fst	0.317886	0.084093	0.997675		0.0656019	0.743871	0.11573	0.659809	0.824518	0.0919702	-	-	sign	POPTR_0001s35290.1
				scaffold_1_33631979	-0.0406763	-0.059003	-2.20695	0.063523	0.0993072	-0.3052	1.0408	-2.56185	2.02909																																				POPTR_0001s35290.1
				scaffold_1_33632379	1.62972	-1.0085	-2.52009	1.54132	0.0946882	-0.323934	-0.289658	-2.37702	1.01597																						climate-Fst	0.184112	0.084179	0.996297		0.131774	0.636994	0.186893	0.567688	0.919308	0.0411943	-	-	sign	POPTR_0001s35290.1
				scaffold_1_33632806	-0.0205822	-1.82015	-1.75397	1.9531	0.183603	-0.0637562	0.160415	-1.49987	0.508323	geo-Fst	0.254437	0.195675						0.391394	0.133586						0.401653	0.139717	*			0															POPTR_0001s35290.1
				scaffold_1_33633241	-0.765336	0.0261122	-0.32464	1.63801	0.426097	0.0752578	0.24421	-0.301633	1.0943																																				POPTR_0001s35290.1
				scaffold_1_33633684	-0.68914	-0.522581	-1.39237	1.18576	0.210162	0.0453446	0.135259	-1.32769	0.419384																																				POPTR_0001s35290.1
				scaffold_1_33634790	0.630253	0.248875	-0.321674	1.48309	0.416859	-0.105509	-0.376598	-0.341892	1.66841																																				POPTR_0001s35290.1
				scaffold_1_33761559	0.032407	0.478506	-0.584519	1.21666	0.357968	0.087866	-0.375915	-0.599387	1.45713																																				POPTR_0001s35440.1
				scaffold_1_3376833	-0.461994	0.300818	-1.80117	0.659163	0.145497	-0.0176481	0.0411297	-1.77029	0.109099																																				POPTR_0001s04270.1
				scaffold_1_3377540	-0.467048	0.292996	-1.85849	0.631802	0.138568	-0.00226756	0.110568	-1.8297	0.212008																																				POPTR_0001s04270.1
				scaffold_1_33984563	-0.330668	-4.09329	-3.77923	0.965659	0.0600462	0.0403766	-0.491236	-2.81153	0.444576																																				POPTR_0001s35650.1
				scaffold_1_33985328	-0.35559	0.257923	-0.495849	0.997935	0.381062	-0.0222812	0.119042	-0.486026	0.483044																																				POPTR_0001s35650.1
				scaffold_1_33985514	0.835051	-0.54416	-0.0776634	2.29053	0.47806	0.0127862	-0.165276	-0.0877598	0.666559																																				POPTR_0001s35650.1
				scaffold_1_33985780	0.820695	-0.545339	-0.0730963	2.27116	0.479215	0.0141981	-0.16298	-0.0831409	0.659506																																				POPTR_0001s35650.1
				scaffold_1_33986004	0.820695	-0.545339	-0.0730963	2.27116	0.479215	0.0141981	-0.16298	-0.0831409	0.659506																																				POPTR_0001s35650.1
				scaffold_1_33986038	0.747967	-0.550122	-0.0649324	2.17134	0.481524	0.0206435	-0.148317	-0.073903	0.614087																																				POPTR_0001s35650.1
				scaffold_1_33986232	-0.248732	1.11459	-1.79289	1.76257	0.157044	-0.00201421	-0.019331	-1.68018	0.0420735																																				POPTR_0001s35650.1
				scaffold_1_33987104	0.424713	-1.00926	-0.42461	2.60259	0.404157	-0.00813255	-0.112499	-0.388838	0.43992																																				POPTR_0001s35650.1
				scaffold_1_33987554	-0.385977	0.244427	-0.250919	1.06997	0.439954	0.00901946	0.121393	-0.241891	0.483036																																				POPTR_0001s35650.1
				scaffold_1_33988042	0.835051	-0.54416	-0.0776634	2.29053	0.47806	0.0127862	-0.165276	-0.0877598	0.666559																																				POPTR_0001s35650.1
				scaffold_1_33988533	-0.667055	1.11042	-1.11411	2.57246	0.265589	-0.025719	0.029118	-1.01757	0.184983																																				POPTR_0001s35650.1
				scaffold_1_33990465	-0.255053	0.510699	-0.539692	1.39722	0.37067	0.0207172	0.166088	-0.5313	0.631874																																				POPTR_0001s35650.1
				scaffold_1_34007015	-0.640837	0.696234	-1.51746	1.44581	0.190531	0.0188824	0.199583	-1.45395	0.49088																																				POPTR_0001s35660.1
				scaffold_1_34008103	-0.614215	-0.283992	-1.32039	0.99851	0.218245	0.0506787	0.0770749	-1.27821	0.34172																																				POPTR_0001s35660.1
				scaffold_1_34009377	0.0387171	-0.951004	-2.01073	0.924273	0.128176	0.0631823	0.0860892	-1.92184	0.267254																																				POPTR_0001s35660.1
				scaffold_1_34010788	0.752444	0.497074	-1.75583	1.27061	0.15127	0.0665352	-0.105986	-1.7303	0.340836																																				POPTR_0001s35660.1
				scaffold_1_34013206	0.144413	-0.778927	-0.424449	1.92343	0.401848	-0.00220918	-0.00915329	-0.397776	0.0392051																																				POPTR_0001s35660.1
				scaffold_1_34020750	0.181317	-0.847758	-0.65354	1.95168	0.351039	0.0418224	-0.226023	-0.61971	0.861643																																				POPTR_0001s35680.1
				scaffold_1_34022228	0.390194	0.179394	-0.230241	0.971086	0.439954	-0.026638	-0.152529	-0.242146	0.639144																																				POPTR_0001s35680.1
				scaffold_1_34022321	0.324436	0.259234	-0.131723	0.985914	0.464203	-0.00937491	-0.18774	-0.144095	0.749988																																				POPTR_0001s35680.1
				scaffold_1_34022511	0.00556883	-0.390347	-0.504923	0.954538	0.378753	-0.038323	-0.156722	-0.496684	0.663924																																				POPTR_0001s35680.1
				scaffold_1_34022656	0.120701	-0.820726	-2.21713	0.712164	0.105081	0.0432804	-0.235212	-2.15618	0.362986																																				POPTR_0001s35680.1
				scaffold_1_34025319	0.0185756	-0.258265	-0.645419	0.615272	0.345266	-0.070757	-0.176181	-0.643586	0.830981																																				POPTR_0001s35680.1
				scaffold_1_34025611	-0.0118981	-0.231323	-0.504635	0.573174	0.377598	-0.0404611	-0.142252	-0.501389	0.622161																																				POPTR_0001s35680.1
				scaffold_1_34025838	0.0378081	-0.612247	-1.91806	0.668964	0.132794	-0.00214047	-0.0757229	-1.87764	0.140908																																				POPTR_0001s35680.1
				scaffold_1_34026052	-0.00843243	-0.898484	-2.26729	0.704532	0.101617	-0.0589151	-0.119141	-2.18517	0.25498																																				POPTR_0001s35680.1
				scaffold_1_34026414	-0.549273	0.945221	-2.08441	1.23403	0.122402	0.0289761	0.104982	-1.97275	0.200599																																				POPTR_0001s35680.1
				scaffold_1_34026617	0.0422276	0.439429	-1.9829	0.562169	0.122402	-0.147517	-0.0833207	-1.99045	0.52665																																				POPTR_0001s35680.1
				scaffold_1_34026715	0.053348	0.410895	-1.95908	0.534096	0.124711	-0.16073	-0.0543498	-1.97153	0.562712																																				POPTR_0001s35680.1
				scaffold_1_34028055	0.393279	0.274802	-0.162874	1.12052	0.45612	-0.00912606	-0.179284	-0.176729	0.715091																																				POPTR_0001s35680.1
				scaffold_1_34029003	0.318484	0.537574	-0.588695	1.5209	0.355658	-0.0334057	-0.0456794	-0.594688	0.297915																																				POPTR_0001s35680.1
				scaffold_1_34029223	0.733614	0.313392	-1.49029	1.1857	0.185912	0.0679222	-0.119391	-1.4827	0.426311																																				POPTR_0001s35680.1
				scaffold_1_34031669	0.143651	0.871841	-0.830216	2.13506	0.307159	0.0754052	0.0863287	-0.816785	0.583689																																				POPTR_0001s35680.1
				scaffold_1_34032619	0.450962	0.536804	-1.14668	1.41932	0.242494	0.156723	-0.552736	-1.19925	1.66972																																				POPTR_0001s35680.1
				scaffold_1_34032859	0.16913	1.00834	-0.422083	2.59956	0.394919	-0.0282317	0.0671012	-0.427104	0.337057																																				POPTR_0001s35680.1
				scaffold_1_34032880	0.0458338	1.14463	-0.334072	2.91204	0.415704	-0.0258913	0.0461514	-0.340653	0.270283																																				POPTR_0001s35680.1
				scaffold_1_34033934	-0.345395	0.939916	-1.35066	1.86559	0.21709	-0.0393832	0.0685202	-1.28426	0.287634																																				POPTR_0001s35680.1
				scaffold_1_34078463	0.0441718	-0.196573	-0.742046	0.465288	0.323326	0.0649521	-0.0734207	-0.740818	0.517551																																				POPTR_0001s35740.1
				scaffold_1_34080586	0.0512524	-0.296796	-0.79387	0.676468	0.312933	0.0692069	-0.072601	-0.789078	0.532768																																				POPTR_0001s35740.1
				scaffold_1_34081331	0.141615	-0.425562	-0.347371	1.13753	0.415704	0.0332231	-0.0530426	-0.34078	0.32925																																				POPTR_0001s35740.1
				scaffold_1_34081626	-0.0201659	-0.285058	-0.3997	0.721889	0.403002	0.0576518	-0.0609312	-0.39388	0.499385																																				POPTR_0001s35740.1
				scaffold_1_34081719	-0.620527	-0.228642	-0.594814	1.33656	0.362587	0.00145629	-0.0509783	-0.564309	0.189353																																				POPTR_0001s35740.1
				scaffold_1_34081807	-0.564539	-0.243351	-0.612592	1.24144	0.357968	-0.00686991	-0.0521955	-0.584368	0.199683																																				POPTR_0001s35740.1
				scaffold_1_34082567	-0.356221	0.339471	-0.292391	1.18805	0.429561	0.0330469	0.122936	-0.284482	0.54313																																				POPTR_0001s35740.1
				scaffold_1_34082928	0.601205	0.0415516	-2.01099	0.565765	0.118938	-0.140421	0.0170684	-2.01992	0.464459																																				POPTR_0001s35740.1
				scaffold_1_34083066	-0.355952	-0.380961	-1.14309	0.861437	0.247113	-0.0194393	0.0164162	-1.11431	0.125677																																				POPTR_0001s35740.1
				scaffold_1_34083625	0.164059	-0.0587636	-0.637092	0.362637	0.345266	-0.0422034	-0.122478	-0.641495	0.545466																																				POPTR_0001s35740.1
				scaffold_1_34377591	-0.48858	-0.106349	-0.150206	1.10252	0.466513	-0.0174774	0.160076	-0.133949	0.652774																																				POPTR_0001s35920.1
				scaffold_1_34377684	-0.57723	-0.191237	-0.742008	1.17789	0.329099	0.0121719	0.215776	-0.716991	0.757917																																				POPTR_0001s35920.1
				scaffold_1_34377740	0.457895	0.83561	-0.682105	2.28029	0.336028	0.0428125	0.0402995	-0.68164	0.336209																																				POPTR_0001s35920.1
				scaffold_1_34377814	-0.577487	-0.543774	-0.502235	1.65244	0.386836	-0.000734586	-0.112265	-0.461382	0.427258																																				POPTR_0001s35920.1
				scaffold_1_34380381	0.467512	0.734087	-0.922199	1.96633	0.286374	0.0514699	-0.0565966	-0.914721	0.3812																																				POPTR_0001s35920.1
				scaffold_1_34381049	0.3937	0.805893	-0.920251	2.06967	0.287529	0.0552093	-0.0991759	-0.910072	0.478738																																				POPTR_0001s35920.1
				scaffold_1_34381915	0.516889	0.793766	-0.889327	2.1523	0.293303	0.0551771	-0.0517162	-0.881137	0.401663																																				POPTR_0001s35920.1
				scaffold_1_34384039	0.0578519	-1.00692	-1.82293	1.12722	0.15127	0.00777826	0.131879	-1.72814	0.270406																																				POPTR_0001s35920.1
				scaffold_1_34384689	0.490711	0.368791	-0.945151	1.24572	0.279446	0.0362514	0.00402442	-0.94786	0.233849																																				POPTR_0001s35920.1
				scaffold_1_34419216	-0.0218661	0.444382	-0.333955	1.17329	0.416859	-0.0536291	-0.0189924	-0.33623	0.422366																																				POPTR_0001s35960.1
				scaffold_1_34419247	0.0447905	0.382726	-0.370555	1.01041	0.407621	-0.0633556	-0.00446831	-0.374626	0.4877																																				POPTR_0001s35960.1
				scaffold_1_34419277	-1.12289	-0.701639	-3.08036	0.53001	0.051963	0.207378	-0.270753	-2.9649	0.366382																																				POPTR_0001s35960.1
				scaffold_1_34419282	0.237472	0.0653644	-0.533341	0.519157	0.36836	0.016564	0.00960128	-0.539317	0.128212																																				POPTR_0001s35960.1
				scaffold_1_34420435	0.145968	-1.03387	-1.94385	1.09007	0.137413	-0.00426971	0.0477987	-1.83653	0.0927605																																				POPTR_0001s35960.1
			Stomata	scaffold_1_34421222	-0.315655	0.716517	-2.13071	0.853359	0.112009	-0.15966	-0.110959	-2.09602	0.542387																																				POPTR_0001s35960.1
				scaffold_1_34421436	-1.14471	-0.163671	-2.37422	0.927487	0.095843	0.0387111	0.176287	-2.25135	0.256088																																				POPTR_0001s35960.1
				scaffold_1_34421615	-0.466124	-0.0396892	-2.8657	0.222786	0.0554273	0.21206	0.0836842	-2.88297	0.363393																																				POPTR_0001s35960.1
				scaffold_1_34422275	-0.0911302	-1.02177	-1.63883	1.2506	0.176674	-0.0217817	0.135849	-1.54193	0.338687																																				POPTR_0001s35960.1
				scaffold_1_34422438	-0.437771	0.0245836	-1.1463	0.73086	0.244804	0.0550141	0.217972	-1.13455	0.692733																																				POPTR_0001s35960.1
				scaffold_1_34422684	-0.790495	0.927387	-1.73531	1.67042	0.166282	-0.0069379	0.0374101	-1.61228	0.0892525																																				POPTR_0001s35960.1
				scaffold_1_34523471	-0.28378	0.499222	-0.731598	1.32046	0.327945	-0.0179492	0.208802	-0.72191	0.750722																																				POPTR_0001s36050.1
				scaffold_1_34523527	-0.274056	-1.59701	-1.90229	1.4807	0.157044	0.0391143	0.00592876	-1.68099	0.166351																																				POPTR_0001s36050.1
				scaffold_1_34523771	-0.270962	0.867557	-1.5547	1.52811	0.183603	-0.083913	0.283298	-1.512	0.83034	geo-Fst	0.327218	0.216797	***			0		0.244179	0.06014						0.256124	0.05801																			POPTR_0001s36050.1
				scaffold_1_34525047	-0.274599	0.0286407	-1.00315	0.491653	0.270208	0.0132263	0.06238	-0.994156	0.212228																																				POPTR_0001s36050.1
				scaffold_1_34525131	-0.274599	0.0286407	-1.00315	0.491653	0.270208	0.0132263	0.06238	-0.994156	0.212228																																				POPTR_0001s36050.1
				scaffold_1_34525429	0.877492	-0.291818	-0.470217	1.93044	0.384527	-0.0667647	-0.053267	-0.471618	0.543934																																				POPTR_0001s36050.1
				scaffold_1_34525651	0.653956	-0.265564	-0.403466	1.53396	0.399538	-0.0650053	-0.176779	-0.409774	0.849247																																				POPTR_0001s36050.1
				scaffold_1_34526328	-0.443736	0.281151	-1.25233	0.879214	0.226328	0.012317	0.00212875	-1.22924	0.0692074																																				POPTR_0001s36050.1
				scaffold_1_34527167	-0.158267	0.831006	-1.00318	1.88635	0.274827	0.000155312	-0.01345	-0.969251	0.0430654																																				POPTR_0001s36050.1
				scaffold_1_34527692	-0.395419	0.616519	-0.318708	1.82474	0.423788	0.0686358	-0.0429475	-0.308129	0.559827																																				POPTR_0001s36050.1
				scaffold_1_34717289	-0.903601	0.0599983	-1.50864	1.27583	0.191686	0.0195997	0.06963	-1.43997	0.195294																																				POPTR_0001s36210.1
				scaffold_1_34717844	-0.226828	-0.466592	-2.01677	0.486219	0.121247	-0.0366456	0.186603	-1.98899	0.354241																																				POPTR_0001s36210.1
				scaffold_1_34717882	0.0667276	0.00923203	-1.69643	0.0790343	0.154734	-0.0562623	0.179399	-1.70684	0.460982																																				POPTR_0001s36210.1
				scaffold_1_34718342	-0.57361	-1.76886	-3.05202	0.610073	0.0600462	0.054334	-0.0971243	-2.75579	0.127937																																				POPTR_0001s36210.1
				scaffold_1_34718932	-0.038787	-1.48946	-1.91094	1.4519	0.152425	0.0561884	-0.333315	-1.74038	0.69368																																				POPTR_0001s36210.1
				scaffold_1_34719124	-0.0397589	-1.48347	-1.90036	1.4576	0.15358	0.0453541	-0.300173	-1.72557	0.62883																																				POPTR_0001s36210.1
				scaffold_1_34719771	-0.289818	-0.442523	-2.58387	0.304164	0.0727483	0.0272114	0.0324127	-2.54579	0.0677738																																				POPTR_0001s36210.1
				scaffold_1_34721178	0.00212236	-1.27705	-1.72449	1.46554	0.170901	0.0916385	-0.738526	-1.68476	1.59394																																				POPTR_0001s36210.1
AUDPC_2011				scaffold_1_34721616	0.0829343	1.22123	-1.468	2.42	0.202079	0.0261038	-0.144557	-1.37672	0.389782																																				POPTR_0001s36210.1
				scaffold_1_34721763	0.026232	0.486266	-1.75832	0.728531	0.148961	-0.0770239	-0.0927974	-1.7492	0.372086																																				POPTR_0001s36210.1
				scaffold_1_34722483	-0.440102	-0.576596	-2.20339	0.553186	0.105081	0.141159	0.17285	-2.16633	0.476729																																				POPTR_0001s36210.1
				scaffold_1_34722591	-0.192334	-1.20884	-0.423635	2.6898	0.413395	0.060055	0.161626	-0.352035	0.768677																																				POPTR_0001s36210.1
				scaffold_1_34723249	0.398683	-0.672166	-1.27565	1.3526	0.225173	-0.0376759	-0.061067	-1.2371	0.274234																																				POPTR_0001s36210.1
				scaffold_1_34723813	-0.602334	-0.240996	-1.51278	0.859192	0.187067	0.0914554	-0.0141284	-1.47526	0.44732																																				POPTR_0001s36210.1
				scaffold_1_34724927	-0.242558	-0.453883	-1.08112	0.906366	0.258661	-0.091182	0.113009	-1.05894	0.665594																																				POPTR_0001s36210.1
				scaffold_1_34753091	0.278856	-0.605067	-1.5049	1.00954	0.187067	-0.077032	0.146951	-1.47743	0.533666																																				POPTR_0001s36220.1
				scaffold_1_34753189	0.177703	-0.469032	-1.43822	0.79722	0.19515	-0.0794371	0.13567	-1.42463	0.538574																																				POPTR_0001s36220.1
				scaffold_1_34753440	1.1989	0.523922	-2.17319	1.42043	0.110855	0.0526377	-0.676857	-2.18492	1.05603																																				POPTR_0001s36220.1
				scaffold_1_34753639	0.321793	-0.645755	-1.06674	1.39579	0.262125	-0.149343	0.0410619	-1.04664	0.919913																																				POPTR_0001s36220.1
				scaffold_1_34754449	0.559213	0.326157	-0.444185	1.43859	0.387991	-0.0647466	-0.105479	-0.457357	0.638164																																				POPTR_0001s36220.1
				scaffold_1_34754555	0.424681	0.48295	-0.361422	1.54664	0.407621	-0.0682753	-0.11932	-0.375363	0.703761																																				POPTR_0001s36220.1
				scaffold_1_34755112	0.384093	0.661502	-0.0796509	1.87964	0.474596	-0.0677582	-0.13714	-0.101617	0.767524																																				POPTR_0001s36220.1
				scaffold_1_34755685	0.239	-0.115305	-0.102121	0.619006	0.473441	-0.0345983	0.0436233	-0.106236	0.326151																																				POPTR_0001s36220.1
				scaffold_1_34755925	-0.322864	-0.0570768	-1.35966	0.480396	0.206697	0.0500033	0.229197	-1.35557	0.627255																																				POPTR_0001s36220.1
				scaffold_1_34895672	-0.758397	0.459478	-2.75574	0.520966	0.0646651	0.0281654	0.311538	-2.69522	0.296513																																				POPTR_0001s36340.1
				scaffold_1_34895726	-0.583223	-0.518769	-0.520843	1.6159	0.382217	0.0966237	0.153997	-0.483989	0.913723																																				POPTR_0001s36340.1
				scaffold_1_34895824	-0.632404	-0.506013	-0.512704	1.66787	0.384527	0.104072	0.195735	-0.475466	1.05146																																				POPTR_0001s36340.1
				scaffold_1_34896417	-0.842835	-0.415406	-0.807948	1.72814	0.321016	0.0982234	0.192799	-0.757139	0.92577																																				POPTR_0001s36340.1
				scaffold_1_34896980	-0.82443	-0.433114	-0.813074	1.7083	0.319861	0.0973264	0.171445	-0.761556	0.874699																																				POPTR_0001s36340.1
				scaffold_1_34898610	-1.19758	0.0219813	-0.350355	2.46598	0.424942	0.1289	0.0929158	-0.305694	1.05915																																				POPTR_0001s36340.1
				scaffold_1_34898887	-1.21461	0.0224517	-0.346214	2.49817	0.426097	0.12852	0.0949617	-0.300932	1.05968																																				POPTR_0001s36340.1
				scaffold_1_34898921	-1.20196	0.0133622	-0.335714	2.4763	0.428406	0.131273	0.088357	-0.291453	1.07327																																				POPTR_0001s36340.1
				scaffold_1_34899157	0.112188	-0.104379	-0.69596	0.336895	0.332564	-0.0431289	0.152865	-0.698913	0.632303																																				POPTR_0001s36340.1
		syringyl		scaffold_1_34899675	-1.37923	-4.03494	-3.53596	1.05367	0.0727483	0.0169518	-0.0776429	-2.54635	0.0901713																																				POPTR_0001s36340.1
				scaffold_1_3505858	0.06604	-0.298004	-1.12275	0.588979	0.247113	0.139106	0.0791708	-1.12525	0.852803																																				POPTR_0001s04420.1
				scaffold_1_3506608	0.154923	0.657635	-1.30227	1.36364	0.21709	-0.0485705	0.224688	-1.29132	0.686602																																				POPTR_0001s04420.1
				scaffold_1_3506843	-0.0576117	-0.910186	-0.24781	2.23005	0.446882	0.0614658	-0.0555858	-0.213846	0.531427																																				POPTR_0001s04420.1
				scaffold_1_3507526	0.289148	-0.793032	-0.522735	1.99684	0.378753	0.0422835	-0.105575	-0.496019	0.504298																																				POPTR_0001s04420.1
				scaffold_1_3508389	-1.23916	0.0710167	-2.04286	1.31112	0.12933	0.0655733	0.119641	-1.91312	0.30882																																				POPTR_0001s04420.1
				scaffold_1_3508524	-1.39994	0.0409936	-2.00081	1.54913	0.137413	0.0826745	0.111048	-1.84475	0.367108																																				POPTR_0001s04420.1
				scaffold_1_3508691	0.0681789	-0.233833	-1.22167	0.44801	0.228637	0.102545	0.0319397	-1.22203	0.58516																																				POPTR_0001s04420.1
				scaffold_1_3508732	0.103548	-0.134442	-1.13366	0.318015	0.243649	0.0497001	-0.00221843	-1.13412	0.293297																																				POPTR_0001s04420.1
				scaffold_1_3509025	-0.0281813	-0.519494	-1.9197	0.562742	0.13164	-0.0710532	-0.196139	-1.89869	0.470237																																				POPTR_0001s04420.1
				scaffold_1_3509435	-0.170095	-0.777998	-1.40005	1.14747	0.207852	0.0162258	-0.0998557	-1.33949	0.274043																																				POPTR_0001s04420.1
				scaffold_1_35294663	0.0826487	-0.0943479	-0.054635	0.316208	0.486143	0.0262207	-0.0159077	-0.0554273	0.218703																																				POPTR_0001s36610.1
				scaffold_1_35296330	0.339393	1.26533	-2.00228	2.07609	0.135104	-0.0912349	0.0439825	-1.8636	0.349646	geo-Fst	0.292337	0.193835	***			0		0.186703	0.029607						0.187421	0.037348																			POPTR_0001s36610.1
				scaffold_1_35296958	0.653379	0.660647	-0.0224417	2.12621	0.486143	-0.148331	0.0689373	-0.0562155	1.20304																																				POPTR_0001s36610.1
				scaffold_1_35297286	-0.609834	-0.142476	-1.19462	1.00404	0.23903	-0.0141354	0.138224	-1.16076	0.41492																																				POPTR_0001s36610.1
				scaffold_1_35298236	-1.43438	0.490746	-2.31005	1.42072	0.108545	0.0719649	-0.185226	-2.11635	0.345845																																				POPTR_0001s36610.1
				scaffold_1_35298556	-0.0343477	0.249604	-0.85266	0.579063	0.299076	-0.0629598	0.0811967	-0.854238	0.506086																																				POPTR_0001s36610.1
				scaffold_1_35299075	0.432571	1.41233	-1.89264	2.54346	0.15127	-0.0603695	-0.0301702	-1.72771	0.25523	geo-Fst	0.322798	0.211152	***			0		0.19085	0.007415						0.191905	0.012886																			POPTR_0001s36610.1
				scaffold_1_35388000	-0.199707	-0.510186	-0.52321	1.24921	0.377598	0.0519556	0.0945014	-0.501026	0.522173																																				NA
				scaffold_1_35399821	-0.00994868	1.14392	-1.0925	2.5635	0.262125	-0.0690943	-0.0739546	-1.03813	0.488755																																				POPTR_0001s36700.1
				scaffold_1_35400959	0.24895	0.070997	-0.473952	0.55395	0.382217	0.00465858	0.0396624	-0.480243	0.154034																																				POPTR_0001s36700.1
				scaffold_1_35402559	-0.738015	-0.65112	-2.54983	0.564993	0.0796767	-0.100269	0.367679	-2.49165	0.538127																																				POPTR_0001s36700.1
				scaffold_1_35403286	-0.590109	-1.03996	-2.03204	0.974706	0.130485	-0.0576407	0.186267	-1.90658	0.415677																																				POPTR_0001s36700.1
				scaffold_1_35403343	-0.52436	-0.396738	-1.17473	1.04177	0.243649	-0.0955976	0.241096	-1.14557	0.940155																																				POPTR_0001s36700.1
		Glucose		scaffold_1_35403677	0.0108455	0.219197	-1.66419	0.330164	0.159353	-0.00032994	0.0377172	-1.66301	0.0810824																																				POPTR_0001s36700.1
				scaffold_1_35404565	-0.588738	-1.01586	-2.0489	0.947268	0.128176	-0.0510039	0.171573	-1.92542	0.371763																																				POPTR_0001s36700.1
				scaffold_1_35405147	0.318589	0.577878	-0.159767	1.65391	0.45612	-0.072526	-0.048069	-0.176551	0.604582																																				POPTR_0001s36700.1
				scaffold_1_35405306	-0.569712	-0.99433	-2.05444	0.923935	0.127021	-0.0486427	0.141529	-1.93365	0.315901																																				POPTR_0001s36700.1
				scaffold_1_35405966	0.0488126	-0.46404	-0.587664	1.10935	0.360277	-0.0200295	0.022831	-0.574279	0.170208																																				POPTR_0001s36700.1
				scaffold_1_35406136	-0.118055	0.25849	-1.5774	0.432859	0.172055	-0.0309872	0.117047	-1.57357	0.30933																																				POPTR_0001s36700.1
				scaffold_1_35407492	0.238996	0.299749	-0.19458	0.950203	0.449192	0.0133275	-0.0692488	-0.203233	0.293837																																				POPTR_0001s36700.1
				scaffold_1_35407535	-0.265789	-0.479846	-2.48723	0.343718	0.0796767	-0.191766	0.674298	-2.60459	1.05745																																				POPTR_0001s36700.1
				scaffold_1_35407655	-0.476477	0.251044	-1.50498	0.771774	0.185912	0.0169574	0.0641101	-1.47749	0.173429																																				POPTR_0001s36700.1
				scaffold_1_35408020	0.260361	1.10958	-2.06364	1.67531	0.124711	-0.0741065	-0.17044	-1.95917	0.416406																																				POPTR_0001s36700.1
				scaffold_1_35423467	-0.261043	0.405378	-0.132624	1.23236	0.467667	0.0351943	-0.044975	-0.12933	0.332105																																				POPTR_0001s36710.1
				scaffold_1_35424216	0.465839	0.452926	-1.17551	1.25867	0.236721	-0.0840383	0.0078538	-1.17464	0.482506																																				POPTR_0001s36710.1
				scaffold_1_35424753	-0.819712	-0.121486	-0.985647	1.46698	0.281755	0.0356654	0.165915	-0.939801	0.570541																																				POPTR_0001s36710.1
				scaffold_1_35425406	0.244231	0.836914	-1.76863	1.43417	0.152425	-0.131681	-0.0529736	-1.72969	0.551266																																				POPTR_0001s36710.1
	Bud set*_2009			scaffold_1_35425641	-0.777479	-0.109526	-1.20871	1.26074	0.23903	0.0728326	0.0627096	-1.16145	0.457165																																				POPTR_0001s36710.1
				scaffold_1_35426642	0.245221	0.811888	-1.74663	1.40544	0.154734	-0.137227	-0.0374507	-1.71272	0.572984																																				POPTR_0001s36710.1
				scaffold_1_35426885	-0.234737	0.203441	-1.78135	0.380501	0.145497	-0.0295033	0.18143	-1.77769	0.3902																																				POPTR_0001s36710.1
				scaffold_1_35427040	0.0473667	0.675946	-0.857495	1.61485	0.300231	-0.10174	0.0838873	-0.85164	0.739664																																				POPTR_0001s36710.1
				scaffold_1_35427730	-0.709653	-0.108981	-1.21525	1.14691	0.236721	0.0644698	0.066403	-1.17364	0.414465																																				POPTR_0001s36710.1
				scaffold_1_35428000	-0.238411	0.202415	-1.78153	0.382386	0.145497	-0.0345531	0.192381	-1.77878	0.41966																																				POPTR_0001s36710.1
				scaffold_1_35428117	-0.0896266	0.222112	-1.97469	0.277395	0.122402	-0.0307275	0.199976	-1.97891	0.371124																																				POPTR_0001s36710.1
				scaffold_1_35428801	0.463574	-0.534397	-0.171343	1.73941	0.457275	0.0304098	-0.101602	-0.170901	0.468987																																				POPTR_0001s36710.1
				scaffold_1_35429982	-0.128718	0.163169	-1.81281	0.256969	0.140878	-0.0408304	0.17479	-1.81559	0.386984																																				POPTR_0001s36710.1
				scaffold_1_35430414	0.240769	0.667203	-0.933043	1.64209	0.284065	-0.113456	0.0348496	-0.930734	0.739974																																				POPTR_0001s36710.1
				scaffold_1_35430815	0.00771	0.94988	-0.617091	2.38984	0.353349	-0.12787	0.0863573	-0.610498	0.980316																																				POPTR_0001s36710.1
				scaffold_1_35431500	0.399259	-0.0319854	-1.14272	0.650603	0.241339	0.0711928	-0.216985	-1.15449	0.730426																																				POPTR_0001s36710.1
				scaffold_1_35555863	0.292652	0.50678	-0.879899	1.33377	0.293303	0.0175873	-0.101361	-0.88076	0.353231																																				POPTR_0001s36810.1
				scaffold_1_35555876	0.312812	0.520199	-0.903008	1.37159	0.288684	0.0459368	-0.16108	-0.905935	0.595833																																				POPTR_0001s36810.1
				scaffold_1_35555954	0.204297	0.546116	0.0114439	1.48551	0.498845	-0.0128422	0.0416152	-0.00461894	0.195931																																				POPTR_0001s36810.1
				scaffold_1_35556033	0.275121	0.564475	-0.132576	1.5891	0.463048	-0.0428281	-0.027611	-0.147806	0.357388																																				POPTR_0001s36810.1
				scaffold_1_35556258	0.147837	0.523025	-2.10287	0.658657	0.110855	0.00691369	-0.180052	-2.08864	0.285475																																				POPTR_0001s36810.1
				scaffold_1_35558857	0.374581	-0.358394	-0.462379	1.20883	0.386836	-0.0117095	-0.00280547	-0.460658	0.0893564																																				POPTR_0001s36810.1
				scaffold_1_35558950	0.0993963	0.293406	-0.595994	0.768014	0.354503	-0.00163947	0.0133147	-0.599273	0.0503842																																				POPTR_0001s36810.1
				scaffold_1_35559333	-0.196539	0.0697226	-0.190155	0.47646	0.453811	0.0349785	-0.0301158	-0.184758	0.301479																																				POPTR_0001s36810.1
				scaffold_1_35559506	0.109231	0.324801	-0.611192	0.84836	0.351039	-0.00221327	-0.017907	-0.614449	0.0675161																																				POPTR_0001s36810.1
				scaffold_1_35570069	-1.2955	0.0114555	-3.03042	0.660089	0.0542725	0.171695	0.191188	-2.89613	0.308708																																				POPTR_0001s36820.1
				scaffold_1_35570215	-1.2955	0.0114555	-3.03042	0.660089	0.0542725	0.171695	0.191188	-2.89613	0.308708																																				POPTR_0001s36820.1
				scaffold_1_35570399	-0.194517	0.0747696	-0.194704	0.477771	0.452656	0.0350987	-0.0320939	-0.189376	0.30538																																				POPTR_0001s36820.1
				scaffold_1_35571359	0.134655	0.314545	-0.610587	0.839642	0.351039	-0.0122807	0.0101757	-0.614475	0.0968626																																				POPTR_0001s36820.1
				scaffold_1_35573522	0.256804	0.198768	-1.60931	0.460173	0.166282	-0.106122	-0.200422	-1.62859	0.681333																																				POPTR_0001s36820.1
				scaffold_1_35615922	-1.10006	-1.44517	-2.86309	0.745512	0.0704388	0.213109	-0.109807	-2.62763	0.460563																																				POPTR_0001s36860.1
				scaffold_1_35616407	-1.122	-1.47815	-2.85494	0.767697	0.0715935	0.225795	-0.112503	-2.61551	0.494734																																				POPTR_0001s36860.1
				scaffold_1_35618149	-0.662752	0.539119	-2.15302	0.822064	0.110855	-0.0140697	0.455527	-2.12829	0.73165																																				POPTR_0001s36860.1
				scaffold_1_35618230	-0.769393	0.0445618	-1.54521	1.0524	0.183603	0.0401129	0.280882	-1.50746	0.67108																																				POPTR_0001s36860.1
				scaffold_1_35618278	-0.75452	0.0627614	-1.59929	1.00225	0.17552	0.0934192	0.16023	-1.55811	0.546012																																				POPTR_0001s36860.1
				scaffold_1_35618325	-0.401843	0.00531132	-2.29318	0.310204	0.0935335	-0.024056	-0.236457	-2.28526	0.342415																																				POPTR_0001s36860.1
				scaffold_1_35618381	-0.76621	0.00848748	-1.78138	0.899236	0.15127	0.188213	-0.0981315	-1.75514	0.793843																																				POPTR_0001s36860.1
				scaffold_1_35619743	-0.702895	0.0666903	-1.56945	0.948663	0.178984	0.0439741	0.277547	-1.53862	0.653583																																				POPTR_0001s36860.1
				scaffold_1_35620005	-0.751914	-1.20537	-2.21761	0.9788	0.115473	-0.0319228	-0.0868174	-2.03841	0.181316																																				POPTR_0001s36860.1
				scaffold_1_35620291	0.0708619	0.529339	-2.81966	0.361648	0.0577367	0.0384151	-0.437788	-2.84142	0.380991																																				POPTR_0001s36860.1
				scaffold_1_35621134	0.247199	-0.556766	-1.4099	0.981041	0.200924	0.037058	-0.128845	-1.38366	0.373206																																				POPTR_0001s36860.1
				scaffold_1_35621979	-0.632107	-0.23507	-1.12564	1.10839	0.252887	0.242684	-0.592589	-1.16672	2.01359	geo-Fst	0.390433	0.119673						0.393071	0.182787	*			0		0.403667	0.192347	**			0															POPTR_0001s36860.1
				scaffold_1_35623380	0.186076	-0.219647	-0.0116539	0.726467	0.496536	-0.0136398	0.238261	-0.0139024	0.953894																																				POPTR_0001s36870.1
				scaffold_1_35624363	-0.182522	0.49102	-1.65072	0.788053	0.163972	-0.00501876	0.250341	-1.64098	0.550709																																				POPTR_0001s36870.1
				scaffold_1_35624862	-0.273299	0.218636	-1.43587	0.53494	0.193995	-0.0821301	0.256283	-1.44073	0.797031																																				POPTR_0001s36870.1
				scaffold_1_35625214	0.31686	-1.00746	-2.05515	1.05912	0.124711	-0.0355296	0.0501888	-1.9501	0.153711																																				POPTR_0001s36870.1
				scaffold_1_35625478	0.415878	-1.04893	-2.11083	1.10272	0.120092	-0.0574104	0.0448034	-1.99464	0.209141																																				POPTR_0001s36870.1
				scaffold_1_35625773	-0.17269	-0.398863	-0.725039	0.932175	0.330254	-0.0378411	0.0132189	-0.707373	0.271158																																				POPTR_0001s36870.1
				scaffold_1_35626050	-0.126787	0.163268	-1.56688	0.302834	0.17321	-0.0364036	0.0320363	-1.56384	0.182792																																				POPTR_0001s36870.1
				scaffold_1_35626436	-0.462174	-0.312664	-0.630214	1.13646	0.353349	-0.0192631	0.0163451	-0.604434	0.152969																																				POPTR_0001s36870.1
				scaffold_1_35626552	-0.45212	0.133936	-1.45396	0.679257	0.192841	-0.0303735	-0.0278616	-1.43227	0.16698																																				POPTR_0001s36870.1
				scaffold_1_35626843	-0.603324	0.0866737	-1.32272	0.940631	0.215935	-0.0148271	-0.0248607	-1.28972	0.105449																																				POPTR_0001s36870.1
				scaffold_1_35627358	-0.139523	-0.949934	-1.81687	1.0224	0.15127	-0.00977565	0.0512024	-1.72474	0.113856																																				POPTR_0001s36870.1
				scaffold_1_35627456	-0.0500625	-0.869086	-1.86723	0.92661	0.143187	0.0110027	0.00185857	-1.78859	0.0433309																																				POPTR_0001s36870.1
				scaffold_1_35628000	-0.346544	0.710323	-0.820104	1.78656	0.311778	-0.0049535	0.0240429	-0.7916	0.0897087																																				POPTR_0001s36870.1
				scaffold_1_35628303	-0.241051	0.414087	-1.29927	0.855116	0.21709	-0.0397396	0.270385	-1.29579	0.785762																																				POPTR_0001s36870.1
				scaffold_1_35629106	-0.332791	-0.754541	-1.50668	1.06107	0.191686	-0.0407563	-0.520346	-1.48821	1.36082																																				POPTR_0001s36870.1
				scaffold_1_35629117	-0.519558	-0.30033	-0.472159	1.26893	0.3903	-0.000710552	0.0917844	-0.446543	0.350034																																				POPTR_0001s36870.1
				scaffold_1_35629763	0.551027	-0.292068	-1.33596	0.964517	0.210162	-0.113301	0.240626	-1.34227	0.914487																																				POPTR_0001s36870.1
				scaffold_1_35682872	0.574269	0.986854	-2.30483	1.44518	0.100462	-0.0742569	-0.029307	-2.19664	0.218134																																				POPTR_0001s36900.1
				scaffold_1_35685034	0.0479477	0.957756	-0.52524	2.44188	0.372979	-0.0813446	0.0299543	-0.521231	0.615691	geo-Fst	0.479285	0.172165	***			Lat,EXT,Eref,		0.405043	0.057741						0.411727	0.063141																			POPTR_0001s36900.1
				scaffold_1_35685551	0.0582558	-0.706901	-1.02745	1.36123	0.271363	0.0293396	-0.350407	-1.0035	1.09966																																				POPTR_0001s36900.1
				scaffold_1_35685682	-1.43238	1.70099	-2.68921	1.81006	0.0969977	0.0619542	-0.371707	-2.26525	0.520453																																				POPTR_0001s36900.1
				scaffold_1_35686349	-0.0591664	-0.339876	-1.04902	0.668191	0.262125	0.040402	0.151294	-1.0388	0.516683																																				POPTR_0001s36900.1
				scaffold_1_3576225	-0.353568	0.142844	-2.40392	0.277079	0.0842956	0.0427301	-0.191505	-2.39569	0.24917																																				POPTR_0001s04590.1
				scaffold_1_3576299	-0.0700698	-0.842987	-1.4773	1.18381	0.196305	0.109658	-0.395307	-1.44517	1.05188																																				POPTR_0001s04590.1
				scaffold_1_3576562	-0.203462	-1.07568	-1.27039	1.63819	0.236721	0.00136764	0.00347875	-1.17074	0.0128019																																				POPTR_0001s04590.1
				scaffold_1_3576833	-0.108548	-1.09045	-1.19783	1.75124	0.249423	0.0260848	-0.0133925	-1.10208	0.161119																																				POPTR_0001s04590.1
				scaffold_1_3577749	0.0718702	0.0700624	-0.385381	0.238092	0.404157	-0.0252012	0.141261	-0.389309	0.581116																																				POPTR_0001s04590.1
				scaffold_1_3578885	-0.40419	0.785379	-0.701522	2.06012	0.338337	0.0180952	-0.0210189	-0.670757	0.149565																																				POPTR_0001s04590.1
				scaffold_1_3579846	0.410719	-0.0106849	-1.07411	0.689814	0.254042	-0.0241533	0.069963	-1.07814	0.261059																																				POPTR_0001s04590.1
				scaffold_1_3580028	-0.258225	0.819409	-1.80721	1.22944	0.148961	0.0732779	0.137847	-1.7506	0.392399																																				POPTR_0001s04590.1
				scaffold_1_35980655	-0.487766	0.00373857	-2.41753	0.344039	0.0842956	-0.114473	-0.11476	-2.40119	0.324348																																				POPTR_0001s37150.1
				scaffold_1_35980861	0.144885	0.284298	-0.574817	0.781217	0.359122	-0.00700278	0.049002	-0.579326	0.188617																																				POPTR_0001s37150.1
				scaffold_1_35981070	-0.390085	-0.563623	-2.83314	0.306153	0.0588915	-0.148466	-0.232621	-2.80918	0.363345																																				POPTR_0001s37150.1
				scaffold_1_35981422	-0.47668	-0.0184754	-1.54202	0.634378	0.180139	-0.0734046	-0.0560056	-1.51889	0.37305																																				POPTR_0001s37150.1
				scaffold_1_35981887	0.363027	-0.309767	-0.585658	1.06906	0.357968	-0.0341364	-0.0511017	-0.584675	0.315075																																				POPTR_0001s37150.1
				scaffold_1_35982266	-0.548011	-0.47306	-2.75718	0.351426	0.0635104	-0.122972	-0.191738	-2.71533	0.31755																																				POPTR_0001s37150.1
				scaffold_1_35982480	-0.503625	-0.41138	-2.78648	0.310185	0.0612009	-0.0985974	-0.241916	-2.75533	0.31525																																				POPTR_0001s37150.1
				scaffold_1_35982604	-0.470316	-0.183051	-1.026	0.875502	0.269053	0.0578692	-0.153187	-1.00416	0.588488																																				POPTR_0001s37150.1
				scaffold_1_35982702	-0.488638	-0.533434	-2.73807	0.351786	0.0646651	-0.165295	-0.132562	-2.70395	0.352203																																				POPTR_0001s37150.1
				scaffold_1_35982855	-0.477267	-0.322319	-2.8603	0.261267	0.056582	-0.0317741	-0.440674	-2.86612	0.414392																																				POPTR_0001s37150.1
				scaffold_1_35983446	-0.217894	0.106807	-2.05594	0.232106	0.114319	-0.0953339	0.147688	-2.05936	0.405303																																				POPTR_0001s37150.1
				scaffold_1_35984001	-0.161131	-0.353409	-1.66694	0.489972	0.161663	0.13509	-0.138138	-1.66329	0.642147																																				POPTR_0001s37150.1
				scaffold_1_35984307	0.127358	-0.282621	-0.116567	0.809496	0.471132	-0.0771209	-0.0289645	-0.115473	0.623049	geo-Fst	0.501244	0.134791						0.505333	0.161648	*			0		0.498488	0.134304	**			0															POPTR_0001s37150.1
				scaffold_1_36055718	0.351283	-0.0669121	-1.21414	0.564495	0.228637	0.0444686	-0.471639	-1.25167	1.30446																																				POPTR_0001s37170.1
				scaffold_1_36055931	-0.0583666	0.269382	-1.01942	0.588574	0.265589	-0.0659714	-0.080791	-1.02018	0.487719	geo-Fst	0.415777	0.127283						0.43167	0.192534	**			0		0.451515	0.157845	***			0															POPTR_0001s37170.1
				scaffold_1_36057229	-0.0805957	0.262387	-0.0267508	0.729544	0.493072	0.037371	-0.0666298	-0.0277136	0.400012																																				POPTR_0001s37170.1
				scaffold_1_36058171	0.0286214	0.275446	-0.191124	0.738147	0.451501	-0.0244552	0.0367289	-0.193995	0.24258																																				POPTR_0001s37170.1
				scaffold_1_36062144	0.107658	0.0862092	-0.709063	0.296719	0.329099	0.0260251	-0.0584542	-0.712612	0.2747																																				POPTR_0001s37170.1
				scaffold_1_36063139	0.389948	-0.744336	-2.19694	0.777444	0.106236	0.119401	-0.0626377	-2.14369	0.374283																																				POPTR_0001s37170.1
				scaffold_1_36064541	0.566511	-0.407492	-1.20784	1.19051	0.233256	-0.0866056	0.218067	-1.2008	0.825418																																				POPTR_0001s37170.1
				scaffold_1_3615489	0.491482	-0.454639	-0.669361	1.46391	0.340647	-0.0491696	-0.0569048	-0.661315	0.409915																																				POPTR_0001s04650.1
				scaffold_1_3615537	0.0501299	-0.407071	-1.20633	0.744641	0.233256	-0.0481267	0.152529	-1.19456	0.529458																																				POPTR_0001s04650.1
				scaffold_1_3616639	-0.0944219	-0.504364	-1.38891	0.789642	0.204388	-0.0323265	0.223716	-1.36846	0.620039																																				POPTR_0001s04650.1
				scaffold_1_3616816	-0.123099	-0.508335	-1.4562	0.762287	0.193995	-0.0315746	0.202459	-1.43229	0.543509																																				POPTR_0001s04650.1
				scaffold_1_3618095	-0.267909	-0.474388	-2.73316	0.27522	0.0635104	-0.141339	0.156713	-2.71657	0.318892																																				POPTR_0001s04650.1
				scaffold_1_3618835	-0.151351	0.1543	-2.07583	0.215304	0.112009	0.0667511	-0.0606338	-2.07469	0.231155																																				POPTR_0001s04650.1
				scaffold_1_36221811	-0.266533	0.69078	-1.83864	1.00333	0.143187	0.0915734	-0.0597328	-1.79641	0.376203																																				POPTR_0001s37260.1
				scaffold_1_36222342	-0.195211	-1.07296	-1.93499	1.03143	0.139723	-0.175656	0.076349	-1.84443	0.683879																																				POPTR_0001s37260.1
				scaffold_1_36222989	0.0597747	0.261914	-0.157625	0.711775	0.459584	0.0634674	0.105867	-0.162754	0.652252	geo-Fst	0.498079	0.088215						0.49095	0.122542						0.490942	0.139242	*			0															POPTR_0001s37260.1
				scaffold_1_36223058	-0.234979	-0.0347776	-0.29095	0.52028	0.429561	0.0650983	-0.30728	-0.288528	1.2786	geo-Fst	0.493858	0.100682						0.493926	0.136038						0.494365	0.154149	**			0															POPTR_0001s37260.1
				scaffold_1_36223178	-0.174595	-0.183912	-0.598205	0.556173	0.356813	-0.090114	0.0513576	-0.591674	0.685105																																				POPTR_0001s37260.1
				scaffold_1_36223639	-0.0979314	-1.1787	-2.01321	1.07369	0.132794	-0.180221	0.0730781	-1.90501	0.669391																																				POPTR_0001s37260.1
				scaffold_1_36224049	0.41868	-0.27842	-0.656339	1.07663	0.341801	-0.00520724	0.059675	-0.65548	0.21905																																				POPTR_0001s37260.1
				scaffold_1_36224279	-0.21962	0.431499	-0.803045	1.09546	0.311778	0.0658153	-0.034444	-0.793811	0.465824																																				POPTR_0001s37260.1
				scaffold_1_36225379	0.227203	-0.0423712	-0.949797	0.417503	0.278291	0.0224845	0.094068	-0.954313	0.330618																																				POPTR_0001s37260.1
				scaffold_1_36225966	0.228348	-0.0946962	-0.945168	0.4607	0.279446	0.027281	0.113912	-0.949199	0.400117																																				POPTR_0001s37260.1
				scaffold_1_36227135	0.211204	-0.405212	-1.33209	0.775204	0.211316	0.0299608	0.122881	-1.31965	0.356102																																				POPTR_0001s37260.1
				scaffold_1_36227637	-0.0354226	-1.9798	-2.62633	1.08254	0.0923788	0.106232	-0.119802	-2.29873	0.319153																																				POPTR_0001s37260.1
				scaffold_1_36227879	-0.128881	-0.102593	-0.0556304	0.394096	0.487298	-0.120333	0.248479	-0.0507112	1.3653																																				POPTR_0001s37260.1
				scaffold_1_36228405	-0.0590241	-0.85116	-1.42033	1.24196	0.205543	0.0232235	-0.195272	-1.35775	0.51677																																				POPTR_0001s37260.1
				scaffold_1_36229753	0.053558	-0.909491	-0.0437891	2.33263	0.494226	0.142427	-0.227573	-0.0244347	1.4326																																				POPTR_0001s37260.1
				scaffold_1_36230029	-0.104915	0.898853	-0.124333	2.35215	0.466513	-0.0417554	-0.0144578	-0.133949	0.336715																																				POPTR_0001s37260.1
				scaffold_1_36254256	0.696591	0.0257354	-0.844914	1.28257	0.300231	-0.00615659	0.111317	-0.847629	0.378022																																				NA
				scaffold_1_36256163	-0.0485864	0.231618	-0.47034	0.605281	0.384527	0.0729417	0.0570307	-0.471871	0.589585																																				NA
				scaffold_1_3645051	0.379046	0.262306	-1.24067	0.807861	0.224018	0.0567035	0.117935	-1.24614	0.442674																																				POPTR_0001s04710.1
				scaffold_1_3646606	-0.46902	-1.88795	-2.67526	0.905834	0.0866051	0.017199	-0.02827	-2.35615	0.0559413																																				POPTR_0001s04710.1
				scaffold_1_36469302	-0.353707	-0.493844	-0.835577	1.16918	0.309469	0.0144729	0.236718	-0.808864	0.802993																																				POPTR_0001s37500.1
				scaffold_1_36470846	-0.375712	-0.305659	-1.09705	0.817757	0.255196	-0.118822	0.133256	-1.08081	0.836906																																				POPTR_0001s37500.1
				scaffold_1_36471304	0.18561	0.0578959	-1.05493	0.339979	0.257506	-0.033764	0.134425	-1.06196	0.468933																																				POPTR_0001s37500.1
				scaffold_1_36471858	-0.00252617	-0.00841432	-0.364158	0.0224753	0.409931	-0.0296452	-0.00592096	-0.364427	0.23007																																				POPTR_0001s37500.1
				scaffold_1_36472026	-0.210631	-0.22057	-0.959743	0.57368	0.279446	-0.0101162	0.223849	-0.953412	0.725575																																				POPTR_0001s37500.1
				scaffold_1_36472068	-0.0060493	-0.00759419	-0.364242	0.0235161	0.409931	-0.0261988	-0.010582	-0.364393	0.206509																																				POPTR_0001s37500.1
				scaffold_1_36473142	0.316748	0.334997	-1.6928	0.668065	0.155889	-0.0987976	0.00215256	-1.69668	0.411593																																				POPTR_0001s37500.1
				scaffold_1_36473636	0.320653	0.265843	-1.84842	0.520163	0.136259	-0.121266	0.0358224	-1.85863	0.457048																																				POPTR_0001s37500.1
				scaffold_1_36474986	0.0873023	0.00581073	-0.385634	0.188483	0.404157	-0.0295579	0.0104152	-0.388361	0.230787																																				POPTR_0001s37500.1
				scaffold_1_36475080	0.0506581	0.00235124	-0.372195	0.109565	0.407621	-0.0224315	0.00842607	-0.373912	0.176031																																				POPTR_0001s37500.1
[truncated: 27,358 more rows]
[truncated: 36 more columns]
