# Supplementary material for: Evolutionary Quantitative Genomics of Populus trichocarpa
Source: PLoS One. 2015 Nov 23;10(11):e0142864. doi: 10.1371/journal.pone.0142864 (PMC4658102; doi:10.1371/journal.pone.0142864)
Supplement: S3 Table — Comprehensive results are provided in S2 Table. (XLS) [file pone.0142864.s005.xls]

## Sheet: Sheet1
Table S3: List of 118 SNPs associated with adaptive traits (significant QST for at least one associated trait) including 59 SNPs under diversifying selection shared among at least two outlier detection methods and 59 unique SNPs detected by climate FST, climate SPA and unsupervised SPA, respectively. Comprehensive results are provided in Table S2.
SNP	outlier analyses	trait associations
		rust	ecology	wood	stomata	Candidate gene v2.2	Candidate gene v3	Candidate gene rank	Fst	no_snp_tagged_08	list_snp_tagged_08	no_snp_tagged_09	list_snp_tagged_09	design_score	sequence	Bases	Genes within 4 kb (v2.2)	Type_List (v2.2)	Type with precedence (V2.2)	Phase v2.2	Bases in coding direction (v2.2)	Coding Direction (v2.2)	Start CDS (v2.2)	End CDS (v2.2)	Codon	SNP_pos	Amino_acids	Coding Effect	FamilyPath	SR	Description	Rational	Tags	POPGENIE_PoplarV2Symbols	POPGENIE_poplarV2Defline	POPGENIE_BestAraHit	POPGENIE_AraSymbols	POPGENIE_PfamId	POPGENIE_PantherId	POPGENIE_KOGId	POPGENIE_KEGGId	POPGENIE_KEGGId	POPGENIEDescription
scaffold_15_247811	climate-Fst geo-Fst 18		Bud set_2010 Bud set _2008 Bud set*_2010 Chlsummer _2009 Height_2008 Leaf drop _2010 Post-bud set period _2010			NA	NA	NA	1	NA	NA	NA	NA	1	TCCTTGAAAATTCACAAATCCCATCTTCAAAACCAGGAGAAACCCAATACCCTGTTGACC[T/C]CAACGCCAWAACACCCCAAGAAAACACAGAGATCCAATCTCTTGCATGAACGATGGAGAG	T/C	POPTR_0015s00470.1	INT	INT	.	CT	+	.	.	.	.	.	.	#N/A	#N/A	#N/A	#N/A	#N/A	#N/A	#N/A	#N/A	#N/A	#N/A	#N/A	#N/A	#N/A	#N/A	#N/A
scaffold_15_268612	climate-Fst geo-Fst 18		Bud set_2010 Bud set _2008 Bud set _2009 Bud set*_2010 Chlsummer _2009 Growth period _2010 Height growth cessation _2009 Leaf drop _2010 Leaf drop _2008 Post-bud set period _2010			NA	NA	NA	1	NA	NA	NA	NA	1	TGATACACCCTTATTGAGATTGGCTTGGAACAAGCAGGATTTGAGGTATATGGCCACCAC[T/G]TTGATGGATAGCAATAAAGTTGTGATCTTGGATATTAGGTCCCCAACAGTACCTGTTGCG	T/G	POPTR_0015s00470.1	CDS	CDS	1	GT	+	267934	268924	ACG/ACT	3	T/T	Syn	#N/A	#N/A	#N/A	#N/A	#N/A	#N/A	#N/A	#N/A	#N/A	#N/A	#N/A	#N/A	#N/A	#N/A	#N/A
scaffold_6_4893074	SPA-unsupervised 35		Branches_2009 Bud set_2010 Bud set _2009 Bud set*_2009 Bud set*_2010 Growth period _2010 Height gain_2009 Leaf drop _2009 Leaf drop _2008 Post-bud set period _2010			NA	NA	NA	1	NA	NA	NA	NA	1	TATGACCAAAACTAGTGTCTAGCCTGTTGTAGTTCAAGGTTCTGGAGTCGAATTTCATGC[A/G]AGGCTAAGATTATTTGATAAAAGAAAAGCAAAGAATAAGATAGTGGAGACATGATCAAGA	A/G	POPTR_0006s06760.1	INT	INT	.	AG	+	.	.	.	.	.	.	#N/A	#N/A	#N/A	#N/A	#N/A	#N/A	#N/A	#N/A	#N/A	#N/A	#N/A	#N/A	#N/A	#N/A	#N/A
scaffold_1_7534924	SPA-climate geo-Fst 4		Bud set _2009 Height growth cessation _2009			POPTR_0001s09790	Potri.001G100000	3	0	4	scaffold_1_7534936;scaffold_1_7535223;scaffold_1_7535392;scaffold_1_7533634	0	NA	0.965	TATATATCAATCAAAAATCTGGGTTTTGAGACGATTTAAAGAAGGATCCATGGAAACTGT[T/C]AGGCTACACAASTAAATCTACCTTGTGGTAAAAGGAACAAAAACAGTACTGATAGGAGAT	C/T	POPTR_0001s09790.1/POPTR_0001s09800.1	NC/NC	NC	.	AG	-	.	.	.	.	.	.	Cell Wall Metabolism/3. Reassembly/3.3. Glycoside hydrolases/3.3.4. Polygalacturonases (GH28)	2	Gene infomration merged from V1.1 model eugene3.00010865 with score 1. V1.1 description was: Bait gene 'PGLR_VITVI' description was: Protein name: Probable polygalacturonase Organism: Vitis vinifera Keywords: -Direct protein sequencing -Glycoprotein -Glycosidase -Hydrolase -Membrane -Repeat -Transmembrane __________________ Best arabidopsis hit from PopGeneIe is AT4G23500.1 with e-value 0 glycosi…	V1.1 rational was: Gene imported as putativeorthologof from JGI Models 1.1 at 29/07/2009 - 12:36 PM by je. Bait gene rationale was: Gene imported as putative ortholog of Glycoside hydrolase family 28 from SwissProt at 29/07/2009 - 12:34 PM by je. Bait gene rationale was: highly coregulated with CesA4, 7, and 8 (Persson et al., 2005). ____________________ V1.1 rational was: Gene imported as putati…	IsJamboree	eugene3.00010865	no poplar v2 defline	AT4G23500.1	no arabi symbols	PF00295	no Panther ids	no KOG ids	no KEGG ec ids	no KEGG orthology	glycoside hydrolase family 28 protein / polygalacturonase (pectinase) family protein
scaffold_1_10808074	SPA-climate 12		Bud set_2010 Bud set _2009 Bud set*_2010 Bud set*_2009 Growth period _2010 Height gain_2009 Height growth cessation _2009 Leaf flush _2011 Post-bud set period _2010			POPTR_0001s13740	Potri.001G057400	7	0	19	scaffold_1_10809160;scaffold_1_10810067;scaffold_1_10801872;scaffold_1_10802237;scaffold_1_10802333;scaffold_1_10802336;scaffold_1_10802413;scaffold_1_10802564;scaffold_1_10802618;scaffold_1_10802662;scaffold_1_10802676;scaffold_1_10802690;scaffold_1_10802800;scaffold_1_10802840;scaffold_1_10802897;scaffold_1_10803025;scaffold_1_10804294;scaffold_1_10806364;scaffold_1_10807529	19	scaffold_1_10809160;scaffold_1_10810067;scaffold_1_10801872;scaffold_1_10802237;scaffold_1_10802333;scaffold_1_10802336;scaffold_1_10802413;scaffold_1_10802564;scaffold_1_10802618;scaffold_1_10802662;scaffold_1_10802676;scaffold_1_10802690;scaffold_1_10802800;scaffold_1_10802840;scaffold_1_10802897;scaffold_1_10803025;scaffold_1_10804294;scaffold_1_10806364;scaffold_1_10807529	0.809	TTACTAGAGCATAACTTCGAGGACATCCTTACAACATAAAATTTGCAAACATTAATTTTT[A/C]TTTCCATACAACTGACTCAAAGTAGGAAAACAGTCAATATTTTCAAGCATCGCCCTTGCT	A/C	POPTR_0001s13740.1	INT	INT	.	GT	-	.	.	.	.	.	.	transcription factors/Orphans	3	Gene infomration merged from V1.1 model gw1.I.7746.1 with score 0.9772727. V1.1 description was: Gene imported as poplar complete at 24/08/09 by je. putative transcription factor __________________ Best arabidopsis hit from PopGeneIe is AT1G27320.1 with e-value 0 AHK3 (ARABIDOPSIS HISTIDINE KINASE 3) ____________________ __________________ From JGI annotation the best arabidopsis hit is: AT1G2732…	V1.1 rational was: Gene imported as poplar complete at 24/08/09 by je. transcriptional regulator ____________________	Phytohormone related genes/CK,IsJamboree	Pt-AHK3.1,gw1.I.7746.1	similar to histidine kinase receptor. [ORG:Fagus sylvatica]; [ co-ortholog (2of2) of CAC09578, At1g27320, ]	AT1G27320.1	AHK3	PF00072	PTHR23283	KOG0519	no KEGG ec ids	no KEGG orthology	AHK3 (ARABIDOPSIS HISTIDINE KINASE 3); cytokinin receptor/ osmosensor/ protein histidine kinase
scaffold_1_33628533	SPA-climate climate-Fst geo-Fst 1		Branches_2009			POPTR_0001s35290	Potri.001G345500	3	0	1	scaffold_1_33625381	1	scaffold_1_33625381	0.965	TATAAAGAGAATTGAGTATTCTAGTTCAAGGACTTTTTGCTAAAATTCTGCTGGGTTTGC[A/G]AAGCTTTCAGATGGYGGAACCGTAAACTTACTAAGCAGATCATAYGGAGTGTACAACATA	A/G	POPTR_0001s35290.1	INT	INT	.	AG	+	.	.	.	.	.	.	Protein Kinases/MAP Kinase Kinases	4	Gene infomration merged from V1.1 model estExt_fgenesh4_pg.C_LG_I2149 with score 1. V1.1 description was: imported as poplar complete: __________________ Best arabidopsis hit from PopGeneIe is AT5G40440.1 with e-value 0 ATMKK3 (MITOGEN-ACTIVATED KINASE KINASE 3); MAP kinase kinase ____________________ __________________ From JGI annotation the best arabidopsis hit is: AT5G40440.1 the Arabisopsis …	0	IsJamboree	estExt_fgenesh4_pg.C_LG_I2149	no poplar v2 defline	AT5G40440.1	ATMKK3	PF00069	PTHR22986	KOG0581	no KEGG ec ids	no KEGG orthology	ATMKK3 (ARABIDOPSIS THALIANA MITOGEN-ACTIVATED PROTEIN KINASE KINASE 3); MAP kinase kinase
scaffold_1_34721616	SPA-unsupervised 35	AUDPC_2011				POPTR_0001s36210	Potri.001G336800	6	0	2	scaffold_1_34723959;scaffold_1_34721571	2	scaffold_1_34723959;scaffold_1_34721571	1	TCATTAATTTCCATAWCCTCTTCCTAGCTCCTCCCATGGCAAATGGTTGGTTAATGGGTC[T/C]ATAAACTTCTGCAATACCAGGTTCCTGAGCCCAGTGTCTGTCACTTCACAAAACCTACTT	C/T	POPTR_0001s36210.1	CDS	CDS	2	AG	-	34721573	34723108	ATA/ATG	3	I/M	Non-Syn	Differentially Expressed Genes (from BEE)	3	Gene infomration merged from V1.1 model gw1.I.2832.1 with score 1. V1.1 description was: Gene imported as poplar complete at 26/08/09 by je. zinc finger (C3HC4-type RING finger) family protein __________________ Best arabidopsis hit from PopGeneIe is AT3G27330.1 with e-value 0 zinc finger (C3HC4-type RING finger) family protein ____________________ __________________ Attached description from dir…	V1.1 rational was: Gene imported as poplar complete at 26/08/09 by je. differentially expressed genes (list from BEE), category: CAZY ____________________ __________________ Attached rational from direct import at 08/06/2010 by jan. Gene imported as poplar complete at 08/06/2010 by jan. mean expression level: 11; outlier (grubbs) test p-value: 0.001; coefficient of variance: 1; max. expression di…	Solexa Sequencing variable expression in xylem between 20 poplar accessions,IsJamboree	gw1.I.2832.1	similar to expressed protein in Arabidopsis thaliana; [ ortholog of At3g27330,At5g40720,]	AT3G27330.1	no arabi symbols	PF00097	PTHR23328	KOG4739	no KEGG ec ids	no KEGG orthology	zinc finger (C3HC4-type RING finger) family protein
scaffold_2_128416	SPA-climate SPA-unsupervised climate-Fst geo-Fst 2		100% Yellowing _2010 Bole mass_2012 Bud set_2010 Whole tree mass_2012			POPTR_0002s00410	Potri.002G002000	7	0	4	scaffold_2_128432;scaffold_2_128488;scaffold_2_129792;scaffold_2_130047	4	scaffold_2_128432;scaffold_2_128488;scaffold_2_129792;scaffold_2_130047	0.988	TTTTAATAATTCAAAACTATAAAAAAAATTGTTGACGCGTGACACCCTCCAAGCCTTCTT[A/G]GCAATGAATGCAGGGYCATAAATTTTACCAAAATCCTCCATCCATGATGATGTTGAGAGT	A/G	POPTR_0002s00410.1	NC	NC	.	CT	-	.	.	.	.	.	.	Other	1	__________________ From JGI annotation the best arabidopsis hit is: AT1G21050.1 the Arabisopsis description is: unknown protein the Arabidopsis symbols are: no arabi symbols the POPV2 defline is: "similar to hypothetical protein; similar to DUF617; [ ortholog of At1g76610,]"	0	NULL	eugene3.00020020	similar to hypothetical protein; similar to DUF617; [ ortholog of At1g76610,]	AT1G21050.1	no arabi symbols	PF04759	no Panther ids	no KOG ids	no KEGG ec ids	no KEGG orthology	unknown protein
scaffold_2_128432	SPA-climate SPA-unsupervised climate-Fst geo-Fst 2		100% Yellowing _2010 Bole mass_2012 Bud set_2010 Height_2011 Height_2010 Leaf drop _2010 Whole tree mass_2012			POPTR_0002s00410	Potri.002G002000	7	0	4	scaffold_2_128488;scaffold_2_129792;scaffold_2_130047;scaffold_2_128416	4	scaffold_2_128488;scaffold_2_129792;scaffold_2_130047;scaffold_2_128416	0.965	CTATAAAAAAAATTGTTGACGCGTGACACCCTCCAAGCCTTCTTRGCAATGAATGCAGGG[T/C]CATAAATTTTACCAAAATCCTCCATCCATGATGATGTTGAGAGTGATGAGTCATTYTTTT	C/T	POPTR_0002s00410.1	NC	NC	.	AG	-	.	.	.	.	.	.	Other	1	__________________ From JGI annotation the best arabidopsis hit is: AT1G21050.1 the Arabisopsis description is: unknown protein the Arabidopsis symbols are: no arabi symbols the POPV2 defline is: "similar to hypothetical protein; similar to DUF617; [ ortholog of At1g76610,]"	0	NULL	eugene3.00020020	similar to hypothetical protein; similar to DUF617; [ ortholog of At1g76610,]	AT1G21050.1	no arabi symbols	PF04759	no Panther ids	no KOG ids	no KEGG ec ids	no KEGG orthology	unknown protein
scaffold_2_780918	SPA-unsupervised 35		Bud set_2010 Bud set*_2009 Growth period _2010 Leaf drop _2009			POPTR_0002s01480	Potri.002G013400	4	0	3	scaffold_2_781174;scaffold_2_781846;scaffold_2_782685	2	scaffold_2_781174;scaffold_2_781846	0.988	ATAGAGTTGGTTCGGATAAGCTTATAGTGAAGCAGTCAATGCTCACTAGGAAGGAAAAAT[T/C]AACTGTTTGATTCTTTGACAAGAATACAAATTTGAATATTATTAAACTCCCTTTTCAATG	C/T	POPTR_0002s01480.1/POPTR_0002s01480.2	INT/INT	INT	.	AG	-	.	.	.	.	.	.	Other	1	__________________ From JGI annotation the best arabidopsis hit is: AT5G42250.1 the Arabisopsis description is: "alcohol dehydrogenase, putative" the Arabidopsis symbols are: no arabi symbols the POPV2 defline is: no poplar v2 defline	0	NULL	no poplar v2 symbols	no poplar v2 defline	AT5G42250.1	no arabi symbols	PF04334	PTHR11695	KOG0022	1.1.1.1,1.1.1.284	K00001,K00121	alcohol dehydrogenase, putative
scaffold_2_3432197	SPA-unsupervised 35		Height gain_2008			POPTR_0002s05300	Potri.002G052100	4	0	3	scaffold_2_3432700;scaffold_2_3432720;scaffold_2_3432114	1	scaffold_2_3432114	0.899	ATTACGTGTAGCATACCATATACCTATCTTTACTGTGAAATTGAATGATTTTATTCATTT[A/G]TGGTTTTCGTTTACAAGAAAGCACTGATGAAATGGCTATAATACAAATACACATAAAGAT	A/G	POPTR_0002s05300.1	NC	NC	.	CT	-	.	.	.	.	.	.	Phytohormone related genes/GA	4	Gene infomration merged from V1.1 model fgenesh4_pm.C_LG_II000250 with score 1. V1.1 description was: Gene imported as putative ortholog of At4g02780 at 20/08/2009 by je. Bait gene description is: involved in GA biosynthesis: GA1 (GA REQUIRING 1); ent-copalyl diphosphate synthase/ magnesium ion binding __________________ Best arabidopsis hit from PopGeneIe is AT4G02780.1 with e-value 0 GA1 (GA RE…	V1.1 rational was: Gene imported as putative ortholog of At4g02780 at 20/08/2009 by je. Bait gene rationale is: GA biosynthesis ____________________	IsJamboree	Pt-CPS.1,fgenesh4_pm.C_LG_II000250	similar to ent-kaurene synthase A (EC 2.5.1.-) - garden pea. [ORG:Pisum sativum]; [ co-ortholog (1of2) of At4g02780, AAB58822, BAC76429, AAD04293, AAD04292, T06783, BAC54040, BAA95612, ]	AT4G02780.1	GA1	PF03936	no Panther ids	no KOG ids	5.5.1.13	K04120	GA1 (GA REQUIRING 1); ent-copalyl diphosphate synthase/ magnesium ion binding
scaffold_2_13035475	climate-Fst 12		Bud set _2008 Bud set _2009			POPTR_0002s17270	Potri.002G171700	3	0	0	NA	0	NA	0.834	CGTGCTGCAACCTGGAGAATCAAGTCTCCTACACAAGGGTGACCCGCAGGGGATGTTGGC[A/G]AAGGATCTGGATTTAGTCGGGTTAAAAACCGGGTCGGWTTGAGAGTAACATTTTTTGCAC	A/G	POPTR_0002s17270.1	CDS	CDS	0	CT	-	13034593	13036065	TTC/TTT	3	F/F	Syn	differentially expressed genes in stem	4	Gene infomration merged from V1.1 model gw1.II.830.1 with score 1. V1.1 description was: Gene imported as putative ortholog of At3g61820 at 28/08/2009 by je. Bait gene description is: aspartyl protease family protein __________________ Best arabidopsis hit from PopGeneIe is AT1G01300.1 with e-value 1E-177 aspartyl protease family protein ____________________ __________________ From JGI annotation…	V1.1 rational was: Gene imported as putative ortholog of At3g61820 at 28/08/2009 by je. Bait gene rationale is: differentially expressed genes, stems were analyzed at three different stages of development ____________________	IsJamboree	gw1.II.830.1	aspartyl protease family protein; [ co-ortholog (1of2) of At1g01300, ]	AT1G01300.1	no arabi symbols	no pfam ids	PTHR13683	KOG1339	no KEGG ec ids	no KEGG orthology	aspartyl protease family protein
scaffold_2_13904004	SPA-unsupervised geo-Fst 11	AUDPC_2011				POPTR_0002s18010	Potri.002G179400	7	0	11	scaffold_2_13904006;scaffold_2_13904473;scaffold_2_13904491;scaffold_2_13902721;scaffold_2_13902820;scaffold_2_13902874;scaffold_2_13902878;scaffold_2_13903415;scaffold_2_13903561;scaffold_2_13903920;scaffold_2_13903954	1	scaffold_2_13904006	0.976	ATAGTACGTCCCTCCATTCGTGTGCTTGCGAGTCATCAGTGCTGTTGAAGGTGGTGAAAA[T/C]ARTTTCCCYTGTTCTTCTCTCCAGTGTTATTTTCCAAGATATACTCAAGAACAAAAACCC	C/T	POPTR_0002s18010.1/POPTR_0002s18010.2	NC/NC	NC	.	CT	+	.	.	.	.	.	.	Other	1	__________________ From JGI annotation the best arabidopsis hit is: AT5G24510.1 the Arabisopsis description is: "60s acidic ribosomal protein P1, putative" the Arabidopsis symbols are: no arabi symbols the POPV2 defline is: no poplar v2 defline	0	NULL	eugene3.00021666	no poplar v2 defline	AT5G24510.1	no arabi symbols	PF00428	PTHR21141	KOG1762	no KEGG ec ids	K02942	60s acidic ribosomal protein P1, putative
scaffold_2_22054766	SPA-unsupervised 35		Leaf drop _2008			POPTR_0002s24790	Potri.002G246500	3	0	2	scaffold_2_22055202;scaffold_2_22054434	2	scaffold_2_22055202;scaffold_2_22054434	0.915	TAAACCACCAGAACGGTTTGCCCGGCCACCATTGTTCCCCATCTTATCAGCTCTCCGATA[T/G]CCATCACCTCCACCTCCACGGTTAGAATACCCATCACCTCCACCTCCACCTCCACGGTTA	G/T	POPTR_0002s24790.1/POPTR_0002s24800.1/POPTR_0002s24800.2	NC/CDS/NC	CDS	2	AC	-	22054652	22054773	GGA/GGC	3	G/G	Syn	Cell Wall Metabolism/2. Polysaccharide synthesis/2.4. Other glycosyl transferases/2.4.1. Glycosyl transferases (pectin bios.) (GT8)	2	Gene infomration merged from V1.1 model fgenesh4_pm.C_LG_II001163 with score 1. V1.1 description was: Bait gene 'QUA1_ARATH' description was: Protein name: Glycosyltransferase QUASIMODO1 Organism: Arabidopsis thaliana Keywords: -Cell adhesion -Cell wall biogenesis/degradation -Coiled coil -Complete proteome -Glycoprotein -Glycosyltransferase -Golgi apparatus -Membrane -Signal-anchor -Transferase …	V1.1 rational was: Gene imported as putativehomologof QUA1 from JGI Models 1.1 at 30/07/2009 - 2:56 PM by je. Bait gene rationale was: Gene imported as putative ortholog of IRX8 from SwissProt at 26/01/2009 - 4:29 PM by miki. Bait gene rationale was: highly coregulated with CESA4, 7, and 8 (Brown et al., 2005; Persson et al., 2005) ____________________	IsJamboree	no poplar v2 symbols	no poplar v2 defline	AT3G25140.1	QUA1	PF01501	no Panther ids	no KOG ids	no KEGG ec ids	K00754	QUA1 (QUASIMODO 1); polygalacturonate 4-alpha-galacturonosyltransferase/ transferase, transferring glycosyl groups / transferase, transferring hexosyl groups
scaffold_2_22957905	SPA-climate 12		Branches_2009			POPTR_0002s25970	Potri.002G257900	1	0	16	scaffold_2_22957937;scaffold_2_22958448;scaffold_2_22958450;scaffold_2_22958486;scaffold_2_22958624;scaffold_2_22959021;scaffold_2_22959175;scaffold_2_22959306;scaffold_2_22959429;scaffold_2_22959471;scaffold_2_22959536;scaffold_2_22959744;scaffold_2_22960571;scaffold_2_22962352;scaffold_2_22963947;scaffold_2_22957523	13	scaffold_2_22957937;scaffold_2_22958448;scaffold_2_22958450;scaffold_2_22958486;scaffold_2_22958624;scaffold_2_22959021;scaffold_2_22959175;scaffold_2_22959306;scaffold_2_22959429;scaffold_2_22959471;scaffold_2_22959536;scaffold_2_22959744;scaffold_2_22957523	0.935	TTAGAATTTCTAGCTGATTGATGTCTGTTCAGTGAATGGAGTTATYAGTAAACCTGTCCA[A/C]AAGAATTATTGTCCCCATCTAATGTTCAAAACCTGTTGAGTGATTTGGTTCCTAATCATA	A/C	POPTR_0002s25970.1	INT	INT	.	AC	+	.	.	.	.	.	.	Cell Wall Metabolism/2. Polysaccharide synthesis/2.1. Cellulose and Galactomannan synthesis/2.1.1. Cellulose and beta-mannan synthase family (CSL, GT2)	5	Gene infomration merged from V1.1 model eugene3.00002636 with score 0.9988515. V1.1 description was: imported as poplar complete: Clustered all carbohydrate and phenylpropanoid genes; cluster 5 shows steady increase with progression of 2o xylem in both poplar xylogenesis systems; in poplar eFP shows mod developing xylem direct import description: imported as poplar complete: direct import descrip…	V1.1 rational was: Common upregulated in poplar microarrays for 2o cell wall by michael direct import rational: Common upregulated in poplar microarrays for 2o cell wall by michael direct import rational: From Solexa Sequencing, among top 100 genes expressed in xylem upon average of 8 poplar individuals. Number in description is related to level of expression __________________ Attached rational …	Common differentially expressed Treenomix poplar microarrays/KMC Clusters/Carboprop cluster 5,Common differentially expressed Treenomix poplar microarrays/Carbohydrate metabolism and cell wall,Solexa Sequencing Top 100 Xylem Transcripts in 8 poplars,IsJamboree,Differentially Expressed Genes (from BEE),Subnetworks for cell wall biosynthesis, genes centered on CESA8	eugene3.00002636	no poplar v2 defline	AT5G44030.1	CESA4	PF03552	PTHR13301:SF1	no KOG ids	2.4.1.12	K10999	CESA4 (CELLULOSE SYNTHASE A4); cellulose synthase/ transferase, transferring glycosyl groups
scaffold_2_22958570	SPA-unsupervised 35		Branches_2009			POPTR_0002s25970	Potri.002G257900	1	0	16	scaffold_2_22958735;scaffold_2_22959056;scaffold_2_22959175;scaffold_2_22960133;scaffold_2_22960145;scaffold_2_22960571;scaffold_2_22961934;scaffold_2_22962042;scaffold_2_22962076;scaffold_2_22962275;scaffold_2_22962299;scaffold_2_22962352;scaffold_2_22963947;scaffold_2_22958448;scaffold_2_22958450;scaffold_2_22958486	6	scaffold_2_22958735;scaffold_2_22959056;scaffold_2_22960571;scaffold_2_22962076;scaffold_2_22962352;scaffold_2_22963947	1	ATGGAGAAAAATCCCAATTCCCTCAAGCAGAATCAACCCGTATCGAATTGTCATTGTCCT[T/G]CGACTTATCATTCTTTGCTTCTTTTTCCGTTTTCGGATCTTAACTCCAGCATAYGATGCT	G/T	POPTR_0002s25970.1	CDS	CDS	1	GT	+	22958486	22959098	CTG/CTT	3	L/L	Syn	Cell Wall Metabolism/2. Polysaccharide synthesis/2.1. Cellulose and Galactomannan synthesis/2.1.1. Cellulose and beta-mannan synthase family (CSL, GT2)	5	Gene infomration merged from V1.1 model eugene3.00002636 with score 0.9988515. V1.1 description was: imported as poplar complete: Clustered all carbohydrate and phenylpropanoid genes; cluster 5 shows steady increase with progression of 2o xylem in both poplar xylogenesis systems; in poplar eFP shows mod developing xylem direct import description: imported as poplar complete: direct import descrip…	V1.1 rational was: Common upregulated in poplar microarrays for 2o cell wall by michael direct import rational: Common upregulated in poplar microarrays for 2o cell wall by michael direct import rational: From Solexa Sequencing, among top 100 genes expressed in xylem upon average of 8 poplar individuals. Number in description is related to level of expression __________________ Attached rational …	Common differentially expressed Treenomix poplar microarrays/KMC Clusters/Carboprop cluster 5,Common differentially expressed Treenomix poplar microarrays/Carbohydrate metabolism and cell wall,Solexa Sequencing Top 100 Xylem Transcripts in 8 poplars,IsJamboree,Differentially Expressed Genes (from BEE),Subnetworks for cell wall biosynthesis, genes centered on CESA8	eugene3.00002636	no poplar v2 defline	AT5G44030.1	CESA4	PF03552	PTHR13301:SF1	no KOG ids	2.4.1.12	K10999	CESA4 (CELLULOSE SYNTHASE A4); cellulose synthase/ transferase, transferring glycosyl groups
scaffold_3_8721049	SPA-climate 12		Bud set*_2009			POPTR_0003s07130	Potri.003G073700	4	0	8	scaffold_3_8721158;scaffold_3_8722500;scaffold_3_8722562;scaffold_3_8722869;scaffold_3_8723232;scaffold_3_8725690;scaffold_3_8719354;scaffold_3_8719603	8	scaffold_3_8721158;scaffold_3_8722500;scaffold_3_8722562;scaffold_3_8722869;scaffold_3_8723232;scaffold_3_8725690;scaffold_3_8719354;scaffold_3_8719603	0.965	AAATGCAACATCCAGAAAGTGAAATAAGCTAACTAGCTGAAACCACTTATATTTTTCTGG[A/G]TAGTTCTTACATAATAGATCCTGCAAGAAACCCAGAATACTAGATGTTGCACCATCTCAA	A/G	POPTR_0003s07130.1	INT	INT	.	CT	-	.	.	.	.	.	.	Differentially Expressed Genes (from BEE)	4	Gene infomration merged from V1.1 model grail3.0096005001 with score 1. V1.1 description was: Gene imported as poplar complete at 26/08/09 by je. SRF6 (STRUBBELIG-RECEPTOR FAMILY 6); ATP binding / protein serine/threonine kinase __________________ Best arabidopsis hit from PopGeneIe is AT1G53730.1 with e-value 1E-165 SRF6 (STRUBBELIG-RECEPTOR FAMILY 6); ATP binding / protein serine/threonine kina…	V1.1 rational was: Gene imported as poplar complete at 26/08/09 by je. differentially expressed genes (list from BEE), category: Kinase ____________________	differentially expressed genes in stem,IsJamboree	no poplar v2 symbols	no poplar v2 defline	AT1G53730.1	SRF6	PF00069	PTHR23258	KOG1187	no KEGG ec ids	no KEGG orthology	SRF6 (STRUBBELIG-RECEPTOR FAMILY 6); ATP binding / protein binding / protein kinase/ protein serine/threonine kinase/ protein tyrosine kinase
scaffold_3_13279305	SPA-unsupervised geo-Fst 11		Bud set*_2009 Leaf drop _2009			POPTR_0003s12820	Potri.003G128100	4	0	6	scaffold_3_13279365;scaffold_3_13279613;scaffold_3_13279794;scaffold_3_13280235;scaffold_3_13280480;scaffold_3_13280704	5	scaffold_3_13279365;scaffold_3_13279613;scaffold_3_13279794;scaffold_3_13280235;scaffold_3_13280480	1	CTCATCCTGATAGACGATGGTTATACAGCTCATATCAGTGTGCATTCCAAGCCCTTCAAC[T/C]TCCCTTTCTTCCACATCCTTCGGTGGTGAATAGTTTACAACCCTGAAATAGCCATGACAR	C/T	POPTR_0003s12820.1	CDS	CDS	1	AG	-	13278879	13279485	GAA/GAG	3	E/E	Syn	Phytohormone related genes/GA	4	Gene infomration merged from V1.1 model eugene3.00031009 with score 1. V1.1 description was: Gene imported as putative ortholog of At5g51310 at 20/08/2009 by je. Bait gene description is: involved in GA biosynthesis: gibberellin 20-oxidase-related __________________ Best arabidopsis hit from PopGeneIe is AT4G23340.1 with e-value 1E-129 oxidoreductase, 2OG-Fe(II) oxygenase family protein _________…	V1.1 rational was: Gene imported as putative ortholog of At5g51310 at 20/08/2009 by je. Bait gene rationale is: GA biosynthesis ____________________	IsJamboree	eugene3.00031009	no poplar v2 defline	AT4G23340.1	no arabi symbols	PF03171	PTHR10209	KOG0143	no KEGG ec ids	no KEGG orthology	oxidoreductase, 2OG-Fe(II) oxygenase family protein
scaffold_3_13279794	SPA-unsupervised geo-Fst 11		Bud set*_2009			POPTR_0003s12820	Potri.003G128100	4	0	6	scaffold_3_13280235;scaffold_3_13280480;scaffold_3_13280704;scaffold_3_13279305;scaffold_3_13279365;scaffold_3_13279613	5	scaffold_3_13280235;scaffold_3_13280480;scaffold_3_13279305;scaffold_3_13279365;scaffold_3_13279613	1	TGAAATGAGGAGTGTAGGTTTTTAAGCATGATGATGGACCGACTTTGAGCTTGGAATCTG[T/C]GGGGAGGCTAAAGATATGTTTCGAAAGTGTGCAAACTTTGCTGAACAAGTTTCTTGAGAT	C/T	POPTR_0003s12820.1	CDS	CDS	0	AG	-	13279628	13279983	ACA/GCA	1	T/A	Non-Syn	Phytohormone related genes/GA	4	Gene infomration merged from V1.1 model eugene3.00031009 with score 1. V1.1 description was: Gene imported as putative ortholog of At5g51310 at 20/08/2009 by je. Bait gene description is: involved in GA biosynthesis: gibberellin 20-oxidase-related __________________ Best arabidopsis hit from PopGeneIe is AT4G23340.1 with e-value 1E-129 oxidoreductase, 2OG-Fe(II) oxygenase family protein _________…	V1.1 rational was: Gene imported as putative ortholog of At5g51310 at 20/08/2009 by je. Bait gene rationale is: GA biosynthesis ____________________	IsJamboree	eugene3.00031009	no poplar v2 defline	AT4G23340.1	no arabi symbols	PF03171	PTHR10209	KOG0143	no KEGG ec ids	no KEGG orthology	oxidoreductase, 2OG-Fe(II) oxygenase family protein
scaffold_3_14132279	SPA-unsupervised 35		Volume_2010 Volume gain_2010			POPTR_0003s13910	Potri.003G139300	4	0	2	scaffold_3_14131887;scaffold_3_14131954	2	scaffold_3_14131887;scaffold_3_14131954	1	GAAGTGTCTTCYTGGCCCAGACTGTATCATGGGAAACAAGAACGATGCACCGTAAAGTAA[T/C]TGCCACCGGGCAGTTTCTTATAGGTGCATTAAGATAGCACAATTGAAGTGTAATTTTAAG	C/T	POPTR_0003s13910.1	NC	NC	.	AG	-	.	.	.	.	.	.	transcription factors/AP2-EREBP	5	Gene infomration merged from V1.1 model fgenesh4_pg.C_LG_III001166 with score 0.9746032. V1.1 description was: imported as poplar complete: AP2 (APETALA2) and EREBPs (ethylene-responsive element binding proteins) are the prototypic members of a family of transcription factors unique to plants, whose distinguishing characteristic is that they contain the so-called AP2 DNA-binding domain __________…	V1.1 rational was: transcriptional regulator ____________________	IsJamboree	no poplar v2 symbols	no poplar v2 defline	AT1G64380.1	no arabi symbols	PF00847	no Panther ids	no KOG ids	no KEGG ec ids	no KEGG orthology	AP2 domain-containing transcription factor, putative
scaffold_3_15084753	SPA-unsupervised 35		Branches_2009 Bud set*_2009 Leaf drop _2009			POPTR_0003s15230	Potri.003G152700	4	0	4	scaffold_3_15085140;scaffold_3_15085194;scaffold_3_15085227;scaffold_3_15085454	4	scaffold_3_15085140;scaffold_3_15085194;scaffold_3_15085227;scaffold_3_15085454	0.988	TTCTCCGGGGTTTTATTTCAGCTTCAGGTAAGAGAGAAAGAGTAGTGTGTTCTTTACCTT[A/G]AAACCCTTGCCATGCTTCCCAAAATCATTTTTTCTCTTCTTTCCTTTCTGTTCTTGTGAT	A/G	POPTR_0003s15230.1	CDS	CDS	2	CT	-	15084750	15084841	TTC/TTT	3	F/F	Syn	Other	1	__________________ From JGI annotation the best arabidopsis hit is: no arabidopsis blast hit the Arabisopsis description is: the Arabidopsis symbols are: the POPV2 defline is: no poplar v2 defline	0	NULL	estExt_fgenesh4_pg.C_LG_III1266	no poplar v2 defline	no arabidopsis blast hit	0	no pfam ids	no Panther ids	no KOG ids	no KEGG ec ids	no KEGG orthology	0
scaffold_3_15211807	SPA-unsupervised 35		Bud set*_2009			POPTR_0003s15440	Potri.003G155700	2	0	0	NA	0	NA	1	CAAGCATGCAGGAAAGGGATAGTGGGTTATCAACAAATTCACAACGAAAACATTTCAGCT[A/G]GTGCAAAATGAAGCAGAACGGTGTGTGTGTGTGTGTGTATCCAAGAATGCATCAAACTTC	A/G	POPTR_0003s15440.1	NC	NC	.	AG	+	.	.	.	.	.	.	transcription factors/MYB	4	Gene infomration merged from V1.1 model gw1.III.2014.1 with score 1. V1.1 description was: imported as poplar complete: MYB type transcription factor; imported from the "Database od Poplar Transcription Factors" __________________ Best arabidopsis hit from PopGeneIe is AT3G12720.1 with e-value 3E-62 AtMYB67/AtY53 (myb domain protein 67); DNA binding / transcription factor ____________________ ___…	0	IsJamboree	no poplar v2 symbols	no poplar v2 defline	AT3G12720.1	ATMYB67	PF00249	PTHR10641	KOG0048	no KEGG ec ids	no KEGG orthology	ATMYB67 (MYB DOMAIN PROTEIN 67); DNA binding / transcription factor
scaffold_3_15213042	SPA-unsupervised 35		Bud set*_2009			POPTR_0003s15440	Potri.003G155700	2	0	1	scaffold_3_15215027	0	NA	0.965	CCAAAAACTCAYAATCTCCTCTCTAACAATTACAAACATAACAATAACAATAATGCATGC[A/G]AACTGATCTCTTATCAATATTCCCATCAACAAACCACCTCAACTTTCACAGTAGATTCAC	A/G	POPTR_0003s15440.1	CDS	CDS	2	AG	+	15212749	15213602	AAA/GAA	1	K/E	Non-Syn	transcription factors/MYB	4	Gene infomration merged from V1.1 model gw1.III.2014.1 with score 1. V1.1 description was: imported as poplar complete: MYB type transcription factor; imported from the "Database od Poplar Transcription Factors" __________________ Best arabidopsis hit from PopGeneIe is AT3G12720.1 with e-value 3E-62 AtMYB67/AtY53 (myb domain protein 67); DNA binding / transcription factor ____________________ ___…	0	IsJamboree	no poplar v2 symbols	no poplar v2 defline	AT3G12720.1	ATMYB67	PF00249	PTHR10641	KOG0048	no KEGG ec ids	no KEGG orthology	ATMYB67 (MYB DOMAIN PROTEIN 67); DNA binding / transcription factor
scaffold_3_15213883	SPA-unsupervised 35		Bud set*_2009			POPTR_0003s15440	Potri.003G155700	2	0	1	scaffold_3_15213886	1	scaffold_3_15213886	0.935	GAAGGCTTTGTAAATTTGTATCCAATAATTAAGGACGTCCCTTCTCTTGTTAATTTCCCC[T/C]CTYTTTTTTATAATATAAATCATTGTGTCTAGCTAGCTTCTTTCTTTGTTTTGTTGTTCT	C/T	POPTR_0003s15440.1/POPTR_0003s15450.1	NC/NC	NC	.	CT	+	.	.	.	.	.	.	transcription factors/MYB	4	Gene infomration merged from V1.1 model gw1.III.2014.1 with score 1. V1.1 description was: imported as poplar complete: MYB type transcription factor; imported from the "Database od Poplar Transcription Factors" __________________ Best arabidopsis hit from PopGeneIe is AT3G12720.1 with e-value 3E-62 AtMYB67/AtY53 (myb domain protein 67); DNA binding / transcription factor ____________________ ___…	0	IsJamboree	no poplar v2 symbols	no poplar v2 defline	AT3G12720.1	ATMYB67	PF00249	PTHR10641	KOG0048	no KEGG ec ids	no KEGG orthology	ATMYB67 (MYB DOMAIN PROTEIN 67); DNA binding / transcription factor
scaffold_3_19747482	SPA-unsupervised climate-Fst 5		100% Yellowing _2010 Branches_2009 Bud set_2010 Bud set _2009 Bud set _2008 Bud set*_2009 Growth period _2010			POPTR_0003s21690	Potri.003G214200	7	0	12	scaffold_3_19750521;scaffold_3_19754282;scaffold_3_19754550;scaffold_3_19755146;scaffold_3_19755335;scaffold_3_19756321;scaffold_3_19744092;scaffold_3_19744126;scaffold_3_19744863;scaffold_3_19745098;scaffold_3_19745513;scaffold_3_19746635	5	scaffold_3_19744092;scaffold_3_19744126;scaffold_3_19744863;scaffold_3_19745098;scaffold_3_19745513	0.935	GAACAAGCAAAAAAGGGTACCACATTGATTTAGCAACATCCAGTTTAAGTTCTTATGAGA[A/G]AAAAAAAATGTGGAAAGAGAAGTAAATATGATCAGCTGAGGACATACCAAAAAACTTCTG	A/G	POPTR_0003s21690.1	INT	INT	.	CT	-	.	.	.	.	.	.	Cell Wall Metabolism/2. Polysaccharide synthesis/2.3. Callose synthesis/2.3.1. Glucan synthase-like (GSL, GT48)	3	Gene infomration merged from V1.1 model estExt_fgenesh4_pg.C_LG_III1876 with score 1. V1.1 description was: Bait gene 'CALS2_ARATH' description was: Protein name: Callose synthase 2 Organism: Arabidopsis thaliana Keywords: -Cell membrane -Cell shape -Cell wall biogenesis/degradation -Complete proteome -Glycosyltransferase -Membrane -Transferase -Transmembrane __________________ Best arabidopsis h…	V1.1 rational was: Gene imported as putativeorthologof CALS2 from JGI Models 1.1 at 30/07/2009 - 2:49 PM by je. Bait gene rationale was: Gene imported as putative ortholog of callose synthase 1 from SwissProt at 20/01/2009 - 11:58 AM by miki. Bait gene rationale was: ____________________	IsJamboree	Pt-CALS1.4,estExt_fgenesh4_pg.C_LG_III1876	similar to GLUCAN SYNTHASE-LIKE 9; [ co-ortholog (1of3) of At1g05570, At2g31960, At5g36870, ]	AT5G13000.1	ATGSL12	PF02364	no Panther ids	KOG0916	no KEGG ec ids	no KEGG orthology	ATGSL12 (glucan synthase-like 12); 1,3-beta-glucan synthase/ transferase, transferring glycosyl groups
scaffold_3_19750521	SPA-unsupervised climate-Fst 5		100% Yellowing _2010 Branches_2009 Bud set_2010 Bud set _2009 Bud set _2008 Bud set*_2009 Growth period _2010 Height growth cessation _2009 Leaf drop _2008 Leaf drop _2009			POPTR_0003s21690	Potri.003G214200	7	0	25	scaffold_3_19752308;scaffold_3_19754282;scaffold_3_19754550;scaffold_3_19755146;scaffold_3_19755335;scaffold_3_19756321;scaffold_3_19756574;scaffold_3_19756834;scaffold_3_19757640;scaffold_3_19758266;scaffold_3_19758291;scaffold_3_19758352;scaffold_3_19759612;scaffold_3_19760051;scaffold_3_19760286;scaffold_3_19761257;scaffold_3_19761973;scaffold_3_19762142;scaffold_3_19762331;scaffold_3_19744092…	7	scaffold_3_19754282;scaffold_3_19754550;scaffold_3_19755146;scaffold_3_19755335;scaffold_3_19756321;scaffold_3_19744092;scaffold_3_19744126	0.935	TATTATTGTTTTTGGTTGATAATTGCTACAGTGCACACAATGAGAATCAATACCTAACTT[T/C]TTAAGATATGCCTAACTTTTGAAAAAGTTAACTTTACCTGGTCCAAGTTTTGCACTGGCT	C/T	POPTR_0003s21690.1	INT	INT	.	AG	-	.	.	.	.	.	.	Cell Wall Metabolism/2. Polysaccharide synthesis/2.3. Callose synthesis/2.3.1. Glucan synthase-like (GSL, GT48)	3	Gene infomration merged from V1.1 model estExt_fgenesh4_pg.C_LG_III1876 with score 1. V1.1 description was: Bait gene 'CALS2_ARATH' description was: Protein name: Callose synthase 2 Organism: Arabidopsis thaliana Keywords: -Cell membrane -Cell shape -Cell wall biogenesis/degradation -Complete proteome -Glycosyltransferase -Membrane -Transferase -Transmembrane __________________ Best arabidopsis h…	V1.1 rational was: Gene imported as putativeorthologof CALS2 from JGI Models 1.1 at 30/07/2009 - 2:49 PM by je. Bait gene rationale was: Gene imported as putative ortholog of callose synthase 1 from SwissProt at 20/01/2009 - 11:58 AM by miki. Bait gene rationale was: ____________________	IsJamboree	Pt-CALS1.4,estExt_fgenesh4_pg.C_LG_III1876	similar to GLUCAN SYNTHASE-LIKE 9; [ co-ortholog (1of3) of At1g05570, At2g31960, At5g36870, ]	AT5G13000.1	ATGSL12	PF02364	no Panther ids	KOG0916	no KEGG ec ids	no KEGG orthology	ATGSL12 (glucan synthase-like 12); 1,3-beta-glucan synthase/ transferase, transferring glycosyl groups
scaffold_4_142452	SPA-unsupervised 35		Bud set*_2010 Bud set*_2009 Leaf drop _2009 Post-bud set period _2010			POPTR_0004s00430	Potri.004G002700	4	0	8	scaffold_4_142496;scaffold_4_142608;scaffold_4_142698;scaffold_4_142958;scaffold_4_143249;scaffold_4_143300;scaffold_4_141999;scaffold_4_142133	8	scaffold_4_142496;scaffold_4_142608;scaffold_4_142698;scaffold_4_142958;scaffold_4_143249;scaffold_4_143300;scaffold_4_141999;scaffold_4_142133	1	GGATTTCCAATCTGTGCTGACCAATTTTACTCGATACAGGTGGATGGATTTCTAAGTGTC[T/C]TTTGTTTTACTTGCAATTTGAAAACTTGCTTTTGTCACTTATASTTCTGGTTGGTTGTTG	C/T	POPTR_0004s00430.1	INT	INT	.	CT	+	.	.	.	.	.	.	Light associated genes ADM/Light response genes	4	Gene infomration merged from V1.1 model eugene3.01660055 with score 0.5522388. V1.1 description was: Bait gene 'AT2G32950.1' description was: Represses photomorphogenesis and induces skotomorphogenesis in the dark. Contains a ring finger zinc-binding motif, a coiled-coil domain, and several WD-40 repeats, similar to G-beta proteins. The C-terminus has homology to TAFII80, a subunit of the TFIID c…	V1.1 rational was: Gene imported as putativeorthologof COP1 from JGI Models 1.1 at 30/07/2009 - 4:05 PM by je. Bait gene rationale was: DNA repair, photomorphogenesis, shade avoidance, skotomorphogenesis, anthocyanin metabolic process, regulation of stomatal movement, photoperiodism, flowering ____________________	IsJamboree	no poplar v2 symbols	no poplar v2 defline	AT2G32950.1	COP1	PF00400	PTHR22847	KOG0322	no KEGG ec ids	no KEGG orthology	COP1 (CONSTITUTIVE PHOTOMORPHOGENIC 1); protein binding / ubiquitin-protein ligase
scaffold_4_7476576	SPA-unsupervised 35		Bud set*_2009			POPTR_0004s08890	Potri.004G089800	3	0	0	NA	0	NA	1	CAACAAAAAAATATCTCCTCCAATTCAGTCAAAAGAGGATGAGGCCATCATAGAAAACCA[A/G]ACCGAACCTAAGAATCTAAGGTCCAGGTGCCATTGCCATGAAGGTTTTCCATCTTTCTTT	A/G	POPTR_0004s08890.1/POPTR_0004s08890.2	NC/NC	NC	.	CT	-	.	.	.	.	.	.	transcription factors/GRAS	4	Gene infomration merged from V1.1 model estExt_fgenesh4_pm.C_LG_IV0241 with score 1. V1.1 description was: Gene imported as putative ortholog of At1g14920 at 20/08/2009 by je. Bait gene description is: involved in GA homeostasis: GAI (GIBBERELLIC ACID INSENSITIVE); transcription factor __________________ Attached description from direct import at 24/08/09 by je. Gene imported as poplar complete a…	V1.1 rational was: Gene imported as putative ortholog of At1g14920 at 20/08/2009 by je. Bait gene rationale is: GA homeostasis __________________ Attached rational from direct import at 24/08/09 by je. Gene imported as poplar complete at 24/08/09 by je. transcriptional regulator __________________ Attached rational from direct import at 24/11/2009 by michael. Gene imported as poplar complete at 2…	GOF Quentin Cronk,transcription factors/GRAS,IsJamboree	no poplar v2 symbols	no poplar v2 defline	AT2G01570.1	RGA1	PF03514	no Panther ids	no KOG ids	no KEGG ec ids	no KEGG orthology	RGA1 (REPRESSOR OF GA1-3 1); protein binding / transcription factor
scaffold_4_18036319	SPA-unsupervised 35		Bud set*_2009 Canopy duration _2009 Growth period _2009 Post-bud set period _2010			POPTR_0004s18020	Potri.004G174400	1	0	1	scaffold_4_18036404	0	NA	0.935	TCGTACCTTTTCTATGACCGATAACCTTGCTTCCATGATTCTTGATTATCCAATTTATCT[T/C]GCAATTAAAATATTGGTTACATCATTCTTCTTCTTCTTTTTCTTTTGTAAAAAAAAAATT	C/T	POPTR_0004s18020.1/POPTR_0004s18020.2	NC/NC	NC	.	AG	-	.	.	.	.	.	.	transcription factors/MYB	4	Gene infomration merged from V1.1 model estExt_fgenesh4_pg.C_LG_IV1453 with score 1. V1.1 description was: imported as poplar complete: MYB type transcription factor; imported from the "Database od Poplar Transcription Factors" __________________ Best arabidopsis hit from PopGeneIe is AT4G38620.1 with e-value 1E-81 MYB4 (myb domain protein 4); transcription factor ____________________ ___________…	0	IsJamboree	Pt-MYB4.1,estExt_fgenesh4_pg.C_LG_IV1453	similar to myb family transcription factor (MYB4); similar to Encodes a R2R3 MYB protein which is involved in the response to UV-B. It functions as a repressor of target gene expression. One of its target genes enco; [ ortholog of At4g38620,]	AT4G38620.1	MYB4	PF00249	PTHR10641	KOG0048	no KEGG ec ids	K09422	MYB4; DNA binding / transcription factor
scaffold_5_88127	SPA-unsupervised climate-Fst geo-Fst 9		Leaf drop _2010			POPTR_0005s00330	Potri.005G001500	3	0	22	scaffold_5_88729;scaffold_5_81330;scaffold_5_81765;scaffold_5_82843;scaffold_5_82911;scaffold_5_83851;scaffold_5_84517;scaffold_5_86189;scaffold_5_86883;scaffold_5_87256;scaffold_5_87369;scaffold_5_87407;scaffold_5_87464;scaffold_5_87477;scaffold_5_87575;scaffold_5_87607;scaffold_5_87617;scaffold_5_87690;scaffold_5_87740;scaffold_5_88008;scaffold_5_88041;scaffold_5_88082	22	scaffold_5_88729;scaffold_5_81330;scaffold_5_81765;scaffold_5_82843;scaffold_5_82911;scaffold_5_83851;scaffold_5_84517;scaffold_5_86189;scaffold_5_86883;scaffold_5_87256;scaffold_5_87369;scaffold_5_87407;scaffold_5_87464;scaffold_5_87477;scaffold_5_87575;scaffold_5_87607;scaffold_5_87617;scaffold_5_87690;scaffold_5_87740;scaffold_5_88008;scaffold_5_88041;scaffold_5_88082	1	TTTTGATTATTAGGGTGAGGCGTTTTCTGATGACATGCGAAGGAGTTCTGTCAATGAGTT[T/C]TTTTCTYTCTCTTTCTTTTTCCTTTTTCTCCCTCCGGAAAACTGTGTTTGTCATTGtaat	C/T	POPTR_0005s00330.1	NC	NC	.	CT	+	.	.	.	.	.	.	Cell Wall Metabolism/3. Reassembly/3.5. Esterase/3.5.2. Pectin acetylesterases (PAE)	1	Gene infomration merged from V1.1 model gw1.131.52.1 with score 1. V1.1 description was: Gene imported as putative homolog of At3g05910 at 25/08/2009 by je. Bait gene description is: pectinacetylesterase, putative __________________ Best arabidopsis hit from PopGeneIe is AT3G05910.1 with e-value 1E-174 pectinacetylesterase, putative ____________________ __________________ From JGI annotation the …	V1.1 rational was: Gene imported as putative homolog of At3g05910 at 25/08/2009 by je. Bait gene rationale is: annotated cell wall metabolism toolbox ____________________	IsJamboree	no poplar v2 symbols	no poplar v2 defline	AT3G05910.1	no arabi symbols	PF03283	PTHR21562	KOG4287	no KEGG ec ids	no KEGG orthology	pectinacetylesterase, putative
scaffold_5_5369278	SPA-climate 12		Leaf drop _2009			POPTR_0005s07820	Potri.005G076600	7	0	1	scaffold_5_5369264	1	scaffold_5_5369264	0.915	TTTTTTTTTTTTTAAATACCTCCTAGCATTTTATTAATGTATTCAAYAACCAGCATGGAA[A/C]TGGAGCTTTTGTCCAACAGGCACCGTCGGTCTCTACTTGGTGCTGCCTTTACACTGACAA	A/C	POPTR_0005s07820.1	NC	NC	.	GT	-	.	.	.	.	.	.	Other	1	__________________ From JGI annotation the best arabidopsis hit is: AT5G65170.1 the Arabisopsis description is: VQ motif-containing protein the Arabidopsis symbols are: no arabi symbols the POPV2 defline is: "similar to VQ motif-containing protein; [ co-ortholog (2of2) of At4g39720, ]"	0	NULL	eugene3.00050161	similar to VQ motif-containing protein; [ co-ortholog (2of2) of At4g39720, ]	AT5G65170.1	no arabi symbols	PF05678	no Panther ids	no KOG ids	no KEGG ec ids	no KEGG orthology	VQ motif-containing protein
scaffold_5_6956032	SPA-climate SPA-unsupervised 6		Bud set*_2009			POPTR_0005s09870	Potri.005G095900	7	0	8	scaffold_5_6956059;scaffold_5_6956387;scaffold_5_6956621;scaffold_5_6956763;scaffold_5_6956835;scaffold_5_6956843;scaffold_5_6957510;scaffold_5_6959824	8	scaffold_5_6956059;scaffold_5_6956387;scaffold_5_6956621;scaffold_5_6956763;scaffold_5_6956835;scaffold_5_6956843;scaffold_5_6957510;scaffold_5_6959824	0.858	TTTTCTGTCTTCCTTTTAGTTTCAATGCCATATTCCCAATTTCTTTTGGTATTCAGTTTT[A/G]GGGAAGAGAAGTGGTTTCAGTAGTTCYATTTTTGAGATGACAATGTCGGTTCTAAACAAA	A/G	POPTR_0005s09870.1/POPTR_0005s09870.2	NC/NC	NC	.	AG	+	.	.	.	.	.	.	Ion transporters ADM/Potassium transporters	3	Gene infomration merged from V1.1 model eugene3.12870001 with score 1. V1.1 description was: Bait gene 'AT2G30070.1' description was: Arabidopsis thaliana K+ uptake 1. Encodes a high affinity potassium transporter. __________________ Best arabidopsis hit from PopGeneIe is AT2G30070.1 with e-value 3E-74 ATKT1 (Arabidopsis thaliana K+ uptake 1); potassium ion transmembrane transporter _____________…	V1.1 rational was: Gene imported as putativehomologof KT1 from JGI Models 1.1 at 29/07/2009 - 3:54 PM by je. Bait gene rationale was: cellular potassium ion homeostasis, regulation of stomatal movement, regulation of seed germination, protein homooligomerization ____________________ V1.1 rational was: Gene imported as putativehomologof KT1 from JGI Models 1.1 at 29/07/2009 - 3:51 PM by je. Bait g…	IsJamboree	no poplar v2 symbols	no poplar v2 defline	AT2G30070.1	ATKT1	PF02705	no Panther ids	no KOG ids	no KEGG ec ids	no KEGG orthology	ATKT1 (POTASSIUM TRANSPORTER 1); potassium ion transmembrane transporter
scaffold_5_12339685	climate-Fst 12		Bud set_2010			POPTR_0005s15740	Potri.017G114000	4	0	0	NA	0	NA	0.935	TGTTAAGCAAGGTGAGTTTTCTTGCTTTCGTTCCTAATTTTAGTGATAAAAGGAAGCTTT[T/C]TAAGTGGAAGGAAATGCTGCGAATTTTGAATATACATAACAGCATAAAGCCAACAATTAG	C/T	POPTR_0005s15740.1/POPTR_0005s15740.2	INT/INT	INT	.	CT	+	.	.	.	.	.	.	Other	1	__________________ From JGI annotation the best arabidopsis hit is: AT3G02540.1 the Arabisopsis description is: RAD23-3 (PUTATIVE DNA REPAIR PROTEIN RAD23-3); damaged DNA binding the Arabidopsis symbols are: RAD23-3 the POPV2 defline is: no poplar v2 defline	0	NULL	no poplar v2 symbols	no poplar v2 defline	AT3G02540.1	RAD23-3	PF00627	PTHR10621	KOG0011	no KEGG ec ids	no KEGG orthology	RAD23-3 (PUTATIVE DNA REPAIR PROTEIN RAD23-3); damaged DNA binding
scaffold_5_12344723	climate-Fst 12		Bud set_2010			POPTR_0005s15740	Potri.017G114000	4	0	0	NA	0	NA	0.996	TATGCTTCAGGAGCTAGGGAAGCAAAATCCACACTTGATGCGGCTCATTCAAGAGCATCA[A/G]CCTGATTTCCTGCGCTTGATAAATGAACCTGTTGAAGGAGAGGGGTGAGATGAATCTGTT	A/G	POPTR_0005s15740.1/POPTR_0005s15740.2	CDS/CDS	CDS	0	AG	+	12344661	12344767	CAA/CAG	3	Q/Q	Syn	Other	1	__________________ From JGI annotation the best arabidopsis hit is: AT3G02540.1 the Arabisopsis description is: RAD23-3 (PUTATIVE DNA REPAIR PROTEIN RAD23-3); damaged DNA binding the Arabidopsis symbols are: RAD23-3 the POPV2 defline is: no poplar v2 defline	0	NULL	no poplar v2 symbols	no poplar v2 defline	AT3G02540.1	RAD23-3	PF00627	PTHR10621	KOG0011	no KEGG ec ids	no KEGG orthology	RAD23-3 (PUTATIVE DNA REPAIR PROTEIN RAD23-3); damaged DNA binding
scaffold_5_16487025	climate-Fst 12		Bud set_2010 Bud set _2009 Height growth cessation _2009 Leaf drop _2008 Leaf drop _2010			POPTR_0005s18340	Potri.005G140200	7	0	29	scaffold_5_16487405;scaffold_5_16487554;scaffold_5_16487666;scaffold_5_16488067;scaffold_5_16488326;scaffold_5_16488420;scaffold_5_16488887;scaffold_5_16489027;scaffold_5_16490192;scaffold_5_16490916;scaffold_5_16492116;scaffold_5_16492556;scaffold_5_16492611;scaffold_5_16492649;scaffold_5_16492725;scaffold_5_16492820;scaffold_5_16493111;scaffold_5_16493628;scaffold_5_16485402;scaffold_5_16485452…	29	scaffold_5_16487405;scaffold_5_16487554;scaffold_5_16487666;scaffold_5_16488067;scaffold_5_16488326;scaffold_5_16488420;scaffold_5_16488887;scaffold_5_16489027;scaffold_5_16490192;scaffold_5_16490916;scaffold_5_16492116;scaffold_5_16492556;scaffold_5_16492611;scaffold_5_16492649;scaffold_5_16492725;scaffold_5_16492820;scaffold_5_16493111;scaffold_5_16493628;scaffold_5_16485402;scaffold_5_16485452…	1	ATAAATCTTGATGTCAATGAGGTGTTAAAGGAAGGCTCACCTGCAATACTTCTCACAACA[T/C]GTGCCATTTAGCAAACAAGTGCACTGCTTTCCACAAGCAGTTTGACAACTACATGGATTA	C/T	POPTR_0005s18340.1	CDS	CDS	0	AG	-	16487005	16487228	ACA/ACG	3	T/T	Syn	transcription factors/other transcriptional regulators/SET	3	Gene infomration merged from V1.1 model estExt_fgenesh4_pg.C_LG_V0535 with score 1. V1.1 description was: imported as poplar complete: methylation of lysine residues on histone tails is catalyzed by proteins containing a conserved SET domain. __________________ Best arabidopsis hit from PopGeneIe is AT2G23380.1 with e-value 0 CLF (CURLY LEAF); transcription factor ____________________ ___________…	0	IsJamboree	Pt-CLF.2,estExt_fgenesh4_pg.C_LG_V0535	similar to Polycomb group protein CURLY LEAF.; [ co-ortholog (2of2) of At2g23380, ]	AT2G23380.1	CLF	PF00856	PTHR22884	no KOG ids	no KEGG ec ids	no KEGG orthology	CLF (CURLY LEAF); transcription factor
scaffold_6_1397889	SPA-unsupervised geo-Fst 11	AUDPC_2011				POPTR_0006s02140	Potri.006G020600	7	0	6	scaffold_6_1398438;scaffold_6_1398439;scaffold_6_1398673;scaffold_6_1399289;scaffold_6_1402770;scaffold_6_1396685	5	scaffold_6_1398438;scaffold_6_1398439;scaffold_6_1398673;scaffold_6_1399289;scaffold_6_1396685	0.965	CCGGATTCCAGATAAAATTCTGGATAAAAAATCCATGATGTCTTCTGCCTTCATTTTGGG[T/G]ATTAGCTTCTGAACTATCAAATCGATGACTTCTGCTTGTAAAAATGGCGTTCGCAATTCC	G/T	POPTR_0006s02140.1	3'-UTR	3'-UTR	.	AC	-	.	.	.	.	.	.	Light associated genes ADM/Light response genes	3	Gene infomration merged from V1.1 model gw1.VI.1452.1 with score 1. V1.1 description was: Bait gene 'AT3G22170.1' description was: A component of the PHYA signaling network, mediates the FR-HIR response to far-red light in concert with FAR1. __________________ Attached description from direct import at 24/08/09 by je. Gene imported as poplar complete at 24/08/09 by je. FHY3 and FAR1 have separabl…	V1.1 rational was: Gene imported as putativehomologof FHY3 from JGI Models 1.1 at 30/07/2009 - 4:11 PM by je. Bait gene rationale was: circadian rhythm, red, far-red light phototransduction, red or far red light signaling pathway, response to far red light __________________ Attached rational from direct import at 24/08/09 by je. Gene imported as poplar complete at 24/08/09 by je. transcriptional…	transcription factors/FAR1,IsJamboree	gw1.VI.1452.1	no poplar v2 defline	AT4G15090.1	FAR1	PF04434	no Panther ids	no KOG ids	no KEGG ec ids	no KEGG orthology	FAR1 (FAR-RED IMPAIRED RESPONSE 1); transcription activator/ transcription factor
scaffold_6_1399289	SPA-unsupervised geo-Fst 11	AUDPC_2011				POPTR_0006s02140	Potri.006G020600	7	0	6	scaffold_6_1402770;scaffold_6_1396685;scaffold_6_1397889;scaffold_6_1398438;scaffold_6_1398439;scaffold_6_1398673	5	scaffold_6_1396685;scaffold_6_1397889;scaffold_6_1398438;scaffold_6_1398439;scaffold_6_1398673	1	CTTCTTCTGCTTCACGATGAGTCAGAGTATAGGTACTAGATTCTGCTACACTGTTATTGC[A/G]GTTATTCACATTCACACAATTCTTCAGAGCTTCTACTAGTGTATGGAGAACGAYATTGTA	A/G	POPTR_0006s02140.1	CDS	CDS	0	CT	-	1399167	1401320	CGC/TGC	1	R/C	Non-Syn	Light associated genes ADM/Light response genes	3	Gene infomration merged from V1.1 model gw1.VI.1452.1 with score 1. V1.1 description was: Bait gene 'AT3G22170.1' description was: A component of the PHYA signaling network, mediates the FR-HIR response to far-red light in concert with FAR1. __________________ Attached description from direct import at 24/08/09 by je. Gene imported as poplar complete at 24/08/09 by je. FHY3 and FAR1 have separabl…	V1.1 rational was: Gene imported as putativehomologof FHY3 from JGI Models 1.1 at 30/07/2009 - 4:11 PM by je. Bait gene rationale was: circadian rhythm, red, far-red light phototransduction, red or far red light signaling pathway, response to far red light __________________ Attached rational from direct import at 24/08/09 by je. Gene imported as poplar complete at 24/08/09 by je. transcriptional…	transcription factors/FAR1,IsJamboree	gw1.VI.1452.1	no poplar v2 defline	AT4G15090.1	FAR1	PF04434	no Panther ids	no KOG ids	no KEGG ec ids	no KEGG orthology	FAR1 (FAR-RED IMPAIRED RESPONSE 1); transcription activator/ transcription factor
scaffold_6_1402469	SPA-climate SPA-unsupervised geo-Fst 2	AUDPC_2011				POPTR_0006s02140	Potri.006G020600	7	0	5	scaffold_6_1395421;scaffold_6_1396685;scaffold_6_1398438;scaffold_6_1398439;scaffold_6_1398673	1	scaffold_6_1396685	0.935	TTGTGTGCCACACGCTTGGCGCGTGTTGTATAAAAAAAATAAAAGAATTGAAATTGCAGA[T/G]ATAACACCCGGACCGGGCTCGATAGGTCAATCAGCACCCAGTCCATCCAAGACCTGTKSC	G/T	POPTR_0006s02140.1/POPTR_0006s02150.1	NC/NC	NC	.	AC	-	.	.	.	.	.	.	Light associated genes ADM/Light response genes	3	Gene infomration merged from V1.1 model gw1.VI.1452.1 with score 1. V1.1 description was: Bait gene 'AT3G22170.1' description was: A component of the PHYA signaling network, mediates the FR-HIR response to far-red light in concert with FAR1. __________________ Attached description from direct import at 24/08/09 by je. Gene imported as poplar complete at 24/08/09 by je. FHY3 and FAR1 have separabl…	V1.1 rational was: Gene imported as putativehomologof FHY3 from JGI Models 1.1 at 30/07/2009 - 4:11 PM by je. Bait gene rationale was: circadian rhythm, red, far-red light phototransduction, red or far red light signaling pathway, response to far red light __________________ Attached rational from direct import at 24/08/09 by je. Gene imported as poplar complete at 24/08/09 by je. transcriptional…	transcription factors/FAR1,IsJamboree	gw1.VI.1452.1	no poplar v2 defline	AT4G15090.1	FAR1	PF04434	no Panther ids	no KOG ids	no KEGG ec ids	no KEGG orthology	FAR1 (FAR-RED IMPAIRED RESPONSE 1); transcription activator/ transcription factor
scaffold_6_1402770	SPA-unsupervised geo-Fst 11	AUDPC_2011				POPTR_0006s02140	Potri.006G020600	7	0	7	scaffold_6_1402849;scaffold_6_1396685;scaffold_6_1397889;scaffold_6_1398438;scaffold_6_1398439;scaffold_6_1398673;scaffold_6_1399289	1	scaffold_6_1402849	0.858	ATTAAATAAATACTGATAATTGCCGTTTAAACATCCTAAAGTATTTTGATCGACTTTCTT[A/G]TGTAATTAGATATTAAAMAAATTGTTTGTTTTTTTTAAGATTTAAGATTCTTCTTCCTGG	A/G	POPTR_0006s02140.1/POPTR_0006s02150.1	NC/NC	NC	.	CT	-	.	.	.	.	.	.	Light associated genes ADM/Light response genes	3	Gene infomration merged from V1.1 model gw1.VI.1452.1 with score 1. V1.1 description was: Bait gene 'AT3G22170.1' description was: A component of the PHYA signaling network, mediates the FR-HIR response to far-red light in concert with FAR1. __________________ Attached description from direct import at 24/08/09 by je. Gene imported as poplar complete at 24/08/09 by je. FHY3 and FAR1 have separabl…	V1.1 rational was: Gene imported as putativehomologof FHY3 from JGI Models 1.1 at 30/07/2009 - 4:11 PM by je. Bait gene rationale was: circadian rhythm, red, far-red light phototransduction, red or far red light signaling pathway, response to far red light __________________ Attached rational from direct import at 24/08/09 by je. Gene imported as poplar complete at 24/08/09 by je. transcriptional…	transcription factors/FAR1,IsJamboree	gw1.VI.1452.1	no poplar v2 defline	AT4G15090.1	FAR1	PF04434	no Panther ids	no KOG ids	no KEGG ec ids	no KEGG orthology	FAR1 (FAR-RED IMPAIRED RESPONSE 1); transcription activator/ transcription factor
scaffold_6_1405713	SPA-unsupervised geo-Fst 11	AUDPC_2011				POPTR_0006s02150	Potri.006G020700	4	0	4	scaffold_6_1406068;scaffold_6_1407557;scaffold_6_1408181;scaffold_6_1404215	4	scaffold_6_1406068;scaffold_6_1407557;scaffold_6_1408181;scaffold_6_1404215	1	TTCAGAAACCTTCCCCAGAATGTTCCACAAGCAAAAGCAATGATGAGCATTTGGAAAGAC[A/C]TCTGAAATGACTTGCTTCATAGCTTTATCTTGGTCAGTGATTATAACCTTTGGGGCCTGT	A/C	POPTR_0006s02150.1	CDS	CDS	0	GT	-	1404639	1406804	GAG/GAT	3	E/D	Non-Syn	Light associated genes ADM/Light response genes	4	Gene infomration merged from V1.1 model eugene3.00060192 with score 0.9979818. V1.1 description was: Bait gene 'AT3G22170.1' description was: A component of the PHYA signaling network, mediates the FR-HIR response to far-red light in concert with FAR1. __________________ Attached description from direct import at 24/08/09 by je. Gene imported as poplar complete at 24/08/09 by je. FHY3 and FAR1 ha…	V1.1 rational was: Gene imported as putativehomologof FHY3 from JGI Models 1.1 at 30/07/2009 - 4:11 PM by je. Bait gene rationale was: circadian rhythm, red, far-red light phototransduction, red or far red light signaling pathway, response to far red light __________________ Attached rational from direct import at 24/08/09 by je. Gene imported as poplar complete at 24/08/09 by je. transcriptional…	transcription factors/FAR1,IsJamboree	Pt-FHY3.2,eugene3.00060192	similar to far-red impaired responsive protein; putative; similar to far-red impaired response protein FAR1 (Arabidopsis thaliana) gi|5764395|gb|AAD51282|; similar to A component of the PHYA signaling network; similar to mediates the FR-HIR respo; [ co-or	AT3G22170.1	FHY3	PF04434	no Panther ids	no KOG ids	no KEGG ec ids	no KEGG orthology	FHY3 (FAR-RED ELONGATED HYPOCOTYLS 3); transcription activator/ transcription factor
scaffold_6_2452700	SPA-climate 12		Bud set_2010 Bud set _2009 Bud set*_2010 Growth period _2010 Growth period _2009 Height gain_2010 Height gain_2009 Post-bud set period _2010 Volume gain_2010			POPTR_0006s03690	Potri.006G038600	4	0	1	scaffold_6_2452465	0	NA	1	TGGGGGGATGATCGAAGTAATAAARAGAGAGAGAGCTTTTATATGTTCATGTGATCCACA[T/G]GGCAATGAAAACTTGTACGTTGGGCAGAGTATATTGCATTCTTTCCTGGGAAGCAATGCT	G/T	POPTR_0006s03690.1	NC	NC	.	AC	-	.	.	.	.	.	.	Other	1	__________________ From JGI annotation the best arabidopsis hit is: AT2G41200.1 the Arabisopsis description is: unknown protein the Arabidopsis symbols are: no arabi symbols the POPV2 defline is: "similar to expressed protein in Arabidopsis thaliana; [ ortholog of At2g41200,]"	0	NULL	fgenesh4_pg.C_LG_VI000307	similar to expressed protein in Arabidopsis thaliana; [ ortholog of At2g41200,]	AT2G41200.1	no arabi symbols	no pfam ids	no Panther ids	no KOG ids	no KEGG ec ids	no KEGG orthology	unknown protein
scaffold_6_2489698	climate-Fst geo-Fst 18		100% Yellowing _2010 Bud set_2010 Canopy duration _2010 Growth period _2010 Leaf drop _2010 Leaf drop _2008 Leaf drop _2009			POPTR_0006s03720	Potri.006G039000	4	0	0	NA	0	NA	0.988	CCATTGTGGGGTCCCAGACATTACCATTGCAAAAAGAAGTGCAAGTAAATCCAGTTTCTA[T/C]ACACAGCAACCATCCTGAGAATTGGGGAGAGACCAATATGGCAGAAGCCAGTCCTAGAAC	C/T	POPTR_0006s03720.1	CDS	CDS	0	CT	+	2489604	2489798	ACA/ATA	2	T/I	Non-Syn	transcription factors/bZIP	4	Gene infomration merged from V1.1 model grail3.0024024401 with score 0.9926874. V1.1 description was: Gene imported as poplar complete at 26/08/09 by je. AHBP-1B (bZIP transcription factor HBP-1b homolog); DNA binding / transcription factor/ transcription repressor __________________ Best arabidopsis hit from PopGeneIe is AT3G12250.4 with e-value 3E-97 TGA6 (TGA1a-related gene 6); DNA binding / t…	V1.1 rational was: Gene imported as poplar complete at 26/08/09 by je. differentially expressed genes (list from BEE), category: TF ____________________ __________________ Gene re-imported as putative homolog of jgi|Poptr1_1|825048|estExt_fgenesh4_pg.C_LG_XVI0272 at 05/05/2010 by je. Bait gene rationale is: transcriptional regulator	IsJamboree	no poplar v2 symbols	no poplar v2 defline	AT5G06950.1	AHBP-1B	PF07716	PTHR22952:SF8	no KOG ids	no KEGG ec ids	K09060	AHBP-1B; DNA binding / transcription activator/ transcription factor/ transcription repressor
scaffold_6_23908980	SPA-unsupervised 35		Leaf drop _2010			POPTR_0006s25500	Potri.006G238600	2	0	0	NA	0	NA	0.899	ATCTTGATCGGATAAAAAAACAAGAATATAATAAAACAAAGAGAAAGGAAGGGAGGGAGG[A/G]AGGGCGGACTCGCGCACACAGATACATACACAGACATTCATATggaagaaagaaagaaag	A/G	POPTR_0006s25500.1/POPTR_0006s25500.2	INT/3'-UTR	3'-UTR	.	CT	-	.	.	.	.	.	.	transcription factors/AP2-EREBP	4	Gene infomration merged from V1.1 model gw1.VI.130.1 with score 1. V1.1 description was: imported as poplar complete: AP2 (APETALA2) and EREBPs (ethylene-responsive element binding proteins) are the prototypic members of a family of transcription factors unique to plants, whose distinguishing characteristic is that they contain the so-called AP2 DNA-binding domain __________________ Best arabidop…	V1.1 rational was: transcriptional regulator ____________________ V1.1 rational was: transcriptional regulator ____________________	IsJamboree	no poplar v2 symbols	no poplar v2 defline	AT5G11590.1	TINY2	PF00847	no Panther ids	no KOG ids	no KEGG ec ids	no KEGG orthology	TINY2 (TINY2); DNA binding / transcription factor
scaffold_6_25893407	climate-Fst geo-Fst 18		100% Yellowing _2010 Bud set _2009 Leaf drop _2010			POPTR_0006s28030	Potri.006G264500	4	0	2	scaffold_6_25892972;scaffold_6_25893142	2	scaffold_6_25892972;scaffold_6_25893142	0.988	TGGTGCTGATGTCTTTWTTTGTGGGTTTATCACAAGCTAAAGAWTTGTTAGTCGGGGGCA[A/C]AACAGATGCATGGAAAATCCCATCTTCAGAGTCTGATTCGCTTAACAAATGGGCCGAAAA	A/C	POPTR_0006s28030.1/POPTR_0006s28040.1/POPTR_0006s28050.1	NC/CDS/NC	CDS	0	AC	+	25893092	25893275	AAA/ACA	2	K/T	Non-Syn	differentially expressed genes in stem	4	Gene infomration merged from V1.1 model eugene3.00061953 with score 1. V1.1 description was: Gene imported as putative ortholog of At5g25100 at 28/08/2009 by je. Bait gene description is: endomembrane protein 70, putative __________________ Best arabidopsis hit from PopGeneIe is AT5G10840.1 with e-value 0 endomembrane protein 70, putative ____________________ __________________ From JGI annotatio…	V1.1 rational was: Gene imported as putative ortholog of At5g25100 at 28/08/2009 by je. Bait gene rationale is: differentially expressed genes, stems were analyzed at three different stages of development ____________________	IsJamboree	eugene3.00061953	similar to endomembrane protein 70; putative; similar to TM4 family; [ co-ortholog (1of2) of At5g10840, At5g25100, ]	AT5G10840.1	no arabi symbols	PF02990	PTHR10766	KOG1278	no KEGG ec ids	no KEGG orthology	endomembrane protein 70, putative
scaffold_6_25893186	climate-Fst geo-Fst 18		100% Yellowing _2010 Bud set _2009 Leaf drop _2010			POPTR_0006s28040	Potri.006G264600	6	0	8	scaffold_6_25893553;scaffold_6_25893841;scaffold_6_25893900;scaffold_6_25893986;scaffold_6_25894018;scaffold_6_25894185;scaffold_6_25894280;scaffold_6_25894601	8	scaffold_6_25893553;scaffold_6_25893841;scaffold_6_25893900;scaffold_6_25893986;scaffold_6_25894018;scaffold_6_25894185;scaffold_6_25894280;scaffold_6_25894601	0.996	CTACTTTTTTGSYAGCGTGGAAGTATGATGGCCAGAAAGATTCAGTCKTGCAAGTGACCA[A/G]GGAGGCTTATGCTAGCTGCAACACTACAAGCCCTATTGAGGAATACAAGGATGGGAATAC	A/G	POPTR_0006s28040.1/POPTR_0006s28050.1	CDS/NC	CDS	2	AG	+	25893362	25893717	AAG/AGG	2	K/R	Non-Syn	Plastocyanin-like domain-containing protein	1	Gene infomration merged from V1.1 model grail3.0013047901 with score 1. V1.1 description was: Bait gene 'ENL1_ARATH' description was: Protein name: Early nodulin-like protein 1 Organism: Arabidopsis thaliana Keywords: -Cell membrane -Complete proteome -Glycoprotein -GPI-anchor -Lipoprotein -Membrane -Signal __________________ Best arabidopsis hit from PopGeneIe is AT2G25060.1 with e-value 6E-47 p…	V1.1 rational was: Gene imported as putativehomologof from JGI Models 1.1 at 05/08/2009 - 10:05 AM by je. Bait gene rationale was: Gene imported as putative ortholog of Plastocyanin-like domain-containing protein from SwissProt at 15/07/2009 - 7:06 PM by miki. Bait gene rationale was: highly coregulated with CesA4, 7, and 8 (Persson et al., 2005) ____________________	IsJamboree	grail3.0013047901	similar to Early nodulin-like protein 1 precursor (Phytocyanin-like protein).; [ co-ortholog (1of2) of At2g25060, At4g31840, ]	AT2G25060.1	no arabi symbols	PF02298	no Panther ids	no KOG ids	no KEGG ec ids	no KEGG orthology	plastocyanin-like domain-containing protein
scaffold_6_25893900	SPA-unsupervised climate-Fst geo-Fst 9		Bud set _2009 Leaf drop _2010			POPTR_0006s28040	Potri.006G264600	6	0	8	scaffold_6_25893986;scaffold_6_25894018;scaffold_6_25894185;scaffold_6_25894280;scaffold_6_25894601;scaffold_6_25893407;scaffold_6_25893553;scaffold_6_25893841	8	scaffold_6_25893986;scaffold_6_25894018;scaffold_6_25894185;scaffold_6_25894280;scaffold_6_25894601;scaffold_6_25893407;scaffold_6_25893553;scaffold_6_25893841	0.996	AKCCAAATTACAATGCGCGAGAAAAGTTGGCTATGCGCACTTACAGTATTGTGCTTTTTC[T/C]TCACCACGGAGGATAAGGGAACAAAAGTGTTAATGCTCTGGGAGGGTCTAGTGATGCTCT	C/T	POPTR_0006s28040.1/POPTR_0006s28050.1	NC/3'-UTR	3'-UTR	.	AG	-	.	.	.	.	.	.	Plastocyanin-like domain-containing protein	1	Gene infomration merged from V1.1 model grail3.0013047901 with score 1. V1.1 description was: Bait gene 'ENL1_ARATH' description was: Protein name: Early nodulin-like protein 1 Organism: Arabidopsis thaliana Keywords: -Cell membrane -Complete proteome -Glycoprotein -GPI-anchor -Lipoprotein -Membrane -Signal __________________ Best arabidopsis hit from PopGeneIe is AT2G25060.1 with e-value 6E-47 p…	V1.1 rational was: Gene imported as putativehomologof from JGI Models 1.1 at 05/08/2009 - 10:05 AM by je. Bait gene rationale was: Gene imported as putative ortholog of Plastocyanin-like domain-containing protein from SwissProt at 15/07/2009 - 7:06 PM by miki. Bait gene rationale was: highly coregulated with CesA4, 7, and 8 (Persson et al., 2005) ____________________	IsJamboree	grail3.0013047901	similar to Early nodulin-like protein 1 precursor (Phytocyanin-like protein).; [ co-ortholog (1of2) of At2g25060, At4g31840, ]	AT2G25060.1	no arabi symbols	PF02298	no Panther ids	no KOG ids	no KEGG ec ids	no KEGG orthology	plastocyanin-like domain-containing protein
scaffold_7_12569785	SPA-unsupervised 35		Bud set*_2009			POPTR_0007s12250	Potri.007G031900	1	0	0	NA	0	NA	0.935	CATATTAATTTGTAATTAATAATTTTACATTGTCAAGTTTATCTGTAAATAGCTTATGTT[A/G]TATAACATAGTGATCACCGTGGGAGTAAGAAGAAGAATAAGAAAGTATGTTTGAGAGTTT	A/G	POPTR_0007s12250.1	NC	NC	.	CT	-	.	.	.	.	.	.	Differentially Expressed Genes (from BEE)	4	Gene infomration merged from V1.1 model grail3.0019013701 with score 1. V1.1 description was: Gene imported as poplar complete at 26/08/09 by je. calmodulin-related protein, putative __________________ Best arabidopsis hit from PopGeneIe is AT3G50770.1 with e-value 9E-33 calmodulin-related protein, putative ____________________ __________________ From JGI annotation the best arabidopsis hit is: A…	V1.1 rational was: Gene imported as poplar complete at 26/08/09 by je. differentially expressed genes (list from BEE), category: other ____________________	Plant Body Weight-Induced Secondary Growth Candidates,IsJamboree	grail3.0019013701	similar to Arabidopsis thailiana calmodulin-like gene; similar to calmodulin-related protein; putative; similar to regulator of gene silencing calmodulin-related protein GI:12963415 from (Nicotiana tabacum); [ ortholog of At3g50770,]	AT3G50770.1	no arabi symbols	PF00036	PTHR10891	KOG0027	no KEGG ec ids	no KEGG orthology	calmodulin-related protein, putative
scaffold_7_12569983	SPA-unsupervised 35		Bud set*_2009			POPTR_0007s12250	Potri.007G031900	1	0	0	NA	0	NA	1	TCCTCCCTTTGTGTTTGTTTGTAAACCACCATAAATGCTTTCCTATCGCACTCCCACCCT[A/G]ATGATGAAGATCACTTCAAGAACACACTAAAACATATGAAGTTGGAAACTCATTTTCGAA	A/G	POPTR_0007s12250.1	NC	NC	.	CT	-	.	.	.	.	.	.	Differentially Expressed Genes (from BEE)	4	Gene infomration merged from V1.1 model grail3.0019013701 with score 1. V1.1 description was: Gene imported as poplar complete at 26/08/09 by je. calmodulin-related protein, putative __________________ Best arabidopsis hit from PopGeneIe is AT3G50770.1 with e-value 9E-33 calmodulin-related protein, putative ____________________ __________________ From JGI annotation the best arabidopsis hit is: A…	V1.1 rational was: Gene imported as poplar complete at 26/08/09 by je. differentially expressed genes (list from BEE), category: other ____________________	Plant Body Weight-Induced Secondary Growth Candidates,IsJamboree	grail3.0019013701	similar to Arabidopsis thailiana calmodulin-like gene; similar to calmodulin-related protein; putative; similar to regulator of gene silencing calmodulin-related protein GI:12963415 from (Nicotiana tabacum); [ ortholog of At3g50770,]	AT3G50770.1	no arabi symbols	PF00036	PTHR10891	KOG0027	no KEGG ec ids	no KEGG orthology	calmodulin-related protein, putative
scaffold_8_5198105	SPA-unsupervised 35		Bud set*_2009			POPTR_0008s08370	Potri.008G084100	4	0	0	NA	0	NA	1	TGCTAAAATGTGCTTATTTTTCTCCTTGTACTCAKGGAGTTGGGTTATAGGGCTTACAGA[A/G]TAGATTCTGTTGACGATATGACCAAGCCATTTGTGTCTGTGTACTTCGGTGCAGCTTATT	A/G	POPTR_0008s08370.1/POPTR_0008s08380.1	CDS/NC	CDS	1	AG	+	5198080	5198193	ATA/GTA	1	I/V	Non-Syn	Other	1	__________________ From JGI annotation the best arabidopsis hit is: AT1G16290.1 the Arabisopsis description is: unknown protein the Arabidopsis symbols are: no arabi symbols the POPV2 defline is: no poplar v2 defline	0	NULL	no poplar v2 symbols	no poplar v2 defline	AT1G16290.1	no arabi symbols	no pfam ids	no Panther ids	no KOG ids	no KEGG ec ids	no KEGG orthology	unknown protein
scaffold_8_5355345	SPA-climate 12		Bud set*_2009 Leaf drop _2008 Leaf drop _2009			POPTR_0008s08650	Potri.008G086800	4	0	0	NA	0	NA	0.965	TCTTTCCTCAAAGAGACAGGAGACAAAAATAATAATAATAATAAAAAAACATCTCTTGCC[T/C]AGCAATGCAATGTGTTAAAAATTGAAGTTCAAGCCTTCACGGAATCTCTTTCTCGTTAGT	C/T	POPTR_0008s08650.1	NC	NC	.	CT	+	.	.	.	.	.	.	Other	1	__________________ From JGI annotation the best arabidopsis hit is: AT1G26820.1 the Arabisopsis description is: RNS3 (RIBONUCLEASE 3); RNA binding / endoribonuclease/ ribonuclease T2 the Arabidopsis symbols are: RNS3 the POPV2 defline is: "similar to S-like ribonuclease. [ORG:Prunus dulcis]; [ co-ortholog (1of2) of At1g26820, BAA08475, AAM28181, AAM28164, S64695, AAQ73178, BAA08473, AAM28165, AAB…	0	NULL	Pt-S.4,estExt_fgenesh4_pm.C_LG_VIII0345	similar to S-like ribonuclease. [ORG:Prunus dulcis]; [ co-ortholog (1of2) of At1g26820, BAA08475, AAM28181, AAM28164, S64695, AAQ73178, BAA08473, AAM28165, AAB70515, BAC85102, AAM28162, S64696, BAB72163, BAC75874, AAG09465, AAM28185, BAA09448, AAM28157, B	AT1G26820.1	RNS3	PF00445	PTHR11240	KOG1642	no KEGG ec ids	no KEGG orthology	RNS3 (RIBONUCLEASE 3); RNA binding / endoribonuclease/ ribonuclease T2
scaffold_8_6567373	climate-Fst 12		Leaf drop _2008			POPTR_0008s10480	Potri.008G105300	2	0	0	NA	0	NA	1	TTTAGTAAACATTCCACTGCCTGCAAGGAGATCCAAGAAMAGGGACCCAATYGCGCCATC[A/G]ACGTTAAGGACCAAGTTATTGGCCTTTGAGAGAGTGTAAGTTTCAACTTGAACAGCATAC	A/G	POPTR_0008s10480.1	CDS	CDS	1	CT	-	6567236	6567520	GTC/GTT	3	V/V	Syn	Differentially Expressed Genes (from BEE)	4	Gene infomration merged from V1.1 model grail3.0010034901 with score 1. V1.1 description was: Gene imported as poplar complete at 26/08/09 by je. ACLB-2 (ATP-citrate lyase B-2) __________________ Best arabidopsis hit from PopGeneIe is AT5G49460.1 with e-value 0 ACLB-2 (ATP-citrate lyase B-2) ____________________ __________________ From JGI annotation the best arabidopsis hit is: AT3G06650.1 the A…	V1.1 rational was: Gene imported as poplar complete at 26/08/09 by je. differentially expressed genes (list from BEE), category: acetyl-CoA ____________________	IsJamboree	grail3.0010034901,Pt-ACLB.2	similar to One of the two genes encoding subunit B of the trimeric enzyme ATP Citrate lyase; similar to ATP-citrate synthase; putative; similar to ATP-citrate (pro-S-)-lyase; putative; similar to citrate cleavage enzyme; putative; similar to strong simila	AT3G06650.1	ACLB-1	PF00549	PTHR23118	KOG1254	2.3.3.8	K01648	ACLB-1; ATP citrate synthase
scaffold_8_8157244	SPA-unsupervised geo-Fst 11	AUDPC_2011				POPTR_0008s12610	Potri.008G127200	4	0	0	NA	0	NA	1	TTTCCAATGAAAAGAGTTTTTTCTACTGTCACCGCTGCTGACATGGCTGTTTTCTTCATG[A/G]CTGCAAATTCTGCTGCTAGGAGAATATCTGGAGGAAATAATATAACTAGGGTCTTGCCGG	A/G	POPTR_0008s12610.1	CDS	CDS	0	AG	+	8156947	8157486	ACT/GCT	1	T/A	Non-Syn	Other	1	__________________ From JGI annotation the best arabidopsis hit is: AT5G17350.1 the Arabisopsis description is: unknown protein the Arabidopsis symbols are: no arabi symbols the POPV2 defline is: no poplar v2 defline	0	NULL	fgenesh4_pg.C_LG_VIII001134	no poplar v2 defline	AT5G17350.1	no arabi symbols	no pfam ids	no Panther ids	no KOG ids	no KEGG ec ids	no KEGG orthology	unknown protein
scaffold_8_9267412	SPA-unsupervised climate-Fst geo-Fst 9		Bud set_2010 Growth period _2010 Post-bud set period _2010			POPTR_0008s14030	Potri.008G140700	4	0	3	scaffold_8_9267468;scaffold_8_9267670;scaffold_8_9266761	3	scaffold_8_9267468;scaffold_8_9267670;scaffold_8_9266761	0.935	GACAAATATTAAGGTAGAGTACTATCAAACTATTCTTAACGATCTATATATAGGATATAC[A/G]GAAAAAAAGAAAAGAGAAGAAAACGTTATAGGACTATGCCACCCAAAAACAAAATGGTTA	A/G	POPTR_0008s14030.1	INT	INT	.	AG	+	.	.	.	.	.	.	Ion transporters ADM/Sodium transporters	4	Gene infomration merged from V1.1 model gw1.VIII.1927.1 with score 0.5633573. V1.1 description was: Gene was re-imported at 29/07/2009 by je. The previous bait was 'AT2G01980.1' ++++++++++++++++++++++++++++++++++++++++++++++++++++++++++++++++++ Bait gene 'AT2G01980.1' description was: SALT OVERLY SENSITIVE 1, Encodes a plasma membrane-localized Na+/H+ antiporter SOS1. Functions in the extrusion o…	V1.1 rational was: Gene imported as putativehomologof SOS1 from JGI Models 1.1 at 29/07/2009 - 4:22 PM by je. Bait gene rationale was: response to oxidative stress, response to salt stress, sodium ion transport, response to reactive oxygen species, response to hydrogen peroxide, high-affinity potassium ion import ____________________	General cation transporters,IsJamboree	no poplar v2 symbols	no poplar v2 defline	AT2G01980.1	SOS1	PF00027	PTHR10110	no KOG ids	no KEGG ec ids	no KEGG orthology	SOS1 (SALT OVERLY SENSITIVE 1); sodium:hydrogen antiporter
scaffold_8_10808596	SPA-climate 12		Bud set_2010 Bud set _2009 Bud set _2008 Bud set*_2009 Growth period _2010 Leaf drop _2008 Leaf drop _2009			POPTR_0008s16170	Potri.008G161800	4	0	0	NA	0	NA	0.813	CTGGGAATTGACTTTTAACTTTATATTATAATTCAGAGGTTATTTTCATGAATAATTTAT[A/G]ACAAAAATAACTTTAAATTAGAGGTGTATATGACAAAAAAGACTCGTGACAAAGAAGGAG	A/G	POPTR_0008s16170.1/POPTR_0008s16180.1	NC/NC	NC	.	CT	-	.	.	.	.	.	.	transcription factors/bHLH	5	Gene infomration merged from V1.1 model fgenesh4_pg.C_LG_VIII001444 with score 1. V1.1 description was: Gene imported as poplar complete at 24/08/09 by je. The basic helix-loop-helix (bHLH) family of proteins is a group of functionally diverse transcription factors found in both plants and animals. __________________ Best arabidopsis hit from PopGeneIe is AT5G43650.1 with e-value 6E-28 basic heli…	V1.1 rational was: Gene imported as poplar complete at 24/08/09 by je. transcriptional regulator ____________________	IsJamboree	fgenesh4_pg.C_LG_VIII001444	basic helix-loop-helix (bHLH) family protein; similar to unknown protein (pir||T04030||; [ co-ortholog (2of2) of At5g43650, ]	AT5G43650.1	no arabi symbols	PF00010	no Panther ids	no KOG ids	no KEGG ec ids	no KEGG orthology	basic helix-loop-helix (bHLH) family protein
scaffold_9_1379696	climate-Fst 12		100% Yellowing _2010 Leaf drop _2010	fiber		POPTR_0009s01200	Potri.009G006500	1	0	4	scaffold_9_1379713;scaffold_9_1380227;scaffold_9_1381715;scaffold_9_1379264	4	scaffold_9_1379713;scaffold_9_1380227;scaffold_9_1381715;scaffold_9_1379264	0.935	CTCCGCCTTGTTTCTTTCTCCTCCATCACCACCATATCACCTTCATAACATAATTATCTT[T/C]ACCTTCCTTTCTGACAKAACCAGAACTCGACCAAACCCAATTAAAAATTCWAACGATTAT	C/T	POPTR_0009s01200.1	NC	NC	.	CT	+	.	.	.	.	.	.	Cell Wall Metabolism/2. Polysaccharide synthesis/2.2. Hemicellulose synthesis/2.2.2. Xyloglucan galactosyltransferases (XGT, GT47)	5	Gene infomration merged from V1.1 model grail3.0001137701 with score 1. V1.1 description was: imported as poplar complete: GT47C __________________ Attached description from direct import at 26/08/09 by je. Gene imported as poplar complete at 26/08/09 by je. FRA8 (FRAGILE FIBER8); transferase __________________ Best arabidopsis hit from PopGeneIe is AT2G28110.1 with e-value 1E-171 FRA8 (FRAGILE F…	V1.1 rational was: involved in xylan synthesis in wood __________________ Attached rational from direct import at 26/08/09 by je. Gene imported as poplar complete at 26/08/09 by je. differentially expressed genes (list from BEE), category: CAZY ____________________	Common differentially expressed Treenomix poplar microarrays/Carbohydrate metabolism and cell wall,Carbohydrate metabolism and cell wall,IsJamboree,Differentially Expressed Genes (from BEE)	grail3.0001137701	exostosin family protein; similar to 1 transmembrane domain containing protein; similar to pectin-glucuronyltransferase (GI:23821292) (Nicotiana plumbaginifolia); similar to NpGUT1 homolog (GI:23821294) (Arabidopsis thaliana); [ ortholog of At2g28110,]	AT2G28110.1	FRA8	PF03016	PTHR11062	KOG1021	no KEGG ec ids	no KEGG orthology	FRA8 (FRAGILE FIBER 8); glucuronosyltransferase/ transferase
scaffold_9_1606213	SPA-unsupervised climate-Fst geo-Fst 9	AUDPC_2011				POPTR_0009s01330	Potri.009G007900	7	0	0	NA	0	NA	0.935	GCAATTGCTTCTCTCTATAATTTCATTAGCAATTGTTAGTACCTCCAGGATGAACTTGAT[T/G]CAATGAGAAGGCTCTTGATTGCTGTATCAATTTTGAAAGCATAAAAGTTGGTAATGTAAC	G/T	POPTR_0009s01330.1/POPTR_0009s01350.1	CDS/NC	CDS	1	AC	-	1606195	1606307	AAT/CAT	1	N/H	Non-Syn	differentially expressed genes in stem	3	Gene infomration merged from V1.1 model gw1.IX.4952.1 with score 0.9675768. V1.1 description was: Gene imported as putative ortholog of At3g45040 at 28/08/2009 by je. Bait gene description is: phosphatidate cytidylyltransferase family protein __________________ Best arabidopsis hit from PopGeneIe is AT3G45040.1 with e-value 1E-162 phosphatidate cytidylyltransferase family protein ________________…	V1.1 rational was: Gene imported as putative ortholog of At3g45040 at 28/08/2009 by je. Bait gene rationale is: differentially expressed genes, stems were analyzed at three different stages of development ____________________	IsJamboree	gw1.IX.4952.1	phosphatidate cytidylyltransferase family protein; weakly similar to SP|P20048|Dolichol kinase EC (2 7.1.108.{Saccharomyces) {cerevisiae} ; [ ortholog of At3g45040,]	AT3G45040.1	no arabi symbols	no pfam ids	PTHR13205	KOG2468	no KEGG ec ids	no KEGG orthology	phosphatidate cytidylyltransferase family protein
scaffold_143_2955	climate-Fst 12	AUDPC_2011	100% Yellowing _2010 Bud set_2010 Bud set _2009 Bud set _2008 Bud set*_2010 Bud set*_2009 Growth period _2010 Growth period _2009 Height_2011 Height growth cessation _2009 Leaf drop _2008 Leaf drop _2009 Leaf drop _2010 Post-bud set period _2010			POPTR_0009s01420	Potri.009G008600	4	0	0	NA	0	NA	1	ATTTGAAAGAAAGGCTTTTAACACAAAAATTACAGACAAARAACATACAAGCATCAGTAT[A/G]CAACACCCTTCTTGGCATTATTGTGTTCCGAATTTAAACTTGCACCCCATGATCTTGATG	A/G	POPTR_0009s01420.1	3'-UTR	3'-UTR	.	CT	-	.	.	.	.	.	.	Ion transporters ADM/Nitrate transporters (NRT2)	5	Gene imported as putative ortholog of At1g08090 at 14/05/2010 by je. Bait gene description is: High-affinity nitrate transporter. Up-regulated by nitrate. Functions as a repressor of lateral root initiation independently of nitrate uptake__________________ From JGI annotation the best arabidopsis hit is: AT1G08090.1 the Arabisopsis description is: ATNRT2:1 (NITRATE TRANSPORTER 2:1); nitrate trans…	Gene imported as putative ortholog of At1g08090 at 14/05/2010 by je. Bait gene rationale is: biomass related gene	NULL	Pt-NRT2.6,fgenesh4_pm.C_LG_IX000713	similar to high-affinity nitrate transporter NRT2. [ORG:Cucumis sativus]; [ co-ortholog (1of4) of At1g08090, AAS93686, BAD02939, CAD89800, T06237, At1g08100, ]	AT1G08090.1	ATNRT2:1	PF07690	PTHR10074	KOG2533	no KEGG ec ids	no KEGG orthology	ATNRT2:1 (NITRATE TRANSPORTER 2:1); nitrate transmembrane transporter
scaffold_9_1676227	SPA-unsupervised climate-Fst geo-Fst 9	AUDPC_2011	100% Yellowing _2010 Bud set_2010 Bud set _2009 Bud set _2008 Bud set*_2010 Growth period _2010 Leaf drop _2008 Post-bud set period _2010			POPTR_0009s01420	Potri.009G008600	4	0	5	scaffold_9_1674706;scaffold_9_1675347;scaffold_9_1675875;scaffold_9_1676019;scaffold_9_1676031	5	scaffold_9_1674706;scaffold_9_1675347;scaffold_9_1675875;scaffold_9_1676019;scaffold_9_1676031	0.899	CCACAGCTGCAAGTAAATTTTATGATAATATATAGCAACCGCCAAAAAAAAAAAAMAAAA[A/G]TTCTTATGGTTGATCTAGTTTTTGCTTGATTAATTTCACAAGGGAGGTATGGATGTTCCT	A/G	POPTR_0009s01420.1	NC	NC	.	CT	-	.	.	.	.	.	.	Ion transporters ADM/Nitrate transporters (NRT2)	5	Gene imported as putative ortholog of At1g08090 at 14/05/2010 by je. Bait gene description is: High-affinity nitrate transporter. Up-regulated by nitrate. Functions as a repressor of lateral root initiation independently of nitrate uptake__________________ From JGI annotation the best arabidopsis hit is: AT1G08090.1 the Arabisopsis description is: ATNRT2:1 (NITRATE TRANSPORTER 2:1); nitrate trans…	Gene imported as putative ortholog of At1g08090 at 14/05/2010 by je. Bait gene rationale is: biomass related gene	NULL	Pt-NRT2.6,fgenesh4_pm.C_LG_IX000713	similar to high-affinity nitrate transporter NRT2. [ORG:Cucumis sativus]; [ co-ortholog (1of4) of At1g08090, AAS93686, BAD02939, CAD89800, T06237, At1g08100, ]	AT1G08090.1	ATNRT2:1	PF07690	PTHR10074	KOG2533	no KEGG ec ids	no KEGG orthology	ATNRT2:1 (NITRATE TRANSPORTER 2:1); nitrate transmembrane transporter
scaffold_9_1678624	climate-Fst geo-Fst 18		100% Yellowing _2010 Bud set_2010 Bud set _2009 Bud set _2008 Bud set*_2010 Bud set*_2009 Growth period _2010 Growth period _2009 Height_2011 Height growth cessation _2009 Leaf drop _2008 Leaf drop _2010 Leaf drop _2009 Post-bud set period _2010			POPTR_0009s01420	Potri.009G008600	4	0	1	scaffold_9_1678625	1	scaffold_9_1678625	1	GGGAGGAAAAGTGTAGAGTATTTGTACTGTGGCAAGGGTTAACATTTGGGAGTGTGTGCT[T/G]MAATTTGTACTTTAAGGATCTGTAAGGGCCAAATGAGATTCCATTGGTTGAGAAATCTTA	G/T	POPTR_0009s01420.1	NC	NC	.	AC	-	.	.	.	.	.	.	Ion transporters ADM/Nitrate transporters (NRT2)	5	Gene imported as putative ortholog of At1g08090 at 14/05/2010 by je. Bait gene description is: High-affinity nitrate transporter. Up-regulated by nitrate. Functions as a repressor of lateral root initiation independently of nitrate uptake__________________ From JGI annotation the best arabidopsis hit is: AT1G08090.1 the Arabisopsis description is: ATNRT2:1 (NITRATE TRANSPORTER 2:1); nitrate trans…	Gene imported as putative ortholog of At1g08090 at 14/05/2010 by je. Bait gene rationale is: biomass related gene	NULL	Pt-NRT2.6,fgenesh4_pm.C_LG_IX000713	similar to high-affinity nitrate transporter NRT2. [ORG:Cucumis sativus]; [ co-ortholog (1of4) of At1g08090, AAS93686, BAD02939, CAD89800, T06237, At1g08100, ]	AT1G08090.1	ATNRT2:1	PF07690	PTHR10074	KOG2533	no KEGG ec ids	no KEGG orthology	ATNRT2:1 (NITRATE TRANSPORTER 2:1); nitrate transmembrane transporter
scaffold_9_1678826	climate-Fst 12	AUDPC_2011	100% Yellowing _2010 Bud set_2010 Bud set _2009 Bud set _2008 Growth period _2010 Growth period _2009 Height_2011 Height gain_2009 Height growth cessation _2009 Leaf drop _2008 Leaf drop _2009			POPTR_0009s01420	Potri.009G008600	4	0	1	scaffold_9_1678835	1	scaffold_9_1678835	0.935	ATGGGCCCACTAGCTCTTAATTTGAAAACTCTTCAAGAGGTAATTAACCTGGTAATGCCT[A/C]CTAATTACWAGTRATTATGTTCATACTTGCTCAACTTCCCTCCAAAAGTCAACTTCATTC	A/C	POPTR_0009s01420.1	NC	NC	.	GT	-	.	.	.	.	.	.	Ion transporters ADM/Nitrate transporters (NRT2)	5	Gene imported as putative ortholog of At1g08090 at 14/05/2010 by je. Bait gene description is: High-affinity nitrate transporter. Up-regulated by nitrate. Functions as a repressor of lateral root initiation independently of nitrate uptake__________________ From JGI annotation the best arabidopsis hit is: AT1G08090.1 the Arabisopsis description is: ATNRT2:1 (NITRATE TRANSPORTER 2:1); nitrate trans…	Gene imported as putative ortholog of At1g08090 at 14/05/2010 by je. Bait gene rationale is: biomass related gene	NULL	Pt-NRT2.6,fgenesh4_pm.C_LG_IX000713	similar to high-affinity nitrate transporter NRT2. [ORG:Cucumis sativus]; [ co-ortholog (1of4) of At1g08090, AAS93686, BAD02939, CAD89800, T06237, At1g08100, ]	AT1G08090.1	ATNRT2:1	PF07690	PTHR10074	KOG2533	no KEGG ec ids	no KEGG orthology	ATNRT2:1 (NITRATE TRANSPORTER 2:1); nitrate transmembrane transporter
scaffold_9_1857142	SPA-unsupervised 35	AUDPC_2011				POPTR_0009s01490	Potri.009G009500	5	0	5	scaffold_9_1857146;scaffold_9_1855784;scaffold_9_1855785;scaffold_9_1856091;scaffold_9_1856463	5	scaffold_9_1857146;scaffold_9_1855784;scaffold_9_1855785;scaffold_9_1856091;scaffold_9_1856463	0.858	AAAGTCAATAAAAGGGAGAGATAATTAAAGTGCAAAAATATTCATTATGTACGTACCTAG[A/C]AACWAACAAAACCAATCTTAGAAAAAAAATAAAGATTAACCCAAAATATTAATTATTGAA	A/C	POPTR_0009s01490.1	NC	NC	.	AC	+	.	.	.	.	.	.	secondary growth transcripts	3	Gene infomration merged from V1.1 model gw1.IX.4902.1 with score 1. V1.1 description was: Gene imported as poplar complete at 24/08/09 by je. CF216297 PT1123 Hybrid aspen xylem up-regulated Populus tremula x Populus alba cDNA clone PT1123 __________________ Attached description from direct import at 26/08/09 by je. Gene imported as poplar complete at 26/08/09 by je. similar to unknown protein [Ar…	V1.1 rational was: Gene imported as poplar complete at 24/08/09 by je. xylem-upregulated gene __________________ Attached rational from direct import at 26/08/09 by je. Gene imported as poplar complete at 26/08/09 by je. differentially expressed genes (list from BEE), category: other ____________________	unknown protein,IsJamboree,Differentially Expressed Genes (from BEE)	gw1.IX.4902.1	no poplar v2 defline	AT5G60720.1	no arabi symbols	PF04784	PTHR23054	no KOG ids	no KEGG ec ids	no KEGG orthology	unknown protein
scaffold_9_2160922	climate-Fst 12		100% Yellowing _2010 Bud set_2010 Leaf drop _2010			POPTR_0009s01630	Potri.009G011100	4	0	0	NA	0	NA	1	CACTAGTTGGCACCTCATAGTAACATTCTGCACRCTTCATGCGGCACAGCGTTTCCATTT[T/G]TTTGATGCCAAGGCCATTGACATGAAGACTGTGATGCTCTTTGGAATTCTAAATGGTGTT	G/T	POPTR_0009s01630.1	CDS	CDS	2	GT	+	2160852	2161036	TTG/TTT	3	L/F	Non-Syn	Solexa Sequencing Top 100 Xylem Transcripts	4	Gene imported as poplar complete at 25/05/2010 by jan. Expression Rank is: #92 with expression level of 490 (14% of max. expression observed)__________________ From JGI annotation the best arabidopsis hit is: AT2G28315.1 the Arabisopsis description is: unknown protein the Arabidopsis symbols are: no arabi symbols the POPV2 defline is: no poplar v2 defline	Gene imported as poplar complete at 25/05/2010 by jan. From Solexa Sequencing, among top 100 genes expressed in xylem upon average of 20 poplar individuals.	NULL	no poplar v2 symbols	no poplar v2 defline	AT2G28315.1	no arabi symbols	PF03151	PTHR11132	KOG1441	no KEGG ec ids	no KEGG orthology	unknown protein
scaffold_9_2563210	SPA-unsupervised geo-Fst 11	AUDPC_2011				POPTR_0009s01990	Potri.009G014500	1	0	2	scaffold_9_2563330;scaffold_9_2556886	1	scaffold_9_2563330	0.949	ATGTTTTCTGTGCATTGTCTTCTGTTATTACTGGGCCCAGCTAGTCTCCGGGTTGCCTTC[A/C]TTAGGGAAAAATRGAACATAAACTGTATTACTTACAAACCCTAATTGGTGRAACTTGTCC	A/C	POPTR_0009s01990.1/POPTR_0009s01990.2	INT/INT	INT	.	AC	+	.	.	.	.	.	.	transcription factors/HB	5	Gene infomration merged from V1.1 model gw1.IX.4748.1 with score 0.990676. V1.1 description was: Gene imported as poplar complete at 24/08/09 by je. The homeodomain is a DNA-binding motif within transcription factor proteins. These transcription factors may be involved in cell differentiation and control of cell growth, as well as patterning of diverse organisms. __________________ Best arabidops…	V1.1 rational was: Gene imported as poplar complete at 24/08/09 by je. transcriptional regulator __________________ Attached rational from direct import at 24/11/2009 by michael. Gene imported as poplar complete at 24/11/2009 by michael. __________________ Attached rational from direct import at 24/11/2009 by michael. Gene imported as poplar complete at 24/11/2009 by michael. suggested by Quentin…	GOF Quentin Cronk,IsJamboree,Subnetworks for cell wall biosynthesis, genes centered on CESA8	Pt-HB1.8,gw1.IX.4748.1	similar to class III HD-Zip protein. [ORG:Populus alba x Populus tremula]; [ co-ortholog (1of6) of AAS77254, ]	AT5G60690.1	REV	PF08670	PTHR19418	KOG0484	no KEGG ec ids	K09338	REV (REVOLUTA); DNA binding / lipid binding / transcription factor
scaffold_9_2563600	SPA-unsupervised climate-Fst 5		Leaf drop _2010 Leaf drop _2008			POPTR_0009s01990	Potri.009G014500	1	0	2	scaffold_9_2557366;scaffold_9_2563386	2	scaffold_9_2557366;scaffold_9_2563386	0.813	GTAATATTTATACCCAGCTGCAGGTTTGCATCATATTAATTTAATTATTTTTCTTTTAGT[A/G]CACCCAGTTTTTCGCTTTGTYCATGTAAATATACTTTTCCTCCARTATCAGCGGAGCTTT	A/G	POPTR_0009s01990.1/POPTR_0009s01990.2	NC/3'-UTR	3'-UTR	.	AG	+	.	.	.	.	.	.	transcription factors/HB	5	Gene infomration merged from V1.1 model gw1.IX.4748.1 with score 0.990676. V1.1 description was: Gene imported as poplar complete at 24/08/09 by je. The homeodomain is a DNA-binding motif within transcription factor proteins. These transcription factors may be involved in cell differentiation and control of cell growth, as well as patterning of diverse organisms. __________________ Best arabidops…	V1.1 rational was: Gene imported as poplar complete at 24/08/09 by je. transcriptional regulator __________________ Attached rational from direct import at 24/11/2009 by michael. Gene imported as poplar complete at 24/11/2009 by michael. __________________ Attached rational from direct import at 24/11/2009 by michael. Gene imported as poplar complete at 24/11/2009 by michael. suggested by Quentin…	GOF Quentin Cronk,IsJamboree,Subnetworks for cell wall biosynthesis, genes centered on CESA8	Pt-HB1.8,gw1.IX.4748.1	similar to class III HD-Zip protein. [ORG:Populus alba x Populus tremula]; [ co-ortholog (1of6) of AAS77254, ]	AT5G60690.1	REV	PF08670	PTHR19418	KOG0484	no KEGG ec ids	K09338	REV (REVOLUTA); DNA binding / lipid binding / transcription factor
scaffold_9_4567109	SPA-unsupervised 35		Bud set*_2009			POPTR_0009s03990	Potri.009G035000	7	0	3	scaffold_9_4567195;scaffold_9_4565388;scaffold_9_4566583	2	scaffold_9_4567195;scaffold_9_4565388	1	TTCTGTAGATTCTGGAGATTGAGCAACCTGATGTAACTCTTGTGAGTTGCTGAGATTTCC[T/G]CTCTTCACAGACATTAGAGGGTTCGCAGGAAGAAATGCGTGGAGKCATATCCAAGGCATA	G/T	POPTR_0009s03990.1/POPTR_0009s03990.2	3'-UTR/NC	3'-UTR	.	GT	+	.	.	.	.	.	.	Light associated genes ADM/Light response genes	3	Gene infomration merged from V1.1 model gw1.IX.4105.1 with score 1. V1.1 description was: Bait gene 'AT3G46640.1' description was: Encodes a myb family transcription factor with a single Myb DNA-binding domain (type SHAQKYF) that is unique to plants and is essential for circadian rhythms, specifically for transcriptional regulation within the circadian clock. LUX is required for normal rhythmic e…	V1.1 rational was: Gene imported as putativehomologof LUX from JGI Models 1.1 at 30/07/2009 - 4:13 PM by je. Bait gene rationale was: circadian rhythm, regulation of transcription __________________ Attached rational from direct import at 24/08/09 by je. Gene imported as poplar complete at 24/08/09 by je. transcriptional regulator ____________________	transcription factors/G2-like,IsJamboree	no poplar v2 symbols	no poplar v2 defline	AT3G46640.1	PCL1	PF00249	no Panther ids	no KOG ids	no KEGG ec ids	no KEGG orthology	PCL1 (PHYTOCLOCK 1); DNA binding / transcription factor
scaffold_9_4567677	SPA-climate 12		Bud set _2008 Leaf drop _2008 Leaf drop _2009			POPTR_0009s03990	Potri.009G035000	7	0	10	scaffold_9_4565255;scaffold_9_4565518;scaffold_9_4565862;scaffold_9_4567195;scaffold_9_4567201;scaffold_9_4567222;scaffold_9_4567398;scaffold_9_4567415;scaffold_9_4567525;scaffold_9_4567673	9	scaffold_9_4565255;scaffold_9_4565518;scaffold_9_4565862;scaffold_9_4567201;scaffold_9_4567222;scaffold_9_4567398;scaffold_9_4567415;scaffold_9_4567525;scaffold_9_4567673	0.813	TTTTTATTTTGAATGTTTTGTTCGCATTTCTTGAATCCCTTTTGCTATTCTGCCATSTTT[A/G]AATTATTGTTTACTCTTATGAGGGAAATTATACATTTGACTTTTCAGACGTGAAGTTGAA	A/G	POPTR_0009s03990.1/POPTR_0009s03990.2	NC/NC	NC	.	AG	+	.	.	.	.	.	.	Light associated genes ADM/Light response genes	3	Gene infomration merged from V1.1 model gw1.IX.4105.1 with score 1. V1.1 description was: Bait gene 'AT3G46640.1' description was: Encodes a myb family transcription factor with a single Myb DNA-binding domain (type SHAQKYF) that is unique to plants and is essential for circadian rhythms, specifically for transcriptional regulation within the circadian clock. LUX is required for normal rhythmic e…	V1.1 rational was: Gene imported as putativehomologof LUX from JGI Models 1.1 at 30/07/2009 - 4:13 PM by je. Bait gene rationale was: circadian rhythm, regulation of transcription __________________ Attached rational from direct import at 24/08/09 by je. Gene imported as poplar complete at 24/08/09 by je. transcriptional regulator ____________________	transcription factors/G2-like,IsJamboree	no poplar v2 symbols	no poplar v2 defline	AT3G46640.1	PCL1	PF00249	no Panther ids	no KOG ids	no KEGG ec ids	no KEGG orthology	PCL1 (PHYTOCLOCK 1); DNA binding / transcription factor
scaffold_9_8857943	SPA-unsupervised 35		Bud set*_2009			POPTR_0009s10270	Potri.009G099800	1	0	0	NA	0	NA	0.965	tgttattaaaaaaaAAGATAAGAGAAAGAATTCATTCGTGTGAAAAGTWAGACTTGTTTA[A/C]AAGATAATTTTCGGATTTTCCTCGCCACAACCTCAATGTTTGTCTCTAAACTCTAAAGTG	A/C	POPTR_0009s10270.1	NC	NC	.	GT	-	.	.	.	.	.	.	Phenylpropanoid genes/CCOMT	5	Gene infomration merged from V1.1 model grail3.0001059501 with score 1. V1.1 description was: imported as poplar complete: caffeoyl-CoA O-methyltransferase imported as poplar complete: Clustered all carbohydrate and phenylpropanoid genes; cluster 5 shows steady increase with progression of 2o xylem in both poplar xylogenesis systems; in poplar eFP shows mod developing xylem direct import descript…	V1.1 rational was: annotated lignin toolbox Common upregulated in poplar microarrays for 2o cell wall by michael direct import rational: From Solexa Sequencing, among top 100 genes expressed in xylem upon average of 8 poplar individuals. Number in description is related to level of expression __________________ Attached rational from direct import at 24/08/09 by je. Gene imported as poplar comple…	Solexa Sequencing Top 100 Xylem Transcripts in 8 poplars,differentially expressed genes in stem,IsJamboree,Differentially Expressed Genes (from BEE),Phenylpropanoids	grail3.0001059501	similar to Putative caffeoyl-CoA O-methyltransferase At4g34050 (EC 2.1.1.104) (Trans-caffeoyl-CoA 3-O-methyltransferase) (CCoAMT) (CCoAOMT).; [ co-ortholog (1of2) of At4g34050, ]	AT4G34050.1	no arabi symbols	PF01596	PTHR10509	KOG1663	2.1.1.104	K00588	caffeoyl-CoA 3-O-methyltransferase, putative
scaffold_9_8860012	SPA-unsupervised 35		Bud set _2009 Bud set*_2009 Height growth cessation _2009 Leaf drop _2009			POPTR_0009s10270	Potri.009G099800	1	0	1	scaffold_9_8860024	1	scaffold_9_8860024	0.915	ATATGGGACCCACCTTGTTGGTGATCGTATCGTGCTGTGGGCTAGTGGTACTCCTTCCCT[T/G]AGGCATCGCTGRCGTCATTTWTGGGATCTATGACACCAAATMTCGGTTCAAATTCTTAAA	G/T	POPTR_0009s10270.1	5'-UTR	5'-UTR	.	AC	-	.	.	.	.	.	.	Phenylpropanoid genes/CCOMT	5	Gene infomration merged from V1.1 model grail3.0001059501 with score 1. V1.1 description was: imported as poplar complete: caffeoyl-CoA O-methyltransferase imported as poplar complete: Clustered all carbohydrate and phenylpropanoid genes; cluster 5 shows steady increase with progression of 2o xylem in both poplar xylogenesis systems; in poplar eFP shows mod developing xylem direct import descript…	V1.1 rational was: annotated lignin toolbox Common upregulated in poplar microarrays for 2o cell wall by michael direct import rational: From Solexa Sequencing, among top 100 genes expressed in xylem upon average of 8 poplar individuals. Number in description is related to level of expression __________________ Attached rational from direct import at 24/08/09 by je. Gene imported as poplar comple…	Solexa Sequencing Top 100 Xylem Transcripts in 8 poplars,differentially expressed genes in stem,IsJamboree,Differentially Expressed Genes (from BEE),Phenylpropanoids	grail3.0001059501	similar to Putative caffeoyl-CoA O-methyltransferase At4g34050 (EC 2.1.1.104) (Trans-caffeoyl-CoA 3-O-methyltransferase) (CCoAMT) (CCoAOMT).; [ co-ortholog (1of2) of At4g34050, ]	AT4G34050.1	no arabi symbols	PF01596	PTHR10509	KOG1663	2.1.1.104	K00588	caffeoyl-CoA 3-O-methyltransferase, putative
scaffold_9_9374079	SPA-unsupervised 35		Bud set*_2009			POPTR_0009s11170	Potri.009G108500	7	0	16	scaffold_9_9374081;scaffold_9_9374314;scaffold_9_9374759;scaffold_9_9375067;scaffold_9_9375077;scaffold_9_9375160;scaffold_9_9375318;scaffold_9_9375422;scaffold_9_9375440;scaffold_9_9375519;scaffold_9_9375761;scaffold_9_9375844;scaffold_9_9376271;scaffold_9_9376649;scaffold_9_9377725;scaffold_9_9373671	3	scaffold_9_9374081;scaffold_9_9374314;scaffold_9_9374759	0.965	AACTCATTTTTCAATTAGTGTACTATGATCTAAATTGACTCACTCCTCACTTCATCTGTC[T/C]TRCAATACTTAAAATCCCCAGAAGAGAAATGCCTGGACCTTTTTTTCAGAAGCTAATTCT	C/T	POPTR_0009s11170.1/POPTR_0009s11170.2	5'-UTR/5'-UTR	5'-UTR	.	CT	+	.	.	.	.	.	.	transcription factors/ABI3VP1	3	Gene infomration merged from V1.1 model fgenesh4_pg.C_scaffold_2789000001 with score 1. V1.1 description was: imported as poplar complete: member of the plant specific ABI3VP1 class of transcriptional regulators __________________ Best arabidopsis hit from PopGeneIe is AT3G18990.1 with e-value 4E-64 VRN1 (REDUCED VERNALIZATION RESPONSE 1) ____________________ Gene infomration merged from V1.1 mod…	V1.1 rational was: transcriptional regulator ____________________ V1.1 rational was: transcriptional regulator ____________________	IsJamboree	no poplar v2 symbols	no poplar v2 defline	AT3G18990.1	VRN1	PF02362	no Panther ids	no KOG ids	no KEGG ec ids	no KEGG orthology	VRN1 (REDUCED VERNALIZATION RESPONSE 1); transcription repressor
scaffold_9_9374723	SPA-unsupervised 35		Bud set*_2009 Leaf drop _2009			POPTR_0009s11170	Potri.009G108500	7	0	2	scaffold_9_9377905;scaffold_9_9373932	2	scaffold_9_9377905;scaffold_9_9373932	0.965	CTTTCATAGTTTTTTTTGTTTAGCTCAGTTAATAACGCTGCTCCCTTTTCTTCCTTTCCT[T/C]TTTTTTTYCTCTCCTTTTTTAGGTAGCCTTGTAGTTTTGAGAACTGAAAACATGATAACG	C/T	POPTR_0009s11170.1/POPTR_0009s11170.2	INT/INT	INT	.	CT	+	.	.	.	.	.	.	transcription factors/ABI3VP1	3	Gene infomration merged from V1.1 model fgenesh4_pg.C_scaffold_2789000001 with score 1. V1.1 description was: imported as poplar complete: member of the plant specific ABI3VP1 class of transcriptional regulators __________________ Best arabidopsis hit from PopGeneIe is AT3G18990.1 with e-value 4E-64 VRN1 (REDUCED VERNALIZATION RESPONSE 1) ____________________ Gene infomration merged from V1.1 mod…	V1.1 rational was: transcriptional regulator ____________________ V1.1 rational was: transcriptional regulator ____________________	IsJamboree	no poplar v2 symbols	no poplar v2 defline	AT3G18990.1	VRN1	PF02362	no Panther ids	no KOG ids	no KEGG ec ids	no KEGG orthology	VRN1 (REDUCED VERNALIZATION RESPONSE 1); transcription repressor
scaffold_10_1844266	SPA-climate SPA-unsupervised 6	AUDPC_2011				POPTR_0010s01650	Potri.010G012800	7	0	0	NA	0	NA	0.965	CACCCAGGGCATTGATTGACATTTCAGATCACCTAGATTTGATTATGTCACCTCCCTAGA[T/C]GGTTCGCATGCTTGGTTTTTTTTTCAAATTTTTTCTAGTTTTTTTATGAATTTAGATTTA	C/T	POPTR_0010s01650.1	NC	NC	.	AG	-	.	.	.	.	.	.	Other	1	__________________ From JGI annotation the best arabidopsis hit is: AT4G15900.1 the Arabisopsis description is: PRL1 (PLEIOTROPIC REGULATORY LOCUS 1); basal transcription repressor/ nucleotide binding / protein binding the Arabidopsis symbols are: PRL1 the POPV2 defline is: "similar to PP1/PP2A phosphatases pleiotropic regulator PRL2.; [ ortholog of At3g16650,At4g15900,]"	0	NULL	estExt_Genewise1_v1.C_LG_X3939,Pt-PRL1.1	similar to PP1/PP2A phosphatases pleiotropic regulator PRL2.; [ ortholog of At3g16650,At4g15900,]	AT4G15900.1	PRL1	PF00400	PTHR19923	KOG0285	no KEGG ec ids	no KEGG orthology	PRL1 (PLEIOTROPIC REGULATORY LOCUS 1); basal transcription repressor/ nucleotide binding / protein binding
scaffold_10_14441785	SPA-unsupervised 35		Bud set*_2009			POPTR_0010s15060	Potri.010G140700	6	0	0	NA	0	NA	0.988	TAATTAGCTTTCGTGATTTAGGCAGCATYACTATATATTACTGTTAGGTGAAGCTTCGCC[T/C]ATGAATCTAGATGGCATTCAGTGCGAGGATGCTTAAGATTATGTGAAGAAAACAATTTGG	C/T	POPTR_0010s15060.1/POPTR_0010s15070.1	NC/NC	NC	.	CT	+	.	.	.	.	.	.	transcription factors/C2H2	2	Gene infomration merged from V1.1 model eugene3.00101336 with score 1. V1.1 description was: imported as poplar complete: C2H2 zinc fingers (ZF) display a wide range of functions, from DNA or RNA binding to the involvement in protein-protein interactions. Therefore ZFPs not only act in transcriptional regulation, either directly or through site-specific modification and/or regulation of chromatin…	V1.1 rational was: transcriptional regulator ____________________	IsJamboree	eugene3.00101336	no poplar v2 defline	AT5G14010.1	no arabi symbols	PF00096	PTHR10032	no KOG ids	no KEGG ec ids	no KEGG orthology	zinc finger (C2H2 type) family protein
scaffold_10_19215715	SPA-unsupervised geo-Fst 11	AUDPC_2011	Bud set_2010 Bud set _2009 Bud set _2008 Bud set*_2009 Growth period _2010 Height growth cessation _2009 Leaf drop _2009 Post-bud set period _2010			POPTR_0010s22230	Potri.010G215200	7	0	0	NA	0	NA	1	AATATCAAAGTATAAGCTTGTTCATAAAAAAAAAATACCTGGGTACCACTTCCGWTGTCA[T/C]TTCCATCCCTTGCATTCAAACCAATGCTTCCAATGTCATCGTCATCATTGCTGTCAGTAT	C/T	POPTR_0010s22230.1/POPTR_0010s22230.2	CDS/CDS	CDS	0	AG	-	19215693	19215854	AAT/AGT	2	N/S	Non-Syn	Light associated genes ADM/Light response genes	3	Gene infomration merged from V1.1 model gw1.X.2468.1 with score 0.9606189. V1.1 description was: Bait gene 'AT5G02810.1' description was: PRR7 and PRR9 are partially redundant essential components of a temperature-sensitive circadian system. CCA1 and LHY had a positive effect on PRR7 expression levels. __________________ Best arabidopsis hit from PopGeneIe is AT5G02810.1 with e-value 1E-108 PRR7 …	V1.1 rational was: Gene imported as putativehomologof PRR7 from JGI Models 1.1 at 30/07/2009 - 4:14 PM by je. Bait gene rationale was: circadian rhythm, response to temperature stimulus, red or far red light signaling pathway ____________________	Pseudo ARR-B,IsJamboree	no poplar v2 symbols	no poplar v2 defline	AT5G02810.1	PRR7	PF06203	PTHR23283	no KOG ids	no KEGG ec ids	no KEGG orthology	PRR7 (PSEUDO-RESPONSE REGULATOR 7); transcription regulator/ two-component response regulator
scaffold_10_21249991	climate-Fst geo-Fst 18		100% Yellowing _2010 Amax/mass_2009 Bud set_2010 Bud set _2009 Bud set*_2010 Chlsummer _2009 Height growth cessation _2009 Leaf drop _2008 Leaf drop _2010 Nmass_2009			POPTR_0010s25710	Potri.010G250600	7	0	0	NA	0	NA	1	TCTTTCTCTATAGATAGACACATGAATGGTGAGAGAGAAGTGTCTTCGTATATGTTGTGT[A/G]CCTGCTCCGTCTCTTTCTATCTTTCAGCCTTTTGTCTTCACCTTCTCATTTACACCACCT	A/G	POPTR_0010s25710.1	5'-UTR	5'-UTR	.	AG	+	.	.	.	.	.	.	Other	1	__________________ From JGI annotation the best arabidopsis hit is: AT1G51630.1 the Arabisopsis description is: unknown protein the Arabidopsis symbols are: no arabi symbols the POPV2 defline is: "similar to expressed protein in Arabidopsis thaliana; [ co-ortholog (1of2) of At3g21190, At1g51630, ]"	0	NULL	gw1.X.3172.1	similar to expressed protein in Arabidopsis thaliana; [ co-ortholog (1of2) of At3g21190, At1g51630, ]	AT1G51630.1	no arabi symbols	no pfam ids	no Panther ids	no KOG ids	no KEGG ec ids	no KEGG orthology	unknown protein
scaffold_10_21253673	SPA-unsupervised climate-Fst geo-Fst 9		Bud set _2009 Height growth cessation _2009 Leaf drop _2008 Leaf drop _2010 Nmass_2009			POPTR_0010s25710	Potri.010G250600	7	0	0	NA	0	NA	1	TTTATGAGGTGGTTGAATGATGTTCTAGGCTTGSACTGTAAGCTTAGGTTTGTGTAACAT[A/G]AGTTGGAAGATGAAAGAAAGACAGGCCAGGTTTCCTCCATTGATTTTGTTCCATATGCAA	A/G	POPTR_0010s25710.1/POPTR_0010s25720.1	3'-UTR/NC	3'-UTR	.	AG	+	.	.	.	.	.	.	Other	1	__________________ From JGI annotation the best arabidopsis hit is: AT1G51630.1 the Arabisopsis description is: unknown protein the Arabidopsis symbols are: no arabi symbols the POPV2 defline is: "similar to expressed protein in Arabidopsis thaliana; [ co-ortholog (1of2) of At3g21190, At1g51630, ]"	0	NULL	gw1.X.3172.1	similar to expressed protein in Arabidopsis thaliana; [ co-ortholog (1of2) of At3g21190, At1g51630, ]	AT1G51630.1	no arabi symbols	no pfam ids	no Panther ids	no KOG ids	no KEGG ec ids	no KEGG orthology	unknown protein
scaffold_10_21451968	climate-Fst geo-Fst 18	AUDPC_2011	100% Yellowing _2010 Bud set _2009 Bud set*_2010 Height growth cessation _2009 Leaf drop _2008 Leaf drop _2010 Nmass_2009			POPTR_0010s26100	Potri.010G254400	7	0	0	NA	0	NA	1	GGTTTGGGCGTGTCTTAAATCCAAAACTCCCGTCTCTCTCTCTCTTYTCGGCTCTATACT[A/G]CATTTATATCTCCTGGAAGCAGAAAACCTCCATTCTCTGTCCCTCTTTACTTCCAGAGAA	A/G	POPTR_0010s26100.1	5'-UTR	5'-UTR	.	AG	+	.	.	.	.	.	.	transporters/ABC transporter/ABC-F Family	3	Gene infomration merged from V1.1 model estExt_Genewise1_v1.C_LG_X3044 with score 1. V1.1 description was: imported as poplar complete: direct import description: imported as poplar complete: __________________ Gene re-imported as putative homolog of At3g54540 at 26/08/2009 by je. Bait gene description is: belongs to the GCN; ART(REG) group of ABC transporters of the ABCF subfamily with domain st…	V1.1 rational was: Common upregulated in poplar microarrays for 2o cell wall by michael direct import rational: Common upregulated in poplar microarrays for 2o cell wall by michael __________________ Gene re-imported as putative homolog of At3g54540 at 26/08/2009 by je. Bait gene rationale is: ABC transporters ____________________	IsJamboree	no poplar v2 symbols	no poplar v2 defline	AT3G54540.1	ATGCN4	PF00005	PTHR19211	KOG0066	no KEGG ec ids	K06184	ATGCN4; transporter
scaffold_11_295988	climate-Fst geo-Fst 18		Amax/mass_2009			POPTR_0011s00620	Potri.011G024000	7	0	3	scaffold_11_291634;scaffold_11_292517;scaffold_11_294494	3	scaffold_11_291634;scaffold_11_292517;scaffold_11_294494	0.899	CATCTACCTTGTTTTGAATAACTAACTTCTGAGATATTAGATACATATTGGCTTAGGCTA[T/G]TATCTGCATAGTTATTAATATTCTGGCATCAGAATATCCATCTCATCAAGCGGCTCTGCT	G/T	POPTR_0011s00640.1	INT	INT	.	AC	-	.	.	.	.	.	.	Differentially Expressed Genes (from BEE)	3	Gene infomration merged from V1.1 model gw1.XI.1745.1 with score 1. V1.1 description was: Gene imported as poplar complete at 26/08/09 by je. SPK1 (SPIKE1); GTP binding / GTPase binding / binding / guanyl-nucleotide exchange factor __________________ Best arabidopsis hit from PopGeneIe is AT4G16340.1 with e-value 0 SPK1 (SPIKE1); GTP binding / GTPase binding / binding / guanyl-nucleotide exchange…	V1.1 rational was: Gene imported as poplar complete at 26/08/09 by je. differentially expressed genes (list from BEE), category: other ____________________	IsJamboree	no poplar v2 symbols	no poplar v2 defline	AT4G16340.1	SPK1	PF06920	PTHR23317	no KOG ids	no KEGG ec ids	no KEGG orthology	SPK1 (SPIKE1); GTP binding / GTPase binding / guanyl-nucleotide exchange factor
scaffold_11_16809116	SPA-climate 12		Bud set _2009 Growth period _2010 Height growth cessation _2009			POPTR_0011s14360	Potri.011G140200	6	0	2	scaffold_11_16809360;scaffold_11_16808896	1	scaffold_11_16809360	0.813	TTATGAATATAAAAATAAAGGATGCATCTTCCACCTTCTTATTTATGAAGGTTTTAGTTT[T/G]TGTTTKGTAATGCAATTTAAAATGTTTTATAAAAGTGATTTTAAATTAAAAATGCTTTTT	G/T	POPTR_0011s14360.1/POPTR_0011s14370.1	NC/NC	NC	.	GT	+	.	.	.	.	.	.	Solexa Sequencing variable expression in xylem between 20 poplar accessions	3	Gene imported as poplar complete at 08/06/2010 by jan. genes is differentially expressed in xylem samples (based on Illumina transcriptome sequencing)__________________ From JGI annotation the best arabidopsis hit is: AT1G17200.1 the Arabisopsis description is: integral membrane family protein the Arabidopsis symbols are: no arabi symbols the POPV2 defline is: "integral membrane family protein; s…	Gene imported as poplar complete at 08/06/2010 by jan. mean expression level: 34; outlier (grubbs) test p-value: 0.0012; coefficient of variance: 1.21; max. expression difference: 168; max. expression fold change: 165.2.	NULL	estExt_fgenesh4_pm.C_LG_XI0373	integral membrane family protein; similar to Location of est 136A23T7 (gb|T45563); [ co-ortholog (1of2) of At1g17200, ]	AT1G17200.1	no arabi symbols	PF04535	PTHR11615	no KOG ids	no KEGG ec ids	no KEGG orthology	integral membrane family protein
scaffold_12_1811250	climate-Fst geo-Fst 18	AUDPC_2011	Bud set_2010 Bud set _2009 Bud set*_2010 Bud set*_2009 Height growth cessation _2009 Leaf drop _2009 Post-bud set period _2010		Stomata	POPTR_0012s02170	Potri.012G014500	1	0	1	scaffold_12_1811136	0	NA	0.935	CACCAAACTAGTTTTAAAAACAATGCTTAATTCTATCAAGGAAGATTAAATATAGTTAGT[T/G]GAAGAAAAAGAAGAAAAGCAACCAAAACTTTATTAATGGCGAGCAAAGGTTttattWttt	G/T	POPTR_0012s02170.1	NC	NC	.	GT	+	.	.	.	.	.	.	Cell Wall Metabolism/3. Reassembly/3.5. Esterase/3.5.1. Pectin methyl esterases (PME)	4	Gene infomration merged from V1.1 model gw1.XII.179.1 with score 1. V1.1 description was: Gene imported as putative homolog of At5g53370 at 25/08/2009 by je. Bait gene description is: pectinesterase family protein __________________ Attached description from direct import at 26/08/09 by je. Gene imported as poplar complete at 26/08/09 by je. pectinesterase family protein __________________ Best a…	V1.1 rational was: Gene imported as putative homolog of At5g53370 at 25/08/2009 by je. Bait gene rationale is: annotated cell wall metabolism toolbox __________________ Attached rational from direct import at 26/08/09 by je. Gene imported as poplar complete at 26/08/09 by je. differentially expressed genes (list from BEE), category: CAZY ____________________	IsJamboree,Differentially Expressed Genes (from BEE)	no poplar v2 symbols	no poplar v2 defline	AT3G49220.1	no arabi symbols	PF01095	no Panther ids	no KOG ids	no KEGG ec ids	no KEGG orthology	pectinesterase family protein
scaffold_12_1812031	SPA-climate climate-Fst 1		100% Yellowing _2010 Bud set_2010 Bud set _2008 Bud set _2009 Growth period _2010 Height growth cessation _2009 Leaf drop _2009			POPTR_0012s02170	Potri.012G014500	1	0	4	scaffold_12_1812081;scaffold_12_1812521;scaffold_12_1811508;scaffold_12_1812018	2	scaffold_12_1811508;scaffold_12_1812018	0.899	TCTTGCACCCACTGAAATCAAAACCATTGGCTTCCAAATAAATACAAKTAGAAATCCTTC[A/G]TCCAATTATATTATAAATCATGGGGTCAGTATGGCTGTTTAATCAGTATGGAACTTTGTA	A/G	POPTR_0012s02170.1	NC	NC	.	AG	+	.	.	.	.	.	.	Cell Wall Metabolism/3. Reassembly/3.5. Esterase/3.5.1. Pectin methyl esterases (PME)	4	Gene infomration merged from V1.1 model gw1.XII.179.1 with score 1. V1.1 description was: Gene imported as putative homolog of At5g53370 at 25/08/2009 by je. Bait gene description is: pectinesterase family protein __________________ Attached description from direct import at 26/08/09 by je. Gene imported as poplar complete at 26/08/09 by je. pectinesterase family protein __________________ Best a…	V1.1 rational was: Gene imported as putative homolog of At5g53370 at 25/08/2009 by je. Bait gene rationale is: annotated cell wall metabolism toolbox __________________ Attached rational from direct import at 26/08/09 by je. Gene imported as poplar complete at 26/08/09 by je. differentially expressed genes (list from BEE), category: CAZY ____________________	IsJamboree,Differentially Expressed Genes (from BEE)	no poplar v2 symbols	no poplar v2 defline	AT3G49220.1	no arabi symbols	PF01095	no Panther ids	no KOG ids	no KEGG ec ids	no KEGG orthology	pectinesterase family protein
scaffold_12_1814218	SPA-unsupervised 35	AUDPC_2011	Leaf drop _2009			POPTR_0012s02170	Potri.012G014500	1	0	1	scaffold_12_1814164	0	NA	1	CAAAAAYACCCCTACAAGTTTGGTGGAAYTGACTACTCTTTTTAATGARAAATAATTTTC[T/C]ACGAGAGTGGTGGTGATTGTATGATTGACTTCATTGGAGCAATCATGAAAATAAAAGAAA	C/T	POPTR_0012s02170.1	INT	INT	.	CT	+	.	.	.	.	.	.	Cell Wall Metabolism/3. Reassembly/3.5. Esterase/3.5.1. Pectin methyl esterases (PME)	4	Gene infomration merged from V1.1 model gw1.XII.179.1 with score 1. V1.1 description was: Gene imported as putative homolog of At5g53370 at 25/08/2009 by je. Bait gene description is: pectinesterase family protein __________________ Attached description from direct import at 26/08/09 by je. Gene imported as poplar complete at 26/08/09 by je. pectinesterase family protein __________________ Best a…	V1.1 rational was: Gene imported as putative homolog of At5g53370 at 25/08/2009 by je. Bait gene rationale is: annotated cell wall metabolism toolbox __________________ Attached rational from direct import at 26/08/09 by je. Gene imported as poplar complete at 26/08/09 by je. differentially expressed genes (list from BEE), category: CAZY ____________________	IsJamboree,Differentially Expressed Genes (from BEE)	no poplar v2 symbols	no poplar v2 defline	AT3G49220.1	no arabi symbols	PF01095	no Panther ids	no KOG ids	no KEGG ec ids	no KEGG orthology	pectinesterase family protein
scaffold_12_1814799	SPA-unsupervised 35		Bud set*_2009			POPTR_0012s02170	Potri.012G014500	1	0	2	scaffold_12_1814812;scaffold_12_1815882	2	scaffold_12_1814812;scaffold_12_1815882	1	AGGAAGAAATGGAATTTGATGTTCATCGGAGATGGGATGGGAAAGACAATAATTACAGGA[A/G]SCAGAAGTGTTTYTAACCACATCACCACATTCCACACAGCATCCTTTGGTAAATTCTATA	A/G	POPTR_0012s02170.1	CDS	CDS	1	AG	+	1814711	1814847	AGC/GGC	1	S/G	Non-Syn	Cell Wall Metabolism/3. Reassembly/3.5. Esterase/3.5.1. Pectin methyl esterases (PME)	4	Gene infomration merged from V1.1 model gw1.XII.179.1 with score 1. V1.1 description was: Gene imported as putative homolog of At5g53370 at 25/08/2009 by je. Bait gene description is: pectinesterase family protein __________________ Attached description from direct import at 26/08/09 by je. Gene imported as poplar complete at 26/08/09 by je. pectinesterase family protein __________________ Best a…	V1.1 rational was: Gene imported as putative homolog of At5g53370 at 25/08/2009 by je. Bait gene rationale is: annotated cell wall metabolism toolbox __________________ Attached rational from direct import at 26/08/09 by je. Gene imported as poplar complete at 26/08/09 by je. differentially expressed genes (list from BEE), category: CAZY ____________________	IsJamboree,Differentially Expressed Genes (from BEE)	no poplar v2 symbols	no poplar v2 defline	AT3G49220.1	no arabi symbols	PF01095	no Panther ids	no KOG ids	no KEGG ec ids	no KEGG orthology	pectinesterase family protein
scaffold_13_1353158	SPA-unsupervised 35		Bud set*_2009			POPTR_0013s02270	Potri.013G021700	3	0	22	scaffold_13_1353254;scaffold_13_1353400;scaffold_13_1353553;scaffold_13_1353601;scaffold_13_1353647;scaffold_13_1353655;scaffold_13_1354055;scaffold_13_1354110;scaffold_13_1354597;scaffold_13_1354599;scaffold_13_1354669;scaffold_13_1354868;scaffold_13_1354959;scaffold_13_1354975;scaffold_13_1354978;scaffold_13_1355117;scaffold_13_1356106;scaffold_13_1356229;scaffold_13_1356307;scaffold_13_1357390…	18	scaffold_13_1353400;scaffold_13_1353553;scaffold_13_1353601;scaffold_13_1353647;scaffold_13_1353655;scaffold_13_1354055;scaffold_13_1354110;scaffold_13_1354597;scaffold_13_1354599;scaffold_13_1354669;scaffold_13_1354868;scaffold_13_1354975;scaffold_13_1355117;scaffold_13_1356106;scaffold_13_1356229;scaffold_13_1356307;scaffold_13_1353102;scaffold_13_1353119	0.899	GCTAGAAAAGGAAATCATTATAATGATTCACAAGGTCTCATCACAAAAYAGAAAGAGAGA[A/G]AAAAATTACCGAAGCAAGAACTAAAATTGAGAAGAAGTTCAGATACTGTGAATGTGAAAG	A/G	POPTR_0013s02270.1	INT	INT	.	CT	-	.	.	.	.	.	.	Differentially Expressed Genes (from BEE)	2	Gene infomration merged from V1.1 model eugene3.00130199 with score 1. V1.1 description was: Gene imported as poplar complete at 26/08/09 by je. similar to unknown protein [Arabidopsis thaliana] (TAIR:AT1G05360.1); similar to unnamed protein product [Vitis vinifera] (GB:CAO71145.1); contains domain PTHR10281:SF1 (PTHR10281:SF1); contains domain PTHR10281 (PTHR10281) __________________ Best arabid…	V1.1 rational was: Gene imported as poplar complete at 26/08/09 by je. differentially expressed genes (list from BEE), category: other ____________________	IsJamboree	eugene3.00130199	no poplar v2 defline	AT4G14950.1	no arabi symbols	no pfam ids	PTHR10281	KOG1109	no KEGG ec ids	no KEGG orthology	unknown protein
scaffold_13_1353400	SPA-unsupervised 35		Bud set*_2009			POPTR_0013s02270	Potri.013G021700	3	0	3	scaffold_13_1355366;scaffold_13_1357470;scaffold_13_1353742	1	scaffold_13_1353742	0.965	TTGTTTATAAAATCGCTCATAAATCTTAAATTCACACAGCAACAGRTATCACTGCACATG[A/G]ATCCAAGTCAAACTTATCAATTTGGGCACTTAAGCAAGCAAGAAGAAAAGACCTATCCAT	A/G	POPTR_0013s02270.1	INT	INT	.	CT	-	.	.	.	.	.	.	Differentially Expressed Genes (from BEE)	2	Gene infomration merged from V1.1 model eugene3.00130199 with score 1. V1.1 description was: Gene imported as poplar complete at 26/08/09 by je. similar to unknown protein [Arabidopsis thaliana] (TAIR:AT1G05360.1); similar to unnamed protein product [Vitis vinifera] (GB:CAO71145.1); contains domain PTHR10281:SF1 (PTHR10281:SF1); contains domain PTHR10281 (PTHR10281) __________________ Best arabid…	V1.1 rational was: Gene imported as poplar complete at 26/08/09 by je. differentially expressed genes (list from BEE), category: other ____________________	IsJamboree	eugene3.00130199	no poplar v2 defline	AT4G14950.1	no arabi symbols	no pfam ids	PTHR10281	KOG1109	no KEGG ec ids	no KEGG orthology	unknown protein
scaffold_13_1353757	SPA-unsupervised 35		Bud set*_2009			POPTR_0013s02270	Potri.013G021700	3	0	24	scaffold_13_1353553;scaffold_13_1353601;scaffold_13_1353647;scaffold_13_1353655;scaffold_13_1353811;scaffold_13_1354055;scaffold_13_1354110;scaffold_13_1354597;scaffold_13_1354599;scaffold_13_1354669;scaffold_13_1354868;scaffold_13_1354959;scaffold_13_1354975;scaffold_13_1354978;scaffold_13_1355117;scaffold_13_1355366;scaffold_13_1356106;scaffold_13_1356229;scaffold_13_1356307;scaffold_13_1357390…	18	scaffold_13_1353553;scaffold_13_1353601;scaffold_13_1353647;scaffold_13_1353655;scaffold_13_1354055;scaffold_13_1354110;scaffold_13_1354597;scaffold_13_1354599;scaffold_13_1354669;scaffold_13_1354868;scaffold_13_1354975;scaffold_13_1355117;scaffold_13_1356106;scaffold_13_1356229;scaffold_13_1356307;scaffold_13_1353102;scaffold_13_1353119;scaffold_13_1353158	0.965	TTTCAAGATAAAACTAAATTAATTAGAATCACATAGCAGTGAAATGAGTAATACTGCTAT[A/C]TTGTAGCAACAAAAAAATGACAACGCAATTCATGTCAAGCAATTCAGACGACAGAAAAAT	A/C	POPTR_0013s02270.1	INT	INT	.	GT	-	.	.	.	.	.	.	Differentially Expressed Genes (from BEE)	2	Gene infomration merged from V1.1 model eugene3.00130199 with score 1. V1.1 description was: Gene imported as poplar complete at 26/08/09 by je. similar to unknown protein [Arabidopsis thaliana] (TAIR:AT1G05360.1); similar to unnamed protein product [Vitis vinifera] (GB:CAO71145.1); contains domain PTHR10281:SF1 (PTHR10281:SF1); contains domain PTHR10281 (PTHR10281) __________________ Best arabid…	V1.1 rational was: Gene imported as poplar complete at 26/08/09 by je. differentially expressed genes (list from BEE), category: other ____________________	IsJamboree	eugene3.00130199	no poplar v2 defline	AT4G14950.1	no arabi symbols	no pfam ids	PTHR10281	KOG1109	no KEGG ec ids	no KEGG orthology	unknown protein
scaffold_13_1354597	SPA-unsupervised 35		Bud set*_2009			POPTR_0013s02270	Potri.013G021700	3	0	20	scaffold_13_1355117;scaffold_13_1356106;scaffold_13_1356229;scaffold_13_1356307;scaffold_13_1357486;scaffold_13_1353102;scaffold_13_1353119;scaffold_13_1353158;scaffold_13_1353400;scaffold_13_1353553;scaffold_13_1353601;scaffold_13_1353647;scaffold_13_1353655;scaffold_13_1354055;scaffold_13_1354110;scaffold_13_1354597;scaffold_13_1354599;scaffold_13_1354669;scaffold_13_1354868;scaffold_13_1354975	0	NA	0.809	ATAAACCTTCATTCAAAAGTATGAAATATAATCCCTGCAAAWCATCTGGAAAAATTCRTT[A/G]AAGAAACAGCAAATAAGATAGAAAACATGAGCAATTCTTTTACCTAGACCAATTGATGAT	A/G	POPTR_0013s02270.1	INT	INT	.	CT	-	.	.	.	.	.	.	Differentially Expressed Genes (from BEE)	2	Gene infomration merged from V1.1 model eugene3.00130199 with score 1. V1.1 description was: Gene imported as poplar complete at 26/08/09 by je. similar to unknown protein [Arabidopsis thaliana] (TAIR:AT1G05360.1); similar to unnamed protein product [Vitis vinifera] (GB:CAO71145.1); contains domain PTHR10281:SF1 (PTHR10281:SF1); contains domain PTHR10281 (PTHR10281) __________________ Best arabid…	V1.1 rational was: Gene imported as poplar complete at 26/08/09 by je. differentially expressed genes (list from BEE), category: other ____________________	IsJamboree	eugene3.00130199	no poplar v2 defline	AT4G14950.1	no arabi symbols	no pfam ids	PTHR10281	KOG1109	no KEGG ec ids	no KEGG orthology	unknown protein
scaffold_13_1354978	SPA-unsupervised 35		Bud set*_2009			POPTR_0013s02270	Potri.013G021700	3	0	23	scaffold_13_1354599;scaffold_13_1354669;scaffold_13_1354868;scaffold_13_1354959;scaffold_13_1354975;scaffold_13_1354978;scaffold_13_1355117;scaffold_13_1356106;scaffold_13_1356229;scaffold_13_1356307;scaffold_13_1357390;scaffold_13_1353102;scaffold_13_1353119;scaffold_13_1353158;scaffold_13_1353254;scaffold_13_1353400;scaffold_13_1353553;scaffold_13_1353601;scaffold_13_1353647;scaffold_13_1353655…	18	scaffold_13_1354599;scaffold_13_1354669;scaffold_13_1354868;scaffold_13_1354975;scaffold_13_1355117;scaffold_13_1356106;scaffold_13_1356229;scaffold_13_1356307;scaffold_13_1353102;scaffold_13_1353119;scaffold_13_1353158;scaffold_13_1353400;scaffold_13_1353553;scaffold_13_1353601;scaffold_13_1353647;scaffold_13_1353655;scaffold_13_1354055;scaffold_13_1354110	1	TTGCTTAATCCGAGTGAGAACTGAGATTATTGGCCACAAATCCCTTGGAAAATGTCTAAA[A/G]GYTTCTTTATGGTACATGCTATTTAAGTAGCTTAAATATAGCACATAGATGAGTCTGAAC	A/G	POPTR_0013s02270.1	INT	INT	.	CT	-	.	.	.	.	.	.	Differentially Expressed Genes (from BEE)	2	Gene infomration merged from V1.1 model eugene3.00130199 with score 1. V1.1 description was: Gene imported as poplar complete at 26/08/09 by je. similar to unknown protein [Arabidopsis thaliana] (TAIR:AT1G05360.1); similar to unnamed protein product [Vitis vinifera] (GB:CAO71145.1); contains domain PTHR10281:SF1 (PTHR10281:SF1); contains domain PTHR10281 (PTHR10281) __________________ Best arabid…	V1.1 rational was: Gene imported as poplar complete at 26/08/09 by je. differentially expressed genes (list from BEE), category: other ____________________	IsJamboree	eugene3.00130199	no poplar v2 defline	AT4G14950.1	no arabi symbols	no pfam ids	PTHR10281	KOG1109	no KEGG ec ids	no KEGG orthology	unknown protein
scaffold_13_4279231	SPA-climate 12		Leaf drop _2009 Leaf drop _2008			POPTR_0013s05900	Potri.013G062400	6	0	0	NA	0	NA	0.965	TTGATTAAAGAGAGTTTTCCCCTTTTTATAAATCCAGGGATCATATAGAAAAGGAGACCA[A/G]GGGGGGGAAATCGATTGGTGAGAAKATTGCTAATTAAGCACAGCTACAAGGAAAACAATT	A/G	POPTR_0013s05900.1	NC	NC	.	CT	-	.	.	.	.	.	.	Common differentially expressed Treenomix poplar microarrays/Response to Stress	3	Gene infomration merged from V1.1 model grail3.0016050401 with score 0.5720339. V1.1 description was: Gene imported as poplar complete at 26/08/09 by je. RAB18 (RESPONSIVE TO ABA 18) ____________________ Gene infomration merged from V1.1 model eugene3.00130614 with score 0.6122931. V1.1 description was: imported as poplar complete: ____________________ __________________ From JGI annotation the b…	V1.1 rational was: Gene imported as poplar complete at 26/08/09 by je. differentially expressed genes (list from BEE), category: other ____________________ V1.1 rational was: Common upregulated in poplar microarrays for 2o cell wall by michael ____________________	IsJamboree	no poplar v2 symbols	no poplar v2 defline	no arabidopsis blast hit	0	no pfam ids	no Panther ids	no KOG ids	no KEGG ec ids	no KEGG orthology	0
scaffold_13_7669991	SPA-unsupervised 35		Bud set*_2009			POPTR_0013s08490	Potri.013G086800	7	0	3	scaffold_13_7672830;scaffold_13_7667580;scaffold_13_7669489	3	scaffold_13_7672830;scaffold_13_7667580;scaffold_13_7669489	0.858	TGGGCATAAAAGACTAGGAATCTCATTTTGACGTTTTTATCCTGAAGAAATTAGGACRCA[T/G]GCATTGCTGTGTAGACATTCAATAATTATCATGTAGCATATAATTGATGAGAAGTGCAAA	G/T	POPTR_0013s08490.1	INT	INT	.	GT	+	.	.	.	.	.	.	transcription factors/C3H	3	Gene infomration merged from V1.1 model gw1.87.30.1 with score 0.6593977. V1.1 description was: Gene imported as poplar complete at 24/08/09 by je. Protein containing a Cys3His zinc finger domain associated with a number of animal and fungal transcription factors. __________________ Best arabidopsis hit from PopGeneIe is AT3G02830.1 with e-value 1E-138 ZFN1 (ZINC FINGER PROTEIN 1); nucleic acid b…	V1.1 rational was: Gene imported as poplar complete at 24/08/09 by je. transcriptional regulator ____________________	IsJamboree	no poplar v2 symbols	no poplar v2 defline	AT3G02830.1	ZFN1	PF00642	PTHR12620	no KOG ids	no KEGG ec ids	no KEGG orthology	ZFN1 (ZINC FINGER PROTEIN 1); DNA binding / nuclease/ nucleic acid binding
scaffold_14_4654351	SPA-unsupervised 35		Leaf drop _2009			POPTR_0014s06150	Potri.014G066100	3	0	1	scaffold_14_4655100	0	NA	1	tataaaaaaaaaattataaatttttatttttaaccaaacGCCGTTTTAACTGAAATCTCW[T/C]ACCAACCCTTAGACAAGATGACAGTTTAGTTTACCATCCAGAAGAAACGACAGCGCCTAC	C/T	POPTR_0014s06150.1	NC	NC	.	AG	-	.	.	.	.	.	.	transcription factors/C2H2	1	Gene infomration merged from V1.1 model gw1.XIV.677.1 with score 1. V1.1 description was: imported as poplar complete: C2H2 zinc fingers (ZF) display a wide range of functions, from DNA or RNA binding to the involvement in protein-protein interactions. Therefore ZFPs not only act in transcriptional regulation, either directly or through site-specific modification and/or regulation of chromatin, b…	V1.1 rational was: transcriptional regulator ____________________	IsJamboree	gw1.XIV.677.1	zinc finger (C2H2 type) family protein; similar to C2H2 zinc finger protein ZAT1 (Arabidopsis thaliana) gi|1418321|emb|CAA67227|; similar to C2H2 type; [ ortholog of At1g02030,]	AT1G02030.1	no arabi symbols	PF00096	PTHR11389	no KOG ids	no KEGG ec ids	no KEGG orthology	zinc finger (C2H2 type) family protein
scaffold_14_7337536	SPA-climate geo-Fst 4		Bud break _2010 Bud break _2011 Canopy duration _2010 Leaf flush _2011 Leaf flush _2010 Leaf flush _2012 LMAspring _2011 LMAspring _2010			POPTR_0014s09830	Potri.014G102700	4	0	2	scaffold_14_7337845;scaffold_14_7337847	0	NA	0.935	ATTATGGAACTGGCTCGTTTAATGACCGATGTCATCAAGTTTTTTAATAAATTGACTGGA[T/C]GAGGMTAATCTGAGAATTATTTTTAAATTATTGGTGGTTATTTAATCAGCAAAGTTAATA	C/T	POPTR_0014s09830.1	NC	NC	.	AG	-	.	.	.	.	.	.	Other	1	__________________ From JGI annotation the best arabidopsis hit is: AT3G61880.1 the Arabisopsis description is: CYP78A9 (CYTOCHROME P450 78A9); monooxygenase/ oxygen binding the Arabidopsis symbols are: CYP78A9 the POPV2 defline is: "similar to cytochrome P450 78A3p - soybean. [ORG:Glycine max]; [ co-ortholog (1of2) of At2g46660, AAB94592, T05946, At3g61880, O48927, ]"	0	NULL	Pt-CYP78.2,estExt_fgenesh4_pg.C_LG_XIV0443	similar to cytochrome P450 78A3p - soybean. [ORG:Glycine max]; [ co-ortholog (1of2) of At2g46660, AAB94592, T05946, At3g61880, O48927, ]	AT3G61880.1	CYP78A9	PF00067	PTHR19383	KOG0156	no KEGG ec ids	no KEGG orthology	CYP78A9 (CYTOCHROME P450 78A9); monooxygenase/ oxygen binding
scaffold_14_7337847	SPA-climate geo-Fst 4		Bud break _2010 Bud break _2011 Canopy duration _2010 Leaf flush _2011 Leaf flush _2010 Leaf flush _2012 LMAspring _2011 LMAspring _2010			POPTR_0014s09830	Potri.014G102700	4	0	2	scaffold_14_7337536;scaffold_14_7337845	1	scaffold_14_7337845	1	GATTTCGGTCATAAAACGGYGAACGCAAGACGGCAGAGAAAAAGAWAGGTATATTTCCWT[A/C]GCATACGTCAAGGTCCTTTGTCAAGAAGCTACCACAGACAAATGCAACTGTGGTCAACAT	A/C	POPTR_0014s09830.1	NC	NC	.	GT	-	.	.	.	.	.	.	Other	1	__________________ From JGI annotation the best arabidopsis hit is: AT3G61880.1 the Arabisopsis description is: CYP78A9 (CYTOCHROME P450 78A9); monooxygenase/ oxygen binding the Arabidopsis symbols are: CYP78A9 the POPV2 defline is: "similar to cytochrome P450 78A3p - soybean. [ORG:Glycine max]; [ co-ortholog (1of2) of At2g46660, AAB94592, T05946, At3g61880, O48927, ]"	0	NULL	Pt-CYP78.2,estExt_fgenesh4_pg.C_LG_XIV0443	similar to cytochrome P450 78A3p - soybean. [ORG:Glycine max]; [ co-ortholog (1of2) of At2g46660, AAB94592, T05946, At3g61880, O48927, ]	AT3G61880.1	CYP78A9	PF00067	PTHR19383	KOG0156	no KEGG ec ids	no KEGG orthology	CYP78A9 (CYTOCHROME P450 78A9); monooxygenase/ oxygen binding
scaffold_14_7338245	SPA-climate SPA-unsupervised 6		Bud break _2010 Canopy duration _2010 Leaf flush _2010 Leaf flush _2011 LMAspring _2011			POPTR_0014s09830	Potri.014G102700	4	0	7	scaffold_14_7338416;scaffold_14_7340565;scaffold_14_7341028;scaffold_14_7341407;scaffold_14_7341457;scaffold_14_7341868;scaffold_14_7341924	5	scaffold_14_7340565;scaffold_14_7341028;scaffold_14_7341457;scaffold_14_7341868;scaffold_14_7341924	1	AGAGACAGGCTAAAGATAACATGATCATATGGTGGATCAAGGGTTAAGATTTGTAAACCC[A/C]GTCACCAAGTACTTGTTTCTTCCTTTCCACACTAGACATCTAGGACGTAGTTCTCTGTAC	A/C	POPTR_0014s09830.1	NC	NC	.	GT	-	.	.	.	.	.	.	Other	1	__________________ From JGI annotation the best arabidopsis hit is: AT3G61880.1 the Arabisopsis description is: CYP78A9 (CYTOCHROME P450 78A9); monooxygenase/ oxygen binding the Arabidopsis symbols are: CYP78A9 the POPV2 defline is: "similar to cytochrome P450 78A3p - soybean. [ORG:Glycine max]; [ co-ortholog (1of2) of At2g46660, AAB94592, T05946, At3g61880, O48927, ]"	0	NULL	Pt-CYP78.2,estExt_fgenesh4_pg.C_LG_XIV0443	similar to cytochrome P450 78A3p - soybean. [ORG:Glycine max]; [ co-ortholog (1of2) of At2g46660, AAB94592, T05946, At3g61880, O48927, ]	AT3G61880.1	CYP78A9	PF00067	PTHR19383	KOG0156	no KEGG ec ids	no KEGG orthology	CYP78A9 (CYTOCHROME P450 78A9); monooxygenase/ oxygen binding
scaffold_14_7339672	SPA-climate SPA-unsupervised 6		Bud break _2010 Bud break _2011 Bud set*_2009 Canopy duration _2010 Leaf flush _2011 Leaf flush _2010			POPTR_0014s09830	Potri.014G102700	4	0	0	NA	0	NA	1	AGCTTTGATTTGCTTGGGGCAGAAAAGGTGTGTAGAAGCTATTTTTCTRAGGGTTCGCCA[A/G]TAGACACCATAAGGAGCGAACCCGATTGCTCTATTGAACATTAGGCTATAAGCAGATTCT	A/G	POPTR_0014s09830.1	CDS	CDS	0	CT	-	7339174	7340142	TAC/TAT	3	Y/Y	Syn	Other	1	__________________ From JGI annotation the best arabidopsis hit is: AT3G61880.1 the Arabisopsis description is: CYP78A9 (CYTOCHROME P450 78A9); monooxygenase/ oxygen binding the Arabidopsis symbols are: CYP78A9 the POPV2 defline is: "similar to cytochrome P450 78A3p - soybean. [ORG:Glycine max]; [ co-ortholog (1of2) of At2g46660, AAB94592, T05946, At3g61880, O48927, ]"	0	NULL	Pt-CYP78.2,estExt_fgenesh4_pg.C_LG_XIV0443	similar to cytochrome P450 78A3p - soybean. [ORG:Glycine max]; [ co-ortholog (1of2) of At2g46660, AAB94592, T05946, At3g61880, O48927, ]	AT3G61880.1	CYP78A9	PF00067	PTHR19383	KOG0156	no KEGG ec ids	no KEGG orthology	CYP78A9 (CYTOCHROME P450 78A9); monooxygenase/ oxygen binding
scaffold_14_7340838	SPA-climate SPA-unsupervised 6		Bud break _2010 Bud break _2011 Canopy duration _2010 Leaf flush _2010 Leaf flush _2011			POPTR_0014s09830	Potri.014G102700	4	0	8	scaffold_14_7340926;scaffold_14_7340938;scaffold_14_7341137;scaffold_14_7341844;scaffold_14_7342069;scaffold_14_7342139;scaffold_14_7340457;scaffold_14_7340666	8	scaffold_14_7340926;scaffold_14_7340938;scaffold_14_7341137;scaffold_14_7341844;scaffold_14_7342069;scaffold_14_7342139;scaffold_14_7340457;scaffold_14_7340666	0.915	GAAGACCTTRTCGAGACCTTTCTAACRGCTTTAAGGATGGCYGYCATTGGAGCTTAGAGA[A/G]GTCGCACGTGCCACCGTAATGTGATGACCTTCCTCACACACTAACGCATGTGTTACACAT	A/G	POPTR_0014s09830.1	NC	NC	.	CT	-	.	.	.	.	.	.	Other	1	__________________ From JGI annotation the best arabidopsis hit is: AT3G61880.1 the Arabisopsis description is: CYP78A9 (CYTOCHROME P450 78A9); monooxygenase/ oxygen binding the Arabidopsis symbols are: CYP78A9 the POPV2 defline is: "similar to cytochrome P450 78A3p - soybean. [ORG:Glycine max]; [ co-ortholog (1of2) of At2g46660, AAB94592, T05946, At3g61880, O48927, ]"	0	NULL	Pt-CYP78.2,estExt_fgenesh4_pg.C_LG_XIV0443	similar to cytochrome P450 78A3p - soybean. [ORG:Glycine max]; [ co-ortholog (1of2) of At2g46660, AAB94592, T05946, At3g61880, O48927, ]	AT3G61880.1	CYP78A9	PF00067	PTHR19383	KOG0156	no KEGG ec ids	no KEGG orthology	CYP78A9 (CYTOCHROME P450 78A9); monooxygenase/ oxygen binding
scaffold_14_7341028	SPA-climate SPA-unsupervised 6		Bud break _2010 Canopy duration _2010 Leaf flush _2010 Leaf flush _2011 Leaf flush _2012 LMAspring _2011 LMAspring _2010			POPTR_0014s09830	Potri.014G102700	4	0	7	scaffold_14_7341407;scaffold_14_7341457;scaffold_14_7341868;scaffold_14_7341924;scaffold_14_7338245;scaffold_14_7338416;scaffold_14_7340565	7	scaffold_14_7341407;scaffold_14_7341457;scaffold_14_7341868;scaffold_14_7341924;scaffold_14_7338245;scaffold_14_7338416;scaffold_14_7340565	0.965	ATTAATAACTCTTACATTAAGCCTAATTTGGGAGAGACGACAATAYGAGAAAAAAAGGCC[T/C]AATAGGTCTCAAGAGCAACCCAAACAAACACAATAGGAGAGTGAAAATATAGTAATACCT	C/T	POPTR_0014s09830.1	NC	NC	.	AG	-	.	.	.	.	.	.	Other	1	__________________ From JGI annotation the best arabidopsis hit is: AT3G61880.1 the Arabisopsis description is: CYP78A9 (CYTOCHROME P450 78A9); monooxygenase/ oxygen binding the Arabidopsis symbols are: CYP78A9 the POPV2 defline is: "similar to cytochrome P450 78A3p - soybean. [ORG:Glycine max]; [ co-ortholog (1of2) of At2g46660, AAB94592, T05946, At3g61880, O48927, ]"	0	NULL	Pt-CYP78.2,estExt_fgenesh4_pg.C_LG_XIV0443	similar to cytochrome P450 78A3p - soybean. [ORG:Glycine max]; [ co-ortholog (1of2) of At2g46660, AAB94592, T05946, At3g61880, O48927, ]	AT3G61880.1	CYP78A9	PF00067	PTHR19383	KOG0156	no KEGG ec ids	no KEGG orthology	CYP78A9 (CYTOCHROME P450 78A9); monooxygenase/ oxygen binding
scaffold_14_9011541	SPA-climate geo-Fst 4				Stomata	POPTR_0014s12180	Potri.014G127000	2	0	6	scaffold_14_9013218;scaffold_14_9013366;scaffold_14_9013549;scaffold_14_9014483;scaffold_14_9014546;scaffold_14_9014572	6	scaffold_14_9013218;scaffold_14_9013366;scaffold_14_9013549;scaffold_14_9014483;scaffold_14_9014546;scaffold_14_9014572	0.988	ATAAAGATTTCCCATTTACACAAATTCCTCAAACTTAGCTAGCTAGTTGTAACTCTCCTT[T/G]GTCCAAAAAATGAYGCCTTCTAAGCTCATCTCTCTGGTAGCGTTGGCTGTTGTTTTTCTT	G/T	POPTR_0014s12180.1	NC	NC	.	GT	+	.	.	.	.	.	.	Cell Wall Metabolism/3. Reassembly/3.5. Esterase/3.5.1. Pectin methyl esterases (PME)	4	Gene infomration merged from V1.1 model eugene3.00140717 with score 1. V1.1 description was: Gene imported as putative homolog of At1g02810 at 25/08/2009 by je. Bait gene description is: pectinesterase family protein __________________ Attached description from direct import at 26/08/09 by je. Gene imported as poplar complete at 26/08/09 by je. pectinesterase family protein __________________ Bes…	V1.1 rational was: Gene imported as putative homolog of At1g02810 at 25/08/2009 by je. Bait gene rationale is: annotated cell wall metabolism toolbox __________________ Attached rational from direct import at 26/08/09 by je. Gene imported as poplar complete at 26/08/09 by je. differentially expressed genes (list from BEE), category: CAZY ____________________	IsJamboree,Differentially Expressed Genes (from BEE)	eugene3.00140717	pectinesterase family protein; [ ortholog of At2g47550,]	AT2G47550.1	no arabi symbols	PF01095	no Panther ids	no KOG ids	no KEGG ec ids	no KEGG orthology	pectinesterase family protein
scaffold_15_247054	climate-Fst geo-Fst 18		Bud set_2010			POPTR_0015s00440	Potri.015G002300	3	0	0	NA	0	NA	0.988	TCTCCTAGAGAAGCCATTGACTTCATGGGAGCATCTASGAATCACAGTTCTTTCAATAAC[A/G]TCGAAATCCACTTTTGTTCTTCTCCACATTTGGATCTTTCCTTGAGAAGATCTCATCCTA	A/G	POPTR_0015s00440.1	CDS	CDS	2	AG	+	246866	247184	ATC/GTC	1	I/V	Non-Syn	Light associated genes ADM/Light response genes	5	Gene infomration merged from V1.1 model estExt_Genewise1_v1.C_LG_XV0053 with score 1. V1.1 description was: Bait gene 'AT5G24470.1' description was: Encodes a pseudo-response regulator whose mutation affects various circadian-associated biological events such as flowering time in the long-day photoperiod conditions, red light sensitivity of seedlings during early photomorphogenesis, and the perio…	V1.1 rational was: Gene imported as putativehomologof PRR5 from JGI Models 1.1 at 30/07/2009 - 4:14 PM by je. Bait gene rationale was: circadian rhythm, photomorphogenesis, response to red light, response to far red light __________________ Attached rational from direct import at 24/08/09 by je. Gene imported as poplar complete at 24/08/09 by je. transcriptional regulator ____________________ V1.…	transcription factors/Orphans,Pseudo ARR-B,IsJamboree	Pt-APRR5.3,eugene3.00150024	similar to PSEUDO-RESPONSE REGULATOR 5; [ co-ortholog (2of3) of At5g24470, ]	AT5G24470.1	APRR5	PF06203	PTHR23283	no KOG ids	no KEGG ec ids	no KEGG orthology	APRR5 (ARABIDOPSIS PSEUDO-RESPONSE REGULATOR 5); transcription regulator/ two-component response regulator
scaffold_15_247527	climate-Fst geo-Fst 18		Chlsummer _2009 Chlsummer _2011 Leaf drop _2010			POPTR_0015s00440	Potri.015G002300	3	1	0	NA	0	NA	0.988	TGCTATCTCTCTTGCTTCTGGTCAAACCAAGGAATATAAAATTGTAACTTCATCTTCCGG[T/C]GAAAAAGTATTTCCGATCCACATTCCTGTGAAAGATACAAGGTTCAATAATCTATGCAAC	C/T	POPTR_0015s00440.1	CDS	CDS	1	CT	+	247314	248055	GGC/GGT	3	G/G	Syn	Light associated genes ADM/Light response genes	5	Gene infomration merged from V1.1 model estExt_Genewise1_v1.C_LG_XV0053 with score 1. V1.1 description was: Bait gene 'AT5G24470.1' description was: Encodes a pseudo-response regulator whose mutation affects various circadian-associated biological events such as flowering time in the long-day photoperiod conditions, red light sensitivity of seedlings during early photomorphogenesis, and the perio…	V1.1 rational was: Gene imported as putativehomologof PRR5 from JGI Models 1.1 at 30/07/2009 - 4:14 PM by je. Bait gene rationale was: circadian rhythm, photomorphogenesis, response to red light, response to far red light __________________ Attached rational from direct import at 24/08/09 by je. Gene imported as poplar complete at 24/08/09 by je. transcriptional regulator ____________________ V1.…	transcription factors/Orphans,Pseudo ARR-B,IsJamboree	Pt-APRR5.3,eugene3.00150024	similar to PSEUDO-RESPONSE REGULATOR 5; [ co-ortholog (2of3) of At5g24470, ]	AT5G24470.1	APRR5	PF06203	PTHR23283	no KOG ids	no KEGG ec ids	no KEGG orthology	APRR5 (ARABIDOPSIS PSEUDO-RESPONSE REGULATOR 5); transcription regulator/ two-component response regulator
scaffold_15_267849	climate-Fst geo-Fst 18		Bud set_2010 Bud set _2008 Bud set*_2010 Chlsummer _2009 Height_2008 Leaf drop _2010 Post-bud set period _2010			POPTR_0015s00440	Potri.015G002300	3	0	0	NA	0	NA	0.8	TACAAAAGCAAGAAAACAAATTGGATTCTTTGGAAGGTAGAGAACATATTTCTTCYGCCA[A/C]TGATCAGAGTGCAAGTAGCAGTTTCTGTAATGGAGCCGCAAGTCACTTTAACAGCATAGG	A/C	POPTR_0015s00440.1	CDS	CDS	1	AC	+	247314	248055	AAT/ACT	2	N/T	Non-Syn	Light associated genes ADM/Light response genes	5	Gene infomration merged from V1.1 model estExt_Genewise1_v1.C_LG_XV0053 with score 1. V1.1 description was: Bait gene 'AT5G24470.1' description was: Encodes a pseudo-response regulator whose mutation affects various circadian-associated biological events such as flowering time in the long-day photoperiod conditions, red light sensitivity of seedlings during early photomorphogenesis, and the perio…	V1.1 rational was: Gene imported as putativehomologof PRR5 from JGI Models 1.1 at 30/07/2009 - 4:14 PM by je. Bait gene rationale was: circadian rhythm, photomorphogenesis, response to red light, response to far red light __________________ Attached rational from direct import at 24/08/09 by je. Gene imported as poplar complete at 24/08/09 by je. transcriptional regulator ____________________ V1.…	transcription factors/Orphans,Pseudo ARR-B,IsJamboree	Pt-APRR5.3,eugene3.00150024	similar to PSEUDO-RESPONSE REGULATOR 5; [ co-ortholog (2of3) of At5g24470, ]	AT5G24470.1	APRR5	PF06203	PTHR23283	no KOG ids	no KEGG ec ids	no KEGG orthology	APRR5 (ARABIDOPSIS PSEUDO-RESPONSE REGULATOR 5); transcription regulator/ two-component response regulator
scaffold_15_382827	climate-Fst geo-Fst 18		100% Yellowing _2010 Bud set_2010 Bud set _2008 Bud set _2009 Bud set*_2010 Chlsummer _2009 Growth period _2010 Height growth cessation _2009 Leaf drop _2008 Leaf drop _2010 Nmass_2009			POPTR_0015s00640	Potri.015G004100	7	0	13	scaffold_15_382948;scaffold_15_383129;scaffold_15_383150;scaffold_15_383171;scaffold_15_383213;scaffold_15_383598;scaffold_15_383661;scaffold_15_383749;scaffold_15_383840;scaffold_15_383871;scaffold_15_384014;scaffold_15_384456;scaffold_15_384721	13	scaffold_15_382948;scaffold_15_383129;scaffold_15_383150;scaffold_15_383171;scaffold_15_383213;scaffold_15_383598;scaffold_15_383661;scaffold_15_383749;scaffold_15_383840;scaffold_15_383871;scaffold_15_384014;scaffold_15_384456;scaffold_15_384721	1	CCACACTCTTAAGGCTCTCGTGTGGGATTGTTGAAATGTTCTGAATGCTAGACTCCCCAT[A/G]TGAGAACTCAACTGGCTGCTGAAGTATGGAATCAACGAAATCAGAAGTATCRGCATCYGT	A/G	POPTR_0015s00640.1	CDS	CDS	0	CT	-	382708	383079	CAT/TAT	1	H/Y	Non-Syn	transcription factors/NAC	3	Gene infomration merged from V1.1 model gw1.XV.129.1 with score 1. V1.1 description was: Bait gene 'NAC78_ARATH' description was: Protein name: NAC domain-containing protein 78 Organism: Arabidopsis thaliana Keywords: -Complete proteome -DNA-binding -Nucleus -Polymorphism -Transcription -Transcription regulation __________________ Attached description from direct import at 24/08/09 by je. Gene im…	V1.1 rational was: Gene imported as putativehomologof NAC2 from JGI Models 1.1 at 30/07/2009 - 5:02 PM by je. Bait gene rationale was: Gene imported as putative ortholog of SND2 from SwissProt at 28/01/2009 - 3:20 PM by miki. Bait gene rationale was: Highly coregulated with CesA4, 7, and 8 (Persson et al., 2005) __________________ Attached rational from direct import at 24/08/09 by je. Gene impor…	Plant Body Weight-Induced Secondary Growth Candidates,transcription factors/NAC,IsJamboree	no poplar v2 symbols	no poplar v2 defline	AT3G49530.1	anac062	PF02365	no Panther ids	no KOG ids	no KEGG ec ids	no KEGG orthology	anac062 (Arabidopsis NAC domain containing protein 62); transcription factor
scaffold_15_630677	climate-Fst 12		Bud set_2010 Bud set*_2010 Growth period _2010 Post-bud set period _2010			POPTR_0015s01070	Potri.015G008300	3	0	0	NA	0	NA	0.965	ATGACGTTGGCTAAACCAGGGAAAATAACCCAGCACGACCATGTAAATCTATATTCATTT[T/G]TCTTCACGAAAAAAGAATCGAGGGTATTGAAATAAGAATTACCTtatttAttttataata	G/T	POPTR_0015s01070.1	NC	NC	.	GT	+	.	.	.	.	.	.	transcription factors/GRAS	1	Gene infomration merged from V1.1 model fgenesh4_pg.C_LG_XV000084 with score 0.9706391. V1.1 description was: Gene imported as poplar complete at 24/08/09 by je. Members of the GRAS gene family encode transcriptional regulators that have diverse functions in plant growth and development such as gibberellin signal transduction, root radial patterning, axillary meristem formation, phytochrome A sig…	V1.1 rational was: Gene imported as poplar complete at 24/08/09 by je. transcriptional regulator ____________________	IsJamboree	no poplar v2 symbols	no poplar v2 defline	AT1G55580.1	LAS	PF03514	no Panther ids	no KOG ids	no KEGG ec ids	no KEGG orthology	LAS (Lateral Suppressor); transcription factor
scaffold_15_703349	climate-Fst 12		Chlsummer _2011			POPTR_0015s01140	Potri.015G009100	7	0	1	scaffold_15_703377	1	scaffold_15_703377	0.813	AGGTGACGAACAACTCATTAGTCAACTGATTCTGAATTGAAAACTGATTATAATACTCTT[T/C]GAGGTGAGTTTTTTAKTTTTTTTTCAARTGATTTGGTGTGGCWAGGCAAGATCAGGGCAG	C/T	POPTR_0015s01140.1	INT	INT	.	CT	+	.	.	.	.	.	.	Other	1	__________________ From JGI annotation the best arabidopsis hit is: AT4G27740.1 the Arabisopsis description is: unknown protein the Arabidopsis symbols are: no arabi symbols the POPV2 defline is: no poplar v2 defline	0	NULL	eugene3.00150105	no poplar v2 defline	AT4G27740.1	no arabi symbols	PF03226	PTHR13847	KOG3399	no KEGG ec ids	no KEGG orthology	unknown protein
scaffold_15_718240	climate-Fst geo-Fst 18		100% Yellowing _2010 Bud set_2010 Bud set _2008 Bud set*_2010 Chlsummer _2011 Chlsummer _2009 Growth period _2010 Leaf drop _2008 Post-bud set period _2010			POPTR_0015s01160	Potri.015G009300	6	0	0	NA	0	NA	1	CGAAGTGCACCTTGGACAATTCAAAGCTTGTTCCTTTTGCGGCCTTGCCCTTCTCTCTAA[T/C]ATATCAGGCCCTTCCACTGGTTTAACAACACCAATCCCCTGAGAGTGAAAAAACACAGAC	C/T	POPTR_0015s01160.1	CDS	CDS	0	AG	-	717538	718278	ATA/ATG	3	I/M	Non-Syn	transcription factors/C2C2-Dof	2	Gene infomration merged from V1.1 model estExt_fgenesh4_pg.C_LG_XV0093 with score 1. V1.1 description was: imported as poplar complete: Dof (DNA-binding with one finger) domain proteins are plant-specific transcription factors with a highly conserved DNA-binding domain, which presumably includes a single C(2)-C(2) zinc finger. __________________ Best arabidopsis hit from PopGeneIe is AT4G24060.1 …	V1.1 rational was: transcriptional regulator ____________________	IsJamboree	estExt_fgenesh4_pg.C_LG_XV0093	no poplar v2 defline	AT4G24060.1	no arabi symbols	PF02701	no Panther ids	no KOG ids	no KEGG ec ids	no KEGG orthology	Dof-type zinc finger domain-containing protein
scaffold_15_719540	SPA-unsupervised climate-Fst geo-Fst 9		Bud set_2010 Bud set _2008			POPTR_0015s01160	Potri.015G009300	6	0	4	scaffold_15_719560;scaffold_15_719682;scaffold_15_719692;scaffold_15_719744	4	scaffold_15_719560;scaffold_15_719682;scaffold_15_719692;scaffold_15_719744	0.965	ACTGGTTTTAAAAAAATCAGGTGGGAGTTAATTAATATGGTTAAACCCGAGTGACTTAGC[A/G]AATCAATCTATAACTTACTTAAAATCTAGTTTGACTTTTAAAATAAAATAAAATGATATA	A/G	POPTR_0015s01160.1	NC	NC	.	CT	-	.	.	.	.	.	.	transcription factors/C2C2-Dof	2	Gene infomration merged from V1.1 model estExt_fgenesh4_pg.C_LG_XV0093 with score 1. V1.1 description was: imported as poplar complete: Dof (DNA-binding with one finger) domain proteins are plant-specific transcription factors with a highly conserved DNA-binding domain, which presumably includes a single C(2)-C(2) zinc finger. __________________ Best arabidopsis hit from PopGeneIe is AT4G24060.1 …	V1.1 rational was: transcriptional regulator ____________________	IsJamboree	estExt_fgenesh4_pg.C_LG_XV0093	no poplar v2 defline	AT4G24060.1	no arabi symbols	PF02701	no Panther ids	no KOG ids	no KEGG ec ids	no KEGG orthology	Dof-type zinc finger domain-containing protein
scaffold_15_719682	SPA-unsupervised climate-Fst geo-Fst 9		Bud set_2010 Bud set*_2010 Leaf drop _2010			POPTR_0015s01160	Potri.015G009300	6	0	4	scaffold_15_719692;scaffold_15_719744;scaffold_15_719540;scaffold_15_719560	4	scaffold_15_719692;scaffold_15_719744;scaffold_15_719540;scaffold_15_719560	0.935	ACAACATTATTTTGTTATGATTGACTTGGTTTAATCGACTATGACTTAGACCTTGTGCTA[A/G]GTTATGGATSGAGATTAAGTTTAATAACTTTGGTGGTATGTACATATTTTTCTTTTCAAA	A/G	POPTR_0015s01160.1	NC	NC	.	CT	-	.	.	.	.	.	.	transcription factors/C2C2-Dof	2	Gene infomration merged from V1.1 model estExt_fgenesh4_pg.C_LG_XV0093 with score 1. V1.1 description was: imported as poplar complete: Dof (DNA-binding with one finger) domain proteins are plant-specific transcription factors with a highly conserved DNA-binding domain, which presumably includes a single C(2)-C(2) zinc finger. __________________ Best arabidopsis hit from PopGeneIe is AT4G24060.1 …	V1.1 rational was: transcriptional regulator ____________________	IsJamboree	estExt_fgenesh4_pg.C_LG_XV0093	no poplar v2 defline	AT4G24060.1	no arabi symbols	PF02701	no Panther ids	no KOG ids	no KEGG ec ids	no KEGG orthology	Dof-type zinc finger domain-containing protein
scaffold_15_13596400	climate-Fst geo-Fst 18		100% Yellowing _2010 Bud set_2010 Leaf drop _2010 Leaf drop _2008			POPTR_0015s13830	Potri.015G136400	4	0	0	NA	0	NA	0.935	TAAACAYSGTCTTAATCGTTGTCAGGGAACTTGTAATAAATATGTAGCTTGATGATGCTT[T/C]TATACGAGCAGGAAGAATGTTATATGAAATTAAAAAATACAGACAGATGTTACACATAAT	C/T	POPTR_0015s13830.1	NC	NC	.	AG	-	.	.	.	.	.	.	transcription factors/AP2-EREBP	4	Gene infomration merged from V1.1 model gw1.XV.3152.1 with score 1. V1.1 description was: imported as poplar complete: AP2 (APETALA2) and EREBPs (ethylene-responsive element binding proteins) are the prototypic members of a family of transcription factors unique to plants, whose distinguishing characteristic is that they contain the so-called AP2 DNA-binding domain __________________ Best arabido…	V1.1 rational was: transcriptional regulator ____________________	Plant Body Weight-Induced Secondary Growth Candidates,IsJamboree	no poplar v2 symbols	no poplar v2 defline	AT5G51990.1	CBF4	PF00847	no Panther ids	no KOG ids	no KEGG ec ids	no KEGG orthology	CBF4 (C- REPEAT-BINDING FACTOR 4); DNA binding / transcription activator/ transcription factor
scaffold_17_5220579	climate-Fst 12		100% Yellowing _2010 Bud set_2010 Bud set _2008 Bud set _2009 Bud set*_2010 Growth period _2010 Height_2011 Leaf drop _2008 Leaf drop _2010 Nmass_2009 Post-bud set period _2010			POPTR_0017s06840	Potri.017G040800	4	0	0	NA	0	NA	1	AATGGGAATTGCCAGATGATGCAGGGACATACAATGACAAACCTGACTCAACAGAGTTCT[T/C]TAAACAAAATGGAACATACCTTACTGAAAAGGGAAAGTTCTTTTTAACTTGGTATTCCAA	C/T	POPTR_0017s06840.1/POPTR_0017s06840.2/POPTR_0017s06840.4/POPTR_0017s06840.5/POPTR_0017s06840.3	CDS/CDS/CDS/CDS/CDS	CDS	0	CT	+	5220458	5220721	TCT/TTT	2	S/F	Non-Syn	Common differentially expressed Treenomix poplar microarrays/KMC Clusters/Carboprop cluster 4	4	Gene infomration merged from V1.1 model grail3.0064001202 with score 0.9602724. V1.1 description was: imported as poplar complete: Clustered all carbohydrate and phenylpropanoid genes; cluster 4 shows specific increase with progression of 2o xylem between stages G and O in Savidge xylogenesis system __________________ Best arabidopsis hit from PopGeneIe is AT4G15210.1 with e-value 0 ATBETA-AMY (B…	V1.1 rational was: Common upregulated in poplar microarrays for 2o cell wall by michael ____________________	IsJamboree	no poplar v2 symbols	no poplar v2 defline	AT4G15210.1	BAM5	PF01373	no Panther ids	no KOG ids	no KEGG ec ids	no KEGG orthology	BAM5 (BETA-AMYLASE 5); beta-amylase
scaffold_17_5954205	SPA-unsupervised 35		Bud set*_2009			POPTR_0017s07660	Potri.017G049900	4	0	5	scaffold_17_5951697;scaffold_17_5952384;scaffold_17_5953446;scaffold_17_5953540;scaffold_17_5953575	3	scaffold_17_5953446;scaffold_17_5953540;scaffold_17_5953575	0.899	GTGAAAACTACATGAAGACATTTAACGTCTCAAGAACATAATAAGAAGTGTTTATCCATC[A/C]TTTATAGATTACTTGTCCatattaagaaatatagggttattttgccgtattgtttatcaa	A/C	POPTR_0017s07660.1	NC	NC	.	AC	+	.	.	.	.	.	.	Other	1	__________________ From JGI annotation the best arabidopsis hit is: AT3G26040.1 the Arabisopsis description is: transferase family protein the Arabidopsis symbols are: no arabi symbols the POPV2 defline is: no poplar v2 defline	0	NULL	no poplar v2 symbols	no poplar v2 defline	AT3G26040.1	no arabi symbols	no pfam ids	no Panther ids	no KOG ids	no KEGG ec ids	no KEGG orthology	transferase family protein
scaffold_17_12392905	SPA-unsupervised climate-Fst 5	AUDPC_2011	100% Yellowing _2010 75% Yellowing_2010 Bud set_2010 Growth period _2010 Leaf drop _2010 Leaf drop _2008 Leaf lifespan_2010			POPTR_0017s12210	Potri.017G086200	4	0	1	scaffold_17_12392988	1	scaffold_17_12392988	0.813	TATGTTAAAAAAAAAARAAGCGAGGTTTTTTTTTTTTTTTAGTTATCATCGTGGTGTGTA[T/C]AGCTTCTAATTGGAAGCGAAGGATTTTCTTAAATATATGCTGTTAAATTACTCTCTACAT	C/T	POPTR_0017s12210.1	3'-UTR	3'-UTR	.	CT	+	.	.	.	.	.	.	transcription factors/NAC	5	Gene infomration merged from V1.1 model estExt_fgenesh4_pm.C_LG_XVII0129 with score 1. V1.1 description was: Bait gene 'CUC2_ARATH' description was: Protein name: Protein CUP-SHAPED COTYLEDON 2 Organism: Arabidopsis thaliana Keywords: -Complete proteome -Developmental protein -DNA-binding -Nucleus -Transcription -Transcription regulation __________________ Attached description from direct import …	V1.1 rational was: Gene imported as putativehomologof CUC2 from JGI Models 1.1 at 30/07/2009 - 5:00 PM by je. Bait gene rationale was: Gene imported as putative ortholog of SND2 from SwissProt at 28/01/2009 - 3:20 PM by miki. Bait gene rationale was: Highly coregulated with CesA4, 7, and 8 (Persson et al., 2005) __________________ Attached rational from direct import at 24/08/09 by je. Gene impor…	transcription factors/NAC,IsJamboree	estExt_fgenesh4_pm.C_LG_XVII0129	no poplar v2 defline	AT5G61430.1	ANAC100	PF02365	no Panther ids	no KOG ids	no KEGG ec ids	no KEGG orthology	ANAC100 (ARABIDOPSIS NAC DOMAIN CONTAINING PROTEIN 100); transcription factor
scaffold_17_12436896	climate-Fst geo-Fst 18		Leaf lifespan_2010			POPTR_0017s12230	Potri.017G086300	7	0	1	scaffold_17_12437290	1	scaffold_17_12437290	0.965	AGTTATTCCTTTGGCAATAAAACATCAGGAAGGTAGCTTGCATCAGTAATTAGCTTATCT[A/G]TGAACCCAAACCAATCATACAATATGATAAATCTCTCAGCAAGATAGCTAGTATCATACC	A/G	POPTR_0017s12230.1	NC	NC	.	AG	+	.	.	.	.	.	.	transcription factors/MYB	3	Gene infomration merged from V1.1 model gw1.XVII.1187.1 with score 1. V1.1 description was: imported as poplar complete: MYB type transcription factor; imported from the "Database od Poplar Transcription Factors" __________________ Best arabidopsis hit from PopGeneIe is AT3G01140.1 with e-value 3E-86 MYB106 (myb domain protein 106); DNA binding / transcription factor ____________________ ________…	0	Plant Body Weight-Induced Secondary Growth Candidates,IsJamboree	no poplar v2 symbols	no poplar v2 defline	AT3G01140.1	MYB106	PF00249	PTHR10641	KOG0048	no KEGG ec ids	no KEGG orthology	MYB106 (myb domain protein 106); DNA binding / transcription factor
scaffold_18_1086705	SPA-climate 12			MFA1		POPTR_0018s01170	Potri.018G033600	7	0	1	scaffold_18_1089242	0	NA	0.988	ATAGACCAATTGCTCTATGTAGGTCAAATCAATTTAGAAATTCCATGCACAACCCAAGCA[T/C]ATACACAATATTTCTTCTTCTTTATGGGACACGTCCCAGAAAAAAGGTTGGCATATCTAT	C/T	POPTR_0018s01170.1	INT	INT	.	CT	+	.	.	.	.	.	.	Phytohormone related genes/GA	3	Gene infomration merged from V1.1 model eugene3.00180373 with score 1. V1.1 description was: Gene imported as putative homolog of At1g15550 at 20/08/2009 by je. Bait gene description is: involved in GA biosynthesis: GA3OX1 (GIBBERELLIN 3-OXIDASE 1); gibberellin 3-beta-dioxygenase/ transcription factor binding __________________ Best arabidopsis hit from PopGeneIe is AT1G15550.1 with e-value 7E-89…	V1.1 rational was: Gene imported as putative homolog of At1g15550 at 20/08/2009 by je. Bait gene rationale is: GA biosynthesis ____________________	IsJamboree	eugene3.00180373,Pt-WGA3.2	similar to probable gibberellin 3 beta-hydroxylase (EC 1.14.99.-) - winter squash. [ORG:Cucurbita maxima]; [ co-ortholog (1of2) of T10528, AAB64347, AAF80661, ]	AT1G15550.1	GA3OX1	PF03171	PTHR10209	KOG0143	no KEGG ec ids	no KEGG orthology	GA3OX1 (GIBBERELLIN 3-OXIDASE 1); gibberellin 3-beta-dioxygenase/ transcription factor binding
scaffold_18_1110947	SPA-unsupervised climate-Fst geo-Fst 9		Bud set _2009 Height growth cessation _2009 Leaf drop _2008			POPTR_0018s01200	Potri.018G033300	4	0	0	NA	0	NA	1	CAAGAGTGGGGCAAGACAAACATGGCAAGAAAAGGCAGCATCAGAGTGAAGATGGGAATG[A/G]AAATATACAAAAGACATTAGAATTTTTCCCGGACTTCCAAAAAAATTTGCCCACCAAATA	A/G	POPTR_0018s01200.1	INT	INT	.	CT	-	.	.	.	.	.	.	transcription factors/other transcriptional regulators/LUG	4	Gene infomration merged from V1.1 model fgenesh4_pg.C_LG_XVIII000350 with score 0.9918613. V1.1 description was: imported as poplar complete: glutamine-rich protein with seven WD repeats acting as transcriptional corepressors including LEUNIG from Arabidopss, Tup1 from yeast and Groucho from Drosophila. LEUNIG is a key regulator of the Arabidopsis floral homeotic gene AGAMOUS. Mutations in LEUNIG…	0	IsJamboree	Pt-LUG.2,fgenesh4_pg.C_LG_XVIII000350	similar to LEUNIG; [ co-ortholog (1of2) of At4g32551, ]	AT4G32551.1	LUG	PF00400	PTHR22847	KOG0266	no KEGG ec ids	no KEGG orthology	LUG (LEUNIG); protein binding / protein heterodimerization/ transcription repressor
scaffold_18_11235116	SPA-unsupervised geo-Fst 11		Bud set*_2009			POPTR_0018s10290	Potri.018G094800	6	0	2	scaffold_18_11235249;scaffold_18_11236270	1	scaffold_18_11236270	1	GAACTATTATGACATTTGCATGGCCAAATGTTCATTGCTTATCCGTCTCAAATTTGGTGA[T/C]GATAATCTATTCCCACCGCATACACAATTTGGGCCTTTGAACCATCACCAAACTCCAAAA	C/T	POPTR_0018s10290.1	NC	NC	.	AG	-	.	.	.	.	.	.	Cell Wall Metabolism/3. Reassembly/3.2. Hemicellulose reassembly/3.2.1 Xyloglucan endotransglycosylases/hydrolases (XTH, GH16)	2	Gene infomration merged from V1.1 model gw1.XVIII.2837.1 with score 1. V1.1 description was: Bait gene 'jgi|Poptr1_1|262315|gw1.XVIII.2856.1' description was: imported as poplar complete: xyloglucan endotransglycosylase/hydrolase (XTH-17) ____________________ __________________ From JGI annotation the best arabidopsis hit is: AT4G25810.1 the Arabisopsis description is: "XTR6 (XYLOGLUCAN ENDOTRANS…	V1.1 rational was: Gene imported as putativehomologof XTH-17 from JGI Models 1.1 at 29/07/2009 - 12:23 PM by je. Bait gene rationale was: ____________________	IsJamboree	no poplar v2 symbols	no poplar v2 defline	AT4G25810.1	XTR6	PF06955	no Panther ids	no KOG ids	2.4.1.207	K08235	XTR6 (XYLOGLUCAN ENDOTRANSGLYCOSYLASE 6); hydrolase, acting on glycosyl bonds / hydrolase, hydrolyzing O-glycosyl compounds / xyloglucan:xyloglucosyl transferase
scaffold_19_8685255	SPA-climate SPA-unsupervised geo-Fst 2		Bud set _2009 Bud set*_2009 Leaf drop _2009			POPTR_0019s07600	Potri.019G049500	2	0	0	NA	0	NA	0.935	CGAGCATAACAACACGCTGTTCAATGAAAAGATGTGAAACAAAGGTAAAACGCATAAAAC[A/G]ACATCATCTTGTTTCAAGTATAAATTTGGGATCTCTCCATCAACTTGTTGAGCCACACTT	A/G	POPTR_0019s07600.1	CDS	CDS	0	CT	-	8684946	8686019	GTC/GTT	3	V/V	Syn	Phenylpropanoid genes/4CL	4	Gene infomration merged from V1.1 model grail3.0099003002 with score 1. V1.1 description was: imported as poplar complete: 4-coumarate:CoA ligase __________________ Best arabidopsis hit from PopGeneIe is AT1G65060.1 with e-value 0 4CL3 (4-coumarate:CoA ligase 3); 4-coumarate-CoA ligase __________________ Attached description from direct import at 01/09/09 by je. Gene imported as poplar complete a…	V1.1 rational was: annotated lignin toolbox __________________ Attached rational from direct import at 01/09/09 by je. Gene imported as poplar complete at 01/09/09 by je. annotated lignin toolbox ____________________	differentially expressed genes in stem,IsJamboree	grail3.0099003002,Pt-4CL3.1	similar to 4-coumarate-CoA ligase (EC 6.2.1.12) (clone 4CL2) [validated] - quaking aspen. [ORG:Populus tremuloides]; [ ortholog of T08075,PQ0772,At1g65060,]	AT1G65060.1	4CL3	PF00501	PTHR11968	KOG1176	6.2.1.12	K01904	4CL3; 4-coumarate-CoA ligase
scaffold_19_12082481	SPA-climate 12		Bud set _2008 Bud set*_2009			POPTR_0019s10540	Potri.019G076800	4	0	10	scaffold_19_12081521;scaffold_19_12081549;scaffold_19_12081565;scaffold_19_12081809;scaffold_19_12082006;scaffold_19_12082046;scaffold_19_12082068;scaffold_19_12082308;scaffold_19_12082393;scaffold_19_12082420	10	scaffold_19_12081521;scaffold_19_12081549;scaffold_19_12081565;scaffold_19_12081809;scaffold_19_12082006;scaffold_19_12082046;scaffold_19_12082068;scaffold_19_12082308;scaffold_19_12082393;scaffold_19_12082420	1	TATGGTTACATGCATGCATAAATCGACACATGTTTTTCGTTTGTGTAAAAAAAATACGAG[T/G]GAGCCCCCACACATGTATACGCATGCATATTTGTTTATGTGAATGGAAAGGGAGAGCTAG	G/T	POPTR_0019s10540.1	INT	INT	.	AC	-	.	.	.	.	.	.	transcription factors/MADS	5	Gene infomration merged from V1.1 model gw1.XIX.1883.1 with score 1. V1.1 description was: Gene imported as poplar complete at 24/08/09 by je. The MADS domain (MCM1, AGAMOUS, DEFICIENS, and SRF, serum response factor) is a conserved DNA-binding/dimerization region present in a variety of transcription factors from different kingdoms. MADS box genes represent a large multigene family in vascular p…	V1.1 rational was: Gene imported as poplar complete at 24/08/09 by je. transcriptional regulator ____________________	IsJamboree	gw1.XIX.1883.1,Pt-AGL12.1	similar to Agamous-like MADS box protein AGL12.; [ co-ortholog (2of2) of At1g71692, ]	AT1G71692.1	AGL12	PF01486	PTHR11945	KOG0014	no KEGG ec ids	no KEGG orthology	AGL12 (AGAMOUS-LIKE 12); transcription factor
scaffold_143_3026	SPA-unsupervised climate-Fst 5		100% Yellowing _2010 Bud set_2010 Bud set _2009 Bud set _2008 Bud set*_2010 Bud set*_2009 Growth period _2010 Growth period _2009 Height_2011 Height growth cessation _2009 Leaf drop _2008 Leaf drop _2010 Leaf drop _2009 Post-bud set period _2010			POPTR_0143s00200	Potri.009G008500	4	0	0	NA	0	NA	0.915	TCCATGCATGGAACTACCCGGGGAACCCTCAACGTCAGCCATTCCCTTCCTCTATTCTCT[T/G]CRAAACCGGATTGTGATAGGAGTTTCAGACTAGGGAAGTTCAAAAGGCTAAGACTTAGAA	G/T	POPTR_0143s00200.1	5'-UTR	5'-UTR	.	AC	-	.	.	.	.	.	.	Ion transporters ADM/Nitrate transporters (NRT2)	5	Gene imported as putative homolog of AT5G60770 at 14/05/2010 by je. Bait gene description is: member of High affinity nitrate transporter family__________________ From JGI annotation the best arabidopsis hit is: AT5G60770.1 the Arabisopsis description is: ATNRT2.4; nitrate transmembrane transporter the Arabidopsis symbols are: NRT2.4 the POPV2 defline is: "similar to high-affinity nitrate transpo…	Gene imported as putative homolog of AT5G60770 at 14/05/2010 by je. Bait gene rationale is: biomass related gene	NULL	Pt-NRT2.7,fgenesh4_pm.C_LG_IX000714	similar to high-affinity nitrate transporter NRT2. [ORG:Cucumis sativus]; [ co-ortholog (3of4) of At1g08090, AAS93686, BAD02939, CAD89800, T06237, At1g08100, ]	AT5G60770.1	NRT2.4	PF07690	PTHR10074	KOG2533	no KEGG ec ids	no KEGG orthology	ATNRT2.4; nitrate transmembrane transporter
scaffold_9_1676590	climate-Fst geo-Fst 18	AUDPC_2011	100% Yellowing _2010 Bud set_2010 Bud set _2009 Bud set _2008 Bud set*_2010 Bud set*_2009 Growth period _2010 Growth period _2009 Height_2011 Height growth cessation _2009 Leaf drop _2008 Leaf drop _2009 Leaf drop _2010 Post-bud set period _2010			POPTR_0143s00200	Potri.009G008500	4	0	0	NA	0	NA	0.996	tttgCTGTTGTATCTGTCGGGACTGTAGGAGAGGCAACCGAAAAGGCAAAGGTTTGTTCT[T/C]TGCCTGTCACTCCATGCATGGAACTTCCCGGGGAACCCTCAACGTCAGCCATTCCCTTCC	C/T	POPTR_0143s00200.1	CDS	CDS	0	AG	-	2198	3007	AAA/AGA	2	K/R	Non-Syn	Ion transporters ADM/Nitrate transporters (NRT2)	5	Gene imported as putative homolog of AT5G60770 at 14/05/2010 by je. Bait gene description is: member of High affinity nitrate transporter family__________________ From JGI annotation the best arabidopsis hit is: AT5G60770.1 the Arabisopsis description is: ATNRT2.4; nitrate transmembrane transporter the Arabidopsis symbols are: NRT2.4 the POPV2 defline is: "similar to high-affinity nitrate transpo…	Gene imported as putative homolog of AT5G60770 at 14/05/2010 by je. Bait gene rationale is: biomass related gene	NULL	Pt-NRT2.7,fgenesh4_pm.C_LG_IX000714	similar to high-affinity nitrate transporter NRT2. [ORG:Cucumis sativus]; [ co-ortholog (3of4) of At1g08090, AAS93686, BAD02939, CAD89800, T06237, At1g08100, ]	AT5G60770.1	NRT2.4	PF07690	PTHR10074	KOG2533	no KEGG ec ids	no KEGG orthology	ATNRT2.4; nitrate transmembrane transporter
